# Supplementary material for: Bridging multiscale interfaces for developing ionically conductive high-voltage iron sulfate-containing sodium-based battery positive electrodes
Source: Nat Commun. 2023 Jun 22;14:3701. doi: 10.1038/s41467-023-39384-7 (PMC10287750; doi:10.1038/s41467-023-39384-7)
Supplement: Supplementary file 4 — Source Data [file 41467_2023_39384_MOESM4_ESM.zip]

Archive with 5 entries (5 files):
- Source Data/Figure 1.xlsx
- Source Data/Figure 2.xlsx
- Source Data/Figure 4.xlsx
- Source Data/Figure 5.xlsx
- Source Data/Figure 6.xlsx
