# Supplementary material for: Bridging multiscale interfaces for developing ionically conductive high-voltage iron sulfate-containing sodium-based battery positive electrodes
Source: Nat Commun. 2023 Jun 22;14:3701. doi: 10.1038/s41467-023-39384-7 (PMC10287750; doi:10.1038/s41467-023-39384-7)
Supplement: Supplementary file 4 — Source Data [file 41467_2023_39384_MOESM4_ESM.zip › Source Data/Figure 1.xlsx]

## Sheet: 1b
two theta (degree)	I(obs)	I(calc)	Diff.	Ref. Na2.26Fe1.87(SO4)3		Ref. Na6Fe(SO4)4
4.60303	509	307.183	-902.486			4.42481	2
4.60701	503	320.468	-906.343	4.59029	1	6.14199	2
4.61099	438	334.249	-922.099	6.12384	1	6.72413	2
4.61498	414	347.151	-929.48			6.82143	2
4.61896	351	357.184	-944.086			8.51814	2
4.62295	257	362.488	-963.947	6.85504	1	8.8714	2
4.62693	284	362.037	-958.457	6.75808	1	9.12987	2
4.63091	388	356.233	-936.496			9.34444	2
4.6349	670	346.445	-878.138			9.57265	2
4.63888	287	334.4	-952.329			9.6079	2
4.64286	470	321.58	-913.165	9.0496	1		2
4.64685	366	309.114	-931.472				2
4.65083	472	297.826	-908.015	9.20315	1		2
4.65482	371	288.052	-926.26	9.22897	1		2
4.6588	368	279.946	-925.239				2
4.66278	198	273.406	-957.93	9.46645	1		2
4.66677	324	268.242	-931.698			9.84502	2
4.67075	503	264.258	-895.101			9.99142	2
4.67473	553	261.213	-884.492	9.82038	1		2
4.67872	411	258.896	-912.429				2
4.6827	387	257.142	-916.878			10.0574	2
4.69067	251	254.767	-943.603	10.0308	1	10.429	2
4.69465	229	253.963	-947.842			10.482	2
4.69864	236	253.327	-946.315			10.6798	2
4.70262	487	252.823	-896.014				2
4.7066	146	252.42	-964.133				2
4.71059	386	252.097	-916.069	10.747	1	11.2703	2
4.71457	270	251.841	-939.218	11.0075	1	11.503	2
4.71856	143	251.639	-964.577			11.7514	2
4.72254	285	251.484	-936.146			11.9194	2
4.72652	346	251.368	-923.923				2
4.73051	257	251.286	-941.707				2
4.73449	226	251.233	-947.896	12.0755	1	12.317	2
4.73847	421	251.205	-908.89	12.2805	1		2
4.74246	253	251.199	-942.489			12.6974	2
4.74644	303	251.213	-932.492	12.6824	1		2
4.75043	378	251.244	-917.498			12.8334	2
4.75441	300	251.29	-933.107	12.6256	1	12.867	2
4.75839	325	251.349	-928.119			12.9562	2
4.76238	243	251.421	-944.533				2
4.76636	142	251.502	-964.75				2
4.77034	385	251.594	-916.168	12.9969	1		2
4.77433	216	251.694	-949.988			13.2734	2
4.77831	200	251.801	-953.21	13.2255	1		2
4.78229	305	251.916	-932.233	13.3338	1	13.3315	2
4.78628	182	252.037	-956.857				2
4.79026	250	252.163	-943.282	13.2798	1		2
4.79425	227	252.295	-947.908	13.4868	2	13.5531	2
4.79823	285	252.431	-936.336			13.56	2
4.80221	132	252.572	-966.964				2
4.8062	204	252.716	-952.593	13.5551	1	13.6824	2
4.81018	326	252.864	-928.222				2
4.81416	382	253.016	-917.052	13.75	1		2
4.81815	371	253.17	-919.283	13.831	1	13.829	2
4.82213	327	253.327	-928.115				2
4.82611	369	253.487	-919.747	13.8635	1		2
4.8301	76	253.649	-978.379			13.877	2
4.83408	337	253.813	-926.212			13.9465	2
4.83806	494	253.979	-894.845	13.9821	1		2
4.84205	111	254.147	-971.479			14.0019	2
4.85001	269	254.488	-939.947	14.0826	1		2
4.854	220	254.661	-949.782	14.2572	1		2
4.85798	352	254.835	-923.416	14.4516	1		2
4.86197	306	255.011	-932.652	14.6894	1		2
4.86595	241	255.187	-945.687			14.7038	2
4.86993	233	255.365	-947.322	14.8249	1		2
4.87392	345	255.544	-924.958			14.9285	2
4.8779	393	255.723	-915.394	15.069	1		2
4.88188	253	255.904	-943.43			15.1108	2
4.88587	20	255.454	-989.94			15.1559	2
4.88985	270	255.655	-939.98			15.2425	2
4.89383	204	255.855	-953.22			15.2871	2
4.89782	196	256.057	-954.861	15.3423	1		2
4.9018	385	256.257	-917.101			15.457	2
4.90578	273	256.458	-939.541	15.4602	1		2
4.90977	235	256.659	-947.181			15.6006	2
4.91375	279	256.859	-938.421	15.7541	1		2
4.91773	89	257.059	-976.461			15.7981	2
4.92172	142	257.26	-965.901	15.7131	1		2
4.9257	475	257.46	-899.341	15.8401	1		2
4.92968	283	257.66	-937.781			15.8472	2
4.93367	118	257.86	-970.821	15.8417	1		2
4.93765	534	258.06	-887.661			16.0135	2
4.94163	321	258.26	-930.301			16.1985	2
4.94562	269	258.46	-940.741			16.2543	2
4.9496	331	258.659	-928.381	16.5264	1		2
4.95358	323	258.859	-930.021			16.5444	2
4.95757	521	259.059	-890.461			16.6198	2
4.96155	326	259.258	-929.501			16.6856	2
4.96553	141	259.457	-966.541			16.705	2
4.96952	441	259.657	-906.581			16.713	2
4.9735	123	259.856	-970.22			16.757	2
4.97748	250	260.055	-944.86	16.8245	1		2
4.98147	340	260.254	-926.9			16.8378	2
4.98545	141	260.453	-966.74	16.905	1		2
4.98943	285	260.651	-937.98			16.9564	2
4.99342	57	260.851	-983.619			16.9904	2
4.9974	519	261.049	-891.259			17.0992	2
5.00138	454	261.248	-904.299	17.2048	1		2
5.00537	160	261.446	-963.139			17.2288	2
5.00935	103	261.645	-974.578	17.262	1		2
5.01333	211	261.843	-953.018	17.4717	1		2
5.01731	167	262.041	-961.858	17.49	1		2
5.0213	500	262.239	-895.297	17.5067	1		2
5.02528	91	262.437	-977.137			17.5554	2
5.02926	214	262.635	-952.576			17.6741	2
5.03325	308	262.834	-933.816	17.6954	1		2
5.03723	50	263.031	-985.456			17.7449	2
5.04121	257	263.229	-944.095	17.7573	1		2
5.0452	239	263.427	-947.735			17.8119	2
5.04918	41	263.624	-987.374			17.8741	2
5.05316	397	263.822	-916.214			17.888	2
5.05715	193	264.019	-957.053			17.9254	2
5.06113	415	264.216	-912.693	18.0903	1		2
5.06511	419	264.414	-911.932	18.1318	1		2
5.0691	219	264.611	-951.972	18.1717	1		2
5.07308	175	264.808	-960.811			18.1939	2
5.07706	459	265.005	-904.05			18.208	2
5.08104	596	265.202	-876.69			18.2934	2
5.08503	243	265.399	-947.329			18.3228	2
5.08901	318	265.595	-932.368			18.3337	2
5.09299	168	265.792	-962.408	18.4247	1		2
5.09698	226	265.989	-950.847			18.4434	2
5.10096	268	266.185	-942.486			18.486	2
5.10494	364	266.381	-923.326	18.473	1		2
5.10893	329	266.578	-930.365	18.4817	1		2
5.11291	164	266.774	-963.404			18.5281	2
5.11689	219	266.97	-952.443			18.548	2
5.12087	335	267.166	-929.283	18.5339	1		2
5.12486	371	267.362	-922.122	18.5426	1		2
5.12884	312	267.558	-933.961			18.7672	2
5.13282	243	267.754	-947.8	18.7626	1		2
5.13681	135	267.95	-969.439			18.9395	2
5.14079	463	268.145	-903.878			18.9807	2
5.14477	354	268.341	-925.717	19.0137	1		2
5.14875	468	268.536	-902.957			19.0454	2
5.15274	534	268.732	-889.796	19.0334	1		2
5.15672	64	268.927	-983.835	19.0771	1		2
5.1607	432	269.122	-910.274	19.1795	1		2
5.16469	210	269.317	-954.713	19.1949	1		2
5.16867	301	269.512	-936.552			19.2284	2
5.17265	339	269.707	-928.991			19.2996	2
5.17663	353	269.902	-926.23			19.3863	2
5.18062	333	270.097	-930.269			19.4899	2
5.1846	330	270.291	-930.908	19.5569	1		2
5.18858	330	270.486	-930.947			19.6069	2
5.19257	324	270.681	-932.185			19.6371	2
5.19655	95	270.875	-978.024	19.6569	1		2
5.20053	431	271.069	-910.863			19.7038	2
5.20451	237	271.263	-949.702	19.7047	1		2
5.2085	88	271.458	-979.541	19.7293	1		2
5.21248	410	271.652	-915.18			19.7791	2
5.21646	304	271.846	-936.419	19.7795	1		2
5.22045	346	272.04	-928.057	19.7982	1		2
5.22443	272	272.234	-942.896			19.8791	2
5.22841	315	272.427	-934.335	19.8555	1		2
5.23239	291	272.621	-939.174			19.8912	2
5.23638	472	272.815	-903.012			19.9967	2
5.24036	339	273.008	-929.651			20.0738	2
5.24434	307	273.202	-936.09			20.0753	2
5.24832	218	273.395	-953.928	20.099	1		2
5.25231	89	273.589	-979.767	20.155	1		2
5.25629	222	273.782	-953.206			20.2088	2
5.26027	239	273.974	-949.844			20.2972	2
5.26425	357	274.167	-926.283	20.2733	1		2
5.26824	281	274.361	-941.521			20.3399	2
5.27222	352	274.553	-927.36			20.3918	2
5.2762	474	274.746	-902.999	20.3705	1		2
5.28018	108	274.939	-976.237	20.4005	1		2
5.28417	692	275.132	-859.476			20.455	2
5.28815	351	275.324	-927.714			20.5276	2
5.29213	560	275.516	-885.953			20.5933	2
5.29611	403	275.708	-917.391			20.6691	2
5.3001	354	275.901	-927.23			20.705	2
5.30408	154	276.093	-967.268	20.6956	1		2
5.30806	311	276.285	-935.906			20.9748	2
5.31204	230	276.477	-952.145			20.8958	2
5.31603	505	276.669	-897.183			20.922	2
5.32001	239	276.861	-950.422			20.9378	2
5.32399	111	277.053	-976.06			20.9612	2
5.32797	307	277.244	-936.898			21.0685	2
5.33196	346	277.436	-929.137			21.0823	2
5.33594	535	277.627	-891.375			21.0916	2
5.33992	344	277.819	-929.613	20.9939	1		2
5.3439	159	278.01	-966.651	21.0017	1		2
5.34789	421	278.202	-914.29			21.2253	2
5.35187	212	278.393	-956.128	21.1986	1		2
5.35585	192	278.584	-960.166			21.3701	2
5.35983	28	278.775	-993.004	21.2494	1		2
5.36382	362	278.966	-926.243			21.3998	2
5.3678	305	279.157	-937.681			21.4159	2
5.37178	389	279.347	-920.919			21.4641	2
5.37576	313	279.538	-936.157			21.4693	2
5.37974	492	279.728	-900.395	21.4175	1		2
5.38373	331	279.919	-932.633			21.6663	2
5.38771	520	280.109	-894.871			21.714	2
5.39169	427	280.299	-913.509	21.6056	1		2
5.39567	450	280.49	-908.947			21.7501	2
5.39966	255	280.68	-947.985	21.6169	1		2
5.40364	388	280.87	-921.423			21.7746	2
5.40762	224	281.06	-954.261	21.6529	1		2
5.4116	364	281.25	-926.299			21.8888	2
5.41558	298	281.44	-939.537			21.8982	2
5.41957	212	281.63	-956.775	21.7909	1		2
5.42355	237	281.819	-951.813			22.0012	2
5.42753	271	282.009	-945.051	21.8663	1		2
5.43151	164	282.198	-966.489			22.023	2
5.43549	381	282.387	-923.127			22.0633	2
5.43948	333	282.577	-932.765	21.9291	1		2
5.44346	255	282.766	-948.403			22.0939	2
5.44744	53	282.955	-988.84			22.1025	2
5.45142	298	283.144	-939.878	21.9954	1		2
5.45541	212	283.334	-957.116	22.0176	1		2
5.45939	234	283.522	-952.754	22.0908	1		2
5.46337	497	283.711	-900.192			22.2301	2
5.46735	227	283.9	-954.229			22.2651	2
5.47133	171	284.088	-965.467	22.1338	1		2
5.47531	314	284.277	-936.905	22.1803	1		2
5.4793	340	284.466	-931.742			22.3201	2
5.48328	267	284.654	-946.38	22.2189	1		2
5.48726	202	284.842	-959.418	22.3271	1		2
5.49124	183	285.03	-963.255	22.3343	1		2
5.49522	311	285.218	-937.693			22.4906	2
5.49921	162	285.407	-967.531			22.5019	2
5.50319	273	285.595	-945.368			22.5562	2
5.50717	268	285.783	-946.406	22.4359	1		2
5.51115	319	285.97	-936.243			22.5805	2
5.51513	185	286.158	-963.081			22.639	2
5.51912	334	286.346	-933.319	22.5104	1		2
5.5231	296	286.533	-940.956			22.667	2
5.52708	189	286.721	-962.394	22.527	1		2
5.53106	368	286.908	-926.631			22.7337	2
5.53504	381	287.095	-924.068	22.6275	1		2
5.53902	318	287.283	-936.706	22.7196	1		2
5.54301	270	287.47	-946.343			22.9315	2
5.54699	114	287.657	-977.581	22.843	1		2
5.55097	154	287.844	-969.618	22.8575	1		2
5.55495	113	288.031	-977.856			23.0198	2
5.55893	202	288.217	-960.093			23.1279	2
5.56291	211	288.404	-958.33	22.9934	1		2
5.5669	394	288.591	-921.768			23.1395	2
5.57088	302	288.778	-940.205	23.0252	1		2
5.57486	385	288.964	-923.642			23.1727	2
5.57884	313	289.15	-938.079			23.2324	2
5.58282	547	289.337	-891.317	23.1072	1		2
5.5868	289	289.523	-942.954			23.258	2
5.59079	243	289.709	-952.191			23.2855	2
5.59477	384	289.895	-924.028	23.1634	1		2
5.59875	161	290.081	-968.666	23.3208	1		2
5.60273	308	290.267	-939.303			23.4905	2
5.60671	358	290.453	-929.34			23.516	2
5.61069	328	290.638	-935.377			23.5281	2
5.61468	353	290.825	-930.414			23.5458	2
5.61866	194	291.01	-962.251			23.6127	2
5.62264	214	291.195	-958.288			23.6443	2
5.62662	308	291.381	-939.526	23.5391	1		2
5.6306	410	291.566	-919.163			23.7202	2
5.63458	181	291.751	-965	23.5979	1		2
5.63856	498	291.936	-901.637	23.6576	1		2
5.64255	450	292.122	-911.274			23.8127	2
5.64653	415	292.307	-918.311			23.8197	2
5.65051	546	292.492	-892.148			23.8204	2
5.65449	303	292.676	-940.785	23.708	1		2
5.65847	176	292.861	-966.222			23.8863	2
5.66245	329	293.046	-935.658			23.934	2
5.66643	448	293.23	-911.895			23.9859	2
5.67041	293	293.415	-942.932	23.8507	1		2
5.6744	254	293.599	-950.769			23.9996	2
5.67838	301	293.784	-941.406	23.8856	1		2
5.68236	256	293.968	-950.443	23.8958	1		2
5.68634	321	294.152	-937.48			24.0595	2
5.69032	178	294.336	-966.117	23.9777	1		2
5.6943	104	294.52	-980.953	24.0036	1		2
5.69828	313	294.704	-939.19			24.2098	2
5.70226	298	294.888	-942.227	24.0755	1		2
5.70764	232	295.136	-955.477			24.2387	2
5.71161	282	295.319	-945.513			24.271	2
5.71559	315	295.502	-938.95	24.1401	1		2
5.71957	319	295.686	-938.187			24.4453	2
5.72355	240	295.869	-954.023	24.3033	1		2
5.72753	193	296.052	-963.46			24.4895	2
5.73151	410	296.236	-920.096			24.5235	2
5.73549	246	296.419	-952.933	24.3953	1		2
5.73946	331	296.601	-935.97	24.3984	1		2
5.74344	732	296.784	-855.806	24.426	1		2
5.74742	357	296.967	-930.843			24.6083	2
5.7514	418	297.15	-918.679			24.6161	2
5.75538	374	297.332	-927.516			24.6172	2
5.75936	629	297.515	-876.552			24.642	2
5.76334	184	297.698	-965.589			24.6616	2
5.76732	409	297.88	-920.625			24.692	2
5.77129	260	298.062	-950.462			24.746	2
5.77527	374	298.244	-927.698			24.7894	2
5.77925	609	298.426	-880.735			24.7948	2
5.78323	335	298.608	-935.571	24.6476	1		2
5.78721	224	298.79	-957.807	24.7173	1		2
5.79119	362	298.972	-930.244	24.7206	1		2
5.79517	405	299.154	-921.68			24.8854	2
5.79915	235	299.336	-955.717			24.9949	2
5.80313	540	299.518	-894.753	24.8981	1		2
5.8071	227	299.699	-957.389			25.0749	2
5.81108	410	299.88	-920.825			25.0794	2
5.81506	501	300.062	-902.662	25.0047	1		2
5.81904	416	300.243	-919.698			25.1893	2
5.82302	426	300.425	-917.734			25.2042	2
5.827	100	300.606	-982.971	25.0644	1		2
5.83098	268	300.787	-949.407	25.0675	1		2
5.83496	185	300.968	-966.043	25.0893	1		2
5.83894	177	301.149	-967.679			25.2871	2
5.84292	304	301.33	-942.315			25.291	2
5.8469	232	301.511	-956.751			25.292	2
5.85087	258	301.691	-951.588			25.3223	2
5.85485	499	301.872	-903.424	25.1797	1		2
5.85883	243	302.052	-954.66			25.3442	2
5.86281	470	302.233	-909.296	25.2151	1		2
5.86679	448	302.413	-913.732	25.3559	1		2
5.87077	409	302.593	-921.568			25.5195	2
5.87475	303	302.774	-942.804			25.5699	2
5.87873	128	302.954	-977.84			25.5815	2
5.88271	503	303.134	-902.876	25.4235	1		2
5.88669	466	303.314	-910.312	25.4347	1		2
5.89067	271	303.494	-949.348			25.6061	2
5.89465	514	303.673	-900.784			25.6449	2
5.89863	533	303.853	-897.02	25.5394	1		2
5.90261	193	304.033	-965.056			25.7774	2
5.90659	158	304.212	-972.092			25.7782	2
5.91056	356	304.392	-932.528	25.6299	1		2
5.91454	347	350.055	-943.46	25.6379	1		2
5.91852	478	351.694	-917.588			25.8178	2
5.9225	474	353.404	-918.73	25.6862	1		2
5.92648	454	355.189	-923.087			25.847	2
5.93046	302	357.056	-953.861	25.7085	1		2
5.93444	496	359.009	-915.451	25.7325	1		2
5.93842	472	361.055	-920.66			25.9001	2
5.9424	395	363.199	-936.489			25.9157	2
5.94638	273	365.449	-961.339	25.7706	1		2
5.95036	386	367.814	-939.212	25.7846	1		2
5.95434	327	370.3	-951.509			25.9666	2
5.95832	483	372.919	-920.833			26.0452	2
5.9623	506	375.679	-916.785	25.9054	1		2
5.96628	281	378.592	-962.368			26.0975	2
5.97026	465	381.67	-926.183	25.9397	1		2
5.97424	392	384.926	-941.435	25.9687	1		2
5.97822	357	388.378	-949.125			26.1343	2
5.9822	354	392.038	-950.457			26.1706	2
5.98618	241	395.928	-973.835	26.0308	1		2
5.99016	458	400.066	-931.263	26.1106	1		2
5.99414	253	406.674	-973.584			26.276	2
5.99812	342	411.5	-956.749			26.2985	2
6.0021	402	416.659	-945.781	26.1524	1		2
6.00608	491	422.188	-929.087			26.3184	2
6.01006	623	428.12	-903.873			26.3422	2
6.01404	588	434.5	-912.149	26.1805	1		2
6.01802	574	441.371	-916.324			26.3443	2
6.022	403	448.789	-952.007			26.3782	2
6.02598	494	456.816	-935.413	26.2626	1		2
6.02996	374	465.518	-961.153	26.2659	1		2
6.03394	835	474.978	-870.845			26.4325	2
6.03792	419	485.285	-956.106			26.5254	2
6.0419	574	496.541	-927.358			26.6017	2
6.04588	737	508.878	-897.225	26.4718	1		2
6.04986	684	522.428	-910.535			26.6451	2
6.05384	586	537.368	-933.123	26.4853	1		2
6.05782	538	553.887	-946.027	26.486	1		2
6.0618	664	572.216	-924.492			26.6614	2
6.06578	510	592.65	-959.379			26.6641	2
6.06976	627	615.518	-940.553			26.685	2
6.07374	679	641.259	-935.301	26.5296	1		2
6.07772	717	670.389	-933.527	26.5754	1		2
6.0817	584	703.613	-966.772			26.7449	2
6.08568	761	741.814	-939.012	26.6472	1		2
6.08966	933	786.18	-913.485			26.8133	2
6.09364	929	838.367	-924.723			26.8427	2
6.09762	836	900.566	-955.763			26.8635	2
6.1016	1003	975.901	-937.43	26.7143	1		2
6.10558	1082	1068.61	-940.171			26.8937	2
6.10956	1199	1184.64	-939.977	26.7581	1		2
6.11354	1303	1331.92	-948.634			26.9528	2
6.11752	1860	1521	-875.049	26.7879	1		2
6.1215	1646	1765.19	-966.688			26.9807	2
6.12548	2282	2080.11	-902.472	26.8682	1		2
6.12946	2970	2483.28	-845.505			27.0418	2
6.13344	3772	2991.48	-786.745			27.0581	2
6.13743	5014	3620.69	-664.187			27.095	2
6.14141	3631	4374.91	-1091.63	26.9556	1		2
6.14539	4767	5251.04	-1039.66			27.1298	2
6.14937	5828	6225.75	-1022.4			27.1338	2
6.15335	6988	7241.09	-993.466			27.1365	2
6.15733	8164	8192.03	-948.455	26.9771	1		2
6.16131	9061	8924.83	-915.614			27.1573	2
6.16529	9340	9281.29	-931.108			27.1809	2
6.16927	9073	9174.22	-963.093	27.0253	1		2
6.17325	8491	8636.45	-971.939			27.2122	2
6.17723	7522	7792.61	-996.971	27.0519	1		2
6.18121	6282	6795.06	-1045.46			27.2789	2
6.18519	4964	5773.48	-1104.75			27.2832	2
6.18917	3731	4817.55	-1160.16			27.3163	2
6.19315	4443	3976.27	-849.503			27.3304	2
6.19713	3664	3267.59	-863.567			27.3485	2
6.20112	2659	2689.78	-949.005	27.2061	1		2
6.2051	2178	2232.98	-953.845			27.419	2
6.20908	1658	1878.11	-986.872	27.3204	1		2
6.21306	1481	1605.66	-967.781	27.3239	1		2
6.21704	1570	1397.49	-908.348			27.5435	2
6.22102	1218	1237.7	-946.789	27.3747	1		2
6.225	1107	1113.65	-944.18			27.5605	2
6.22898	900	1015.62	-965.974	27.404	1		2
6.23296	747	936.518	-980.753			27.5808	2
6.23694	917	871.403	-933.73	27.4118	1		2
6.24092	754	816.768	-955.403			27.6589	2
6.2449	638	770.245	-969.298			27.6814	2
6.24889	515	730.028	-985.855			27.6865	2
6.25287	772	695.12	-927.473	27.5299	1		2
6.25685	752	664.515	-925.352	27.586	1		2
6.26083	703	637.501	-929.75	27.602	1		2
6.26481	559	613.552	-953.76	27.6296	1		2
6.26879	610	592.213	-939.292			27.8447	2
6.27277	594	573.132	-938.676			27.8805	2
6.27675	392	555.999	-975.649	27.7132	1		2
6.28073	605	540.57	-929.963	27.719	1		2
6.28471	612	526.627	-925.775	27.7487	1		2
6.2887	356	513.955	-974.44	27.7595	1		2
6.29268	403	502.469	-962.743			27.9787	2
6.29666	460	491.998	-949.249			28.0033	2
6.30064	594	482.433	-920.536			28.0342	2
6.30462	654	473.669	-906.783	27.8847	1		2
6.3086	606	465.628	-914.775			28.0842	2
6.31258	455	458.228	-943.495			28.1093	2
6.31656	412	451.41	-950.731			28.121	2
6.32055	471	445.097	-937.669	27.9512	1		2
6.32453	575	439.273	-915.704	27.9643	1		2
6.32851	597	433.875	-910.224	27.9996	1		2
6.33249	590	428.864	-910.622			28.2342	2
6.33647	325	424.207	-962.691			28.2584	2
6.34045	443	419.869	-938.223	28.0905	1		2
6.34443	356	415.826	-954.815			28.2935	2
6.34841	708	412.052	-883.66			28.2987	2
6.3524	560	408.515	-912.552			28.3202	2
6.35638	688	405.215	-886.292	28.1938	1		2
6.36036	396	402.121	-944.074			28.3765	2
6.36434	554	399.221	-911.894			28.3989	2
6.36832	681	396.497	-885.949			28.4483	2
6.3723	537	393.938	-914.237	28.316	1		2
6.37628	259	391.53	-969.355			28.5082	2
6.38027	308	389.257	-959.101	28.3616	1		2
6.38425	347	387.121	-950.874			28.5425	2
6.38823	530	385.107	-913.871	28.3996	1		2
6.39221	505	383.206	-918.49	28.4081	1		2
6.39619	456	381.41	-927.931	28.417	1		2
6.40017	578	379.712	-903.192			28.626	2
6.40415	601	378.107	-898.271			28.6284	2
6.40814	484	376.584	-921.366	28.5236	1		2
6.41212	231	375.145	-971.678	28.5433	1		2
6.4161	294	373.782	-958.806			28.7403	2
6.42008	505	326.706	-907.19			28.8701	2
6.42406	549	326.875	-898.424	28.6966	1		2
6.42804	223	327.044	-963.658			28.9108	2
6.43203	572	327.213	-893.892			28.9162	2
6.43601	616	327.382	-885.126	28.7399	1		2
6.43999	290	327.551	-950.36	28.7571	1		2
6.44397	417	327.72	-924.993	28.7663	1		2
6.44795	292	327.888	-950.027			28.9472	2
6.45193	446	328.057	-919.261	28.7974	1		2
6.45592	406	328.226	-927.294	28.8001	1		2
6.4599	333	328.394	-941.928	28.8238	1		2
6.46388	571	328.562	-894.362			29.009	2
6.46786	481	328.731	-912.395			29.0245	2
6.47184	387	335.796	-932.609	28.9188	1		2
6.47582	552	336.183	-899.686			29.1059	2
6.47981	338	336.582	-942.566			29.1333	2
6.48379	439	336.991	-922.448			29.162	2
6.48777	416	337.412	-927.132			29.1967	2
6.49175	376	337.845	-935.218			29.2062	2
6.49573	544	338.292	-901.708			29.2358	2
6.49971	454	338.754	-919.8	29.1189	1		2
6.5037	519	339.233	-906.896	29.119	1		2
6.50768	592	339.727	-892.395	29.1231	1		2
6.51166	305	340.239	-949.897			29.3265	2
6.51564	396	340.77	-931.803	29.1556	1		2
6.51962	509	341.323	-909.314			29.3464	2
6.52361	463	341.899	-918.629			29.3495	2
6.52759	495	342.498	-912.349			29.3941	2
6.53157	410	343.123	-929.474	29.2552	1		2
6.53555	586	343.776	-894.405	29.2563	1		2
6.53953	262	344.461	-959.341			29.4758	2
6.54352	733	345.18	-865.285			29.4763	2
6.5475	385	345.934	-935.036			29.4856	2
6.55148	455	346.728	-921.195			29.517	2
6.55546	412	347.564	-929.962			29.5222	2
6.55944	559	348.448	-900.739	29.3681	1		2
6.56343	443	349.387	-924.127	29.3759	1		2
6.56741	708	350.38	-871.325			29.5587	2
6.57139	608	351.68	-891.585			29.5662	2
6.57537	388	352.812	-935.812			29.6033	2
6.57935	520	354.022	-909.654			29.6729	2
6.58334	629	355.319	-888.113			29.7011	2
6.58732	504	356.708	-913.391	29.5288	1		2
6.5913	696	358.202	-875.29			29.7141	2
6.59528	292	359.814	-956.412			29.7284	2
6.59926	516	361.558	-911.961			29.7383	2
6.60325	503	363.454	-914.94			29.7587	2
6.60723	351	365.514	-945.752			29.7706	2
6.61121	663	367.763	-883.802	29.6255	1		2
6.61519	600	370.227	-896.895			29.8208	2
6.61918	413	372.943	-934.838	29.6433	1		2
6.62316	382	375.934	-941.636			29.8371	2
6.62714	427	379.249	-933.299			29.8474	2
6.63112	664	382.94	-886.637	29.6711	1		2
6.6351	646	387.074	-891.064			29.854	2
6.63909	558	391.746	-909.598	29.6761	1		2
6.64307	618	397.043	-898.658			29.8663	2
6.64705	573	512.66	-930.781	29.6863	1		2
6.65103	578	604.368	-948.123	29.6937	1		2
6.65502	729	620.872	-921.224			29.9276	2
6.659	755	639.817	-919.813			29.9613	2
6.66298	519	662.128	-971.475	29.7901	1		2
6.66696	625	689.15	-955.679	29.8228	1		2
6.67095	539	722.858	-979.621			30.0282	2
6.67493	585	765.71	-978.991			30.0283	2
6.67891	766	821.112	-953.872			30.092	2
6.68289	666	893.076	-988.265	29.9214	1		2
6.68688	898	986.294	-960.508			30.1331	2
6.69086	745	1104.6	-1014.77			30.1341	2
6.69484	1133	1251.49	-966.548	29.9524	1		2
6.69882	1207	1428.5	-987.15			30.1376	2
6.70281	1374	1634.83	-995.015			30.1546	2
6.70679	1897	1863.88	-936.226			30.157	2
6.71077	2052	2105.62	-953.574	30.0776	1		2
6.71475	2621	2342.86	-887.22			30.2831	2
6.71874	2969	2552.44	-859.537			30.3054	2
6.72272	3338	2705.76	-816.402			30.3104	2
6.7267	3327	2780.85	-833.62			30.3194	2
6.73068	3453	2770.55	-806.359			30.3804	2
6.73467	3292	2687.19	-821.887			30.4067	2
6.73865	3105	2557.47	-833.344			30.4377	2
6.74263	2609	2410.88	-903.225			30.4518	2
6.74661	2146	2273.57	-968.364	30.3182	1		2
6.7506	1980	2167	-980.25			30.5087	2
6.75458	1658	2110	-1033.25			30.5118	2
6.75856	1692	2119.82	-1028.41			30.516	2
6.76254	1728	2215.53	-1040.36			30.5188	2
6.76653	1917	2419.93	-1043.44			30.5237	2
6.77051	2593	2757.6	-975.769			30.5763	2
6.77449	3029	3255.04	-988.058			30.577	2
6.77847	3791	3934.86	-971.622	30.3983	1		2
6.78246	4844	4809.27	-935.904			30.6013	2
6.78644	5927	5861.45	-929.74	30.4174	1		2
6.79042	7090	7040.07	-932.864	30.4228	1		2
6.79441	8172	8234.58	-955.366			30.6105	2
6.79839	9039	9248.22	-984.693	30.4392	1		2
6.80237	9607	9854.99	-992.447	30.4414	1		2
6.80635	10201	9898.23	-882.295			30.6295	2
6.81034	9709	9394.29	-879.907	30.4454	1		2
6.81432	9168	8512.02	-811.652			30.6403	2
6.8183	8344	7458.79	-765.807			30.6503	2
6.82228	7048	6408.48	-814.945			30.6628	2
6.82627	6424	5473.54	-752.758			30.6736	2
6.83025	5424	4716.45	-801.339			30.6826	2
6.83423	4755	4154.3	-822.709			30.7341	2
6.83822	4386	3782.01	-822.051	30.5479	1		2
6.8422	3433	3587	-973.649	30.5832	1		2
6.84618	3395	3552.38	-974.325	30.5877	1		2
6.85016	3807	3668.27	-915.104			30.7793	2
6.85415	3910	3935.29	-947.908	30.6483	1		2
6.85813	4382	4362.47	-938.943	30.6765	1		2
6.86211	5068	4970.59	-923.367			30.8711	2
6.8661	6420	5788.04	-816.458	30.7064	1		2
6.87008	8476	6839.48	-615.546			30.9653	2
6.87406	8696	8149.15	-833.48	30.7816	1		2
6.87804	6522	9726.61	-1583.77			30.9918	2
6.88203	8428	11559.4	-1569.13	30.811	1		2
6.88601	10598	13571.9	-1537.64	30.8241	1		2
6.88999	13254	15629.2	-1417.89	30.8585	1		2
6.89398	15552	17496.5	-1331.75	30.8748	1		2
6.89796	18132	18851.1	-1086.67			31.0927	2
6.90194	19639	19405.2	-896.097			31.1379	2
6.90592	19927	19030.4	-763.531			31.17	2
6.90991	19673	17823.4	-572.928	30.9846	1		2
6.91389	17809	16052.3	-591.501	31.0222	1		2
6.91787	15628	14015.2	-620.289			31.2204	2
6.92186	12547	11951.8	-823.815	31.0299	1		2
6.92584	9915	10034.8	-966.801	31.0438	1		2
6.92982	7409	8342.23	-1129.5			31.2758	2
6.93381	5650	6902.46	-1193.34			31.286	2
6.93779	4255	5718.29	-1235.51	31.107	1		2
6.94177	4230	4764.2	-1049.69			31.3334	2
6.94576	3601	4006.21	-1023.89			31.3524	2
6.94974	3108	3413.65	-1003.98			31.371	2
6.95372	2729	2951.09	-987.268			31.3773	2
6.9577	2429	2588.76	-974.8	31.227	1		2
6.96169	2016	2301.92	-1000.03	31.2368	1		2
6.96567	1949	2072.6	-967.57	31.249	1		2
6.96965	1562	1885.72	-1007.59			31.4505	2
6.97364	1317	1730.25	-1025.5	31.2747	1		2
6.97762	1403	1592.4	-980.73			31.5126	2
6.9816	1258	1480.68	-987.384			31.5162	2
6.98559	1089	1383.76	-1001.8			31.5364	2
6.98957	1098	1299.27	-983.103	31.3844	1		2
6.99355	858	1224.9	-1016.23			31.5889	2
6.99754	998	1158.85	-975.02	31.4193	1		2
7.00152	1152	1100.21	-932.492	31.4271	1		2
7.0055	887	1047.75	-975	31.4833	1		2
7.00949	742	1000.55	-994.559			31.6764	2
7.01347	937	958.101	-947.07			31.699	2
7.01745	827	919.729	-961.395	31.5287	1		2
7.02144	706	884.827	-978.615			31.7272	2
7.02542	953	853.158	-922.881			31.7364	2
7.0294	771	824.266	-953.503	31.56	1		2
7.03339	504	797.77	-1001.6			31.7529	2
7.03737	818	773.528	-933.955	31.6092	1		2
7.04135	794	751.251	-934.3			31.8196	2
7.04533	874	730.726	-914.195			31.8409	2
7.04932	867	711.726	-911.795	31.6752	1		2
7.0533	846	694.198	-912.489	31.688	1		2
7.05728	687	677.947	-941.039			31.9032	2
7.06127	811	662.826	-913.215			31.9166	2
7.06525	584	648.792	-955.808			31.923	2
7.06923	808	635.721	-908.393	31.7479	1		2
7.07322	668	623.49	-933.947			31.9674	2
7.0772	850	611.848	-895.219			31.9769	2
7.08118	821	601.184	-898.886	31.786	1		2
7.08517	506	591.17	-959.883			32.0092	2
7.08915	646	581.794	-930.008			32.024	2
7.09313	685	572.987	-920.447	31.8323	1		2
7.09712	813	564.679	-893.185	31.8411	1		2
7.1011	644	556.878	-925.425			32.0354	2
7.10509	686	549.502	-915.55			32.0424	2
7.10907	767	542.561	-897.962	31.8758	1		2
7.11305	692	536.001	-911.65			32.0816	2
7.11704	417	529.784	-965.406			32.0958	2
7.12102	595	523.912	-928.632	31.9133	1		2
7.125	769	518.35	-892.719	31.9256	1		2
7.12899	826	513.062	-880.262	31.9405	1		2
7.13297	784	508.057	-887.661	31.9447	1		2
7.13695	400	503.303	-963.51	31.9616	1		2
7.14094	718	498.772	-899.004			32.1933	2
7.14492	515	494.475	-938.744	32.0072	1		2
7.1489	608	490.382	-919.326	32.0094	1		2
7.15289	253	356.524	-963.554	32.0127	1		2
7.15687	478	356.679	-918.585	32.0487	1		2
7.16085	409	356.834	-932.416			32.257	2
7.16484	701	356.989	-874.047	32.0695	1		2
7.16882	494	357.143	-915.478			32.2728	2
7.1728	529	357.298	-908.509	32.083	1		2
7.17679	468	357.452	-920.74			32.2945	2
7.18077	595	357.607	-895.371	32.1104	1		2
7.18475	428	357.761	-928.802			32.3509	2
7.18874	413	357.915	-931.832			32.3669	2
7.19272	369	358.069	-940.663	32.2258	1		2
7.19671	462	358.224	-922.094			32.4384	2
7.20069	443	358.378	-925.925			32.4559	2
7.20467	598	358.532	-894.956			32.4727	2
7.20866	472	358.686	-920.187			32.4988	2
7.21264	617	358.839	-891.217	32.3333	1		2
7.21662	398	358.993	-935.048			32.5343	2
7.22061	397	359.147	-935.279			32.5644	2
7.22459	386	359.3	-937.509			32.6013	2
7.22857	425	359.454	-929.74			32.6056	2
7.23256	477	359.608	-919.371	32.4105	1		2
7.23654	602	359.761	-894.402	32.4106	1		2
7.24052	511	359.914	-912.632			32.6453	2
7.24451	501	360.067	-914.663			32.6547	2
7.24849	505	360.22	-913.893	32.4599	1		2
7.25248	528	360.374	-909.324			32.671	2
7.25646	299	360.527	-955.155			32.7047	2
7.26044	552	360.679	-904.585	32.5341	1		2
7.26443	353	360.832	-944.416			32.7486	2
7.26841	690	360.985	-877.046			32.75	2
7.27239	210	361.138	-973.077			32.7716	2
7.27638	554	361.29	-904.307	32.6035	1		2
7.28036	408	361.443	-933.538			32.8256	2
7.28434	437	361.595	-927.768	32.6307	1		2
7.28833	533	361.748	-908.599			32.8457	2
7.29231	235	361.9	-968.229	32.6548	1		2
7.2963	694	362.052	-876.46	32.6576	1		2
7.30028	337	362.204	-947.89	32.665	1		2
7.30426	553	362.356	-904.721			32.8639	2
7.30825	281	362.509	-959.151			32.8645	2
7.31223	599	362.66	-895.581			32.8678	2
7.31621	461	362.812	-923.212	32.6783	1		2
7.3202	531	362.964	-909.242	32.6822	1		2
7.32418	660	363.116	-883.472			32.9268	2
7.32817	414	363.267	-932.703			32.9472	2
7.33215	745	363.419	-866.533	32.8111	1		2
7.33613	285	363.57	-958.563			33.0278	2
7.34012	503	363.722	-914.994			33.0404	2
7.3441	696	363.873	-876.424	32.8914	1		2
7.34808	650	364.024	-885.654			33.0926	2
7.35207	456	364.175	-924.484			33.0956	2
7.35605	719	364.326	-871.915			33.1201	2
7.36004	439	364.478	-927.945	32.9422	1		2
7.36402	597	364.628	-896.375	32.9459	1		2
7.368	783	364.779	-859.205	32.9503	1		2
7.37199	530	364.93	-909.835			33.159	2
7.37597	514	365.081	-913.065			33.1786	2
7.37995	699	365.231	-876.096			33.1832	2
7.38394	664	365.382	-883.126	33.0246	1		2
7.38792	685	365.532	-878.956			33.229	2
7.39191	757	365.683	-864.586			33.2464	2
7.39589	613	365.833	-893.416	33.0506	1		2
7.39987	444	365.983	-927.246			33.2516	2
7.40386	363	366.134	-943.476			33.2747	2
7.40784	600	366.284	-896.106	33.0785	1		2
7.41183	529	366.434	-910.336			33.3235	2
7.41581	517	366.584	-912.766			33.3428	2
7.41979	320	366.733	-952.196			33.3477	2
7.42378	483	366.883	-919.626			33.3515	2
7.42776	504	367.033	-915.456			33.3586	2
7.43174	535	367.182	-909.286	33.17	1		2
7.43573	527	367.332	-910.916			33.3727	2
7.43971	529	367.482	-910.546	33.1724	1		2
7.4437	334	367.631	-949.576	33.1922	1		2
7.44768	231	367.78	-970.205			33.408	2
7.45166	283	367.93	-959.835	33.2259	1		2
7.45565	303	368.079	-955.865			33.4433	2
7.45963	334	368.228	-949.695			33.4629	2
7.46362	531	368.377	-910.325	33.3257	1		2
7.4676	389	368.526	-938.755			33.5344	2
7.47158	529	368.675	-910.784			33.6188	2
7.47557	581	368.824	-900.414			33.6271	2
7.47955	236	368.972	-969.444	33.4258	1		2
7.48354	460	369.121	-924.674	33.4766	1		2
7.48752	638	369.27	-889.103	33.6893	2		2
7.4915	281	369.418	-960.533	33.5045	1		2
7.49549	416	369.567	-933.563			33.7279	2
7.49947	424	369.715	-931.992	33.5243	1		2
7.50346	344	369.863	-948.022			33.7514	2
7.50744	278	370.011	-961.252			33.7549	2
7.51142	404	370.159	-936.081	33.5584	1		2
7.51541	426	370.308	-931.711			33.7743	2
7.51939	185	370.456	-979.94			33.795	2
7.52337	447	370.603	-927.57			33.8115	2
7.52736	369	370.751	-943.2	33.6201	1		2
7.53134	301	370.899	-956.829			33.8655	2
7.53533	284	371.047	-960.259			33.8723	2
7.53931	480	371.194	-921.088			33.8788	2
7.54329	390	371.342	-939.118			33.8857	2
7.54728	350	371.489	-947.147	33.6903	1		2
7.55126	522	371.637	-912.777			33.9026	2
7.55525	491	371.784	-919.006	33.7358	1		2
7.55923	335	371.931	-950.236	33.7428	1		2
7.56321	379	372.078	-941.465	33.7771	1		2
7.5672	237	372.225	-969.894			34.0054	2
7.57118	453	372.372	-926.724	33.8164	1		2
7.57517	263	372.519	-964.753	33.8227	1		2
7.57915	544	372.666	-908.583			34.0391	2
7.58313	351	372.813	-947.212			34.0584	2
7.58712	456	372.96	-926.241	33.855	1		2
7.5911	338	373.106	-949.871			34.0698	2
7.59509	351	373.253	-947.3			34.0764	2
7.59907	583	373.399	-900.929	33.8792	1		2
7.60305	464	373.546	-924.758			34.0863	2
7.60704	379	373.692	-941.788	33.9253	1		2
7.61102	326	373.838	-952.417			34.1663	2
7.61501	180	373.985	-981.646			34.1815	2
7.61899	510	374.131	-915.675			34.2137	2
7.62297	391	374.276	-939.505			34.2193	2
7.62696	549	374.423	-907.934	34.0422	1		2
7.63094	300	374.568	-957.763			34.2498	2
7.63493	485	374.714	-920.792			34.2875	2
7.63891	379	374.86	-942.021			34.2968	2
7.64289	229	375.005	-972.05	34.0996	1		2
7.64688	150	375.151	-987.88	34.1096	1		2
7.65086	307	375.297	-956.509			34.3153	2
7.65485	568	375.442	-904.338			34.3613	2
7.65883	533	375.587	-911.367			34.3652	2
7.66281	229	375.732	-972.196			34.3857	2
7.6668	407	375.878	-936.625	34.2049	1		2
7.67078	558	376.023	-906.454			34.4126	2
7.67477	324	376.168	-953.283	34.2088	1		2
7.67875	373	376.313	-943.512	34.2111	1		2
7.68273	414	376.458	-935.341			34.4297	2
7.68672	227	376.603	-972.77			34.4301	2
7.6907	252	376.747	-967.799			34.435	2
7.69469	328	376.892	-952.628			34.4842	2
7.69867	270	377.037	-964.257	34.3181	1		2
7.70266	509	377.181	-916.486			34.5267	2
7.70664	436	377.326	-931.115	34.3436	1		2
7.71062	522	377.47	-913.943			34.5547	2
7.71461	323	377.614	-953.772			34.555	2
7.71859	397	377.759	-939.001	34.3554	1		2
7.72258	457	377.903	-927.03			34.6109	2
7.72656	459	378.047	-926.659	34.4035	1		2
7.73054	368	378.191	-944.887			34.621	2
7.73453	362	378.335	-946.116	34.4232	1		2
7.73851	327	378.478	-953.145			34.6485	2
7.7425	382	378.622	-942.174			34.6747	2
7.74648	460	378.766	-926.603			34.6782	2
7.75046	254	378.91	-967.831	34.4773	1		2
7.75445	328	379.053	-953.06			34.7521	2
7.75843	381	379.197	-942.489			34.7544	2
7.76242	535	379.34	-911.717	34.5716	1		2
7.7664	637	379.483	-891.346			34.8191	2
7.77038	456	379.627	-927.575			34.8212	2
7.77437	222	379.77	-974.403	34.6157	1		2
7.77835	489	379.913	-921.032	34.631	1		2
7.78234	373	380.056	-944.261			34.8591	2
7.78632	393	380.199	-940.289			34.8795	2
7.7903	453	380.342	-928.318	34.6738	1		2
7.79429	524	380.485	-914.146			34.8984	2
7.79827	314	380.627	-956.175			34.9105	2
7.80226	292	380.77	-960.603			34.9123	2
7.80624	210	380.913	-977.032	34.7436	1		2
7.81023	573	381.055	-904.46	34.8014	1		2
7.81421	350	381.198	-949.089			35.0245	2
7.81819	302	381.34	-958.717			35.0264	2
7.82218	377	381.482	-943.746	34.8158	1		2
7.82616	440	381.624	-931.174			35.0315	2
7.83015	326	381.767	-954.003	34.8297	1		2
7.83413	606	381.909	-898.031			35.0464	2
7.83811	387	382.05	-941.859	34.8505	1		2
7.8421	579	382.192	-903.488	34.8567	1		2
7.84608	361	382.334	-947.116			35.0858	2
7.85007	313	382.476	-956.745			35.1227	2
7.85405	629	382.618	-893.573	34.9297	1		2
7.85803	416	382.759	-936.201	34.9483	1		2
7.86202	279	382.901	-963.63	34.9518	1		2
7.866	272	383.042	-965.058	34.9624	1		2
7.86999	450	383.184	-929.486			35.1734	2
7.87397	418	383.325	-935.914			35.2104	2
7.87795	451	383.466	-929.343	35.0153	1		2
7.88194	639	383.607	-891.771	35.017	1		2
7.88592	503	383.748	-918.999	35.024	1		2
7.88991	533	383.89	-913.027			35.2612	2
7.89389	289	384.03	-961.855			35.2619	2
7.89788	297	384.171	-960.284			35.2624	2
7.90186	151	384.312	-989.512			35.2983	2
7.90584	561	384.453	-907.54			35.3271	2
7.90983	393	384.594	-941.168	35.1164	1		2
7.91381	371	384.734	-945.596			35.3389	2
7.9178	748	384.875	-870.224			35.3847	2
7.92178	560	385.015	-907.852	35.1769	1		2
7.92576	442	385.155	-931.48			35.3897	2
7.92975	382	385.296	-943.508	35.1965	1		2
7.93373	500	385.436	-919.936			35.5325	2
7.93772	400	385.576	-939.965			35.557	2
7.9417	400	385.716	-939.993			35.5778	2
7.94568	394	385.856	-941.221	35.3831	1		2
7.94967	353	385.996	-949.449			35.5987	2
7.95365	388	386.136	-942.476			35.6011	2
7.95764	159	386.276	-988.304	35.3998	1		2
7.96162	495	386.415	-921.132			35.6127	2
7.9656	397	386.555	-940.76			35.6242	2
7.96959	540	386.694	-912.188	35.419	1		2
7.97357	506	386.834	-919.016	35.4212	1		2
7.97756	443	386.973	-931.644			35.6604	2
7.98154	348	387.112	-950.672	35.4559	1		2
7.98552	441	387.251	-932.1			35.6769	2
7.98951	488	387.391	-922.728			35.7013	2
7.99349	399	387.53	-940.555	35.495	1		2
7.99748	367	387.669	-946.983			35.7113	2
8.00146	309	387.808	-958.611	35.5481	1		2
8.00545	514	387.947	-917.639			35.7649	2
8.00943	264	388.086	-967.666	35.5521	1		2
8.01341	423	388.224	-935.894			35.7698	2
8.0174	374	388.363	-945.722			35.8028	2
8.02138	367	388.501	-947.15			35.8032	2
8.02537	488	388.64	-922.977			35.8034	2
8.02935	526	388.778	-915.405	35.6056	1		2
8.03333	539	388.917	-912.833	35.631	1		2
8.03732	454	389.055	-929.86			35.8516	2
8.0413	529	389.193	-914.888	35.6461	1		2
8.04529	556	389.331	-909.516			35.8635	2
8.04927	489	389.469	-922.943	35.6657	1		2
8.05325	384	389.607	-943.971			35.9504	2
8.05724	410	389.745	-938.798	35.7514	1		2
8.06122	556	389.883	-909.626			35.9907	2
8.06521	592	390.021	-902.454			35.9953	2
8.06919	383	390.158	-944.281	35.7955	1		2
8.07317	410	390.296	-938.909			36.0183	2
8.07716	494	390.434	-922.136	35.8023	1		2
8.08114	362	390.571	-948.564			36.0335	2
8.08513	287	390.709	-963.591	35.8263	1		2
8.08911	363	390.846	-948.419	35.8476	1		2
8.09309	639	390.983	-893.246	35.8523	1		2
8.09708	291	391.12	-962.873	35.8702	1		2
8.10106	629	391.257	-895.301			36.0897	2
8.10505	600	391.395	-901.128			36.1014	2
8.10903	717	391.531	-877.756	35.8854	1		2
8.11301	446	391.668	-931.983	35.9239	1		2
8.117	589	391.805	-903.41			36.1614	2
8.12098	468	391.942	-927.638	35.9465	1		2
8.12497	446	392.079	-932.065	35.9723	1		2
8.12895	402	392.215	-940.892	35.9761	1		2
8.13293	519	392.351	-917.52	35.99	1		2
8.13692	513	392.488	-918.747			36.219	2
8.1409	263	392.624	-968.774			36.2391	2
8.14489	352	392.761	-951.001			36.2423	2
8.14887	459	392.897	-929.629			36.247	2
8.15285	745	393.033	-872.456			36.2479	2
8.15684	258	393.169	-969.883	36.033	1		2
8.16082	501	393.305	-921.31			36.2606	2
8.16481	532	393.441	-915.138	36.061	1		2
8.16879	487	393.577	-924.165	36.0644	1		2
8.17277	665	393.712	-888.592	36.0826	1		2
8.17676	508	393.848	-920.019	36.0928	1		2
8.18074	295	393.984	-962.646	36.0965	1		2
8.18473	427	394.12	-936.273			36.3256	2
8.18871	495	394.255	-922.7			36.33	2
8.19269	658	394.39	-890.127	36.1176	1		2
8.19668	429	394.526	-935.955	36.118	1		2
8.20066	505	394.661	-920.782			36.3428	2
8.20465	538	394.796	-914.209			36.3463	2
8.20863	437	394.931	-934.436			36.3473	2
8.21261	645	395.066	-892.863			36.358	2
8.2166	554	395.201	-911.09			36.3653	2
8.22058	730	395.336	-875.917			36.3751	2
8.22457	376	395.471	-946.744	36.1685	1		2
8.22855	360	395.606	-949.971			36.393	2
8.23253	499	395.74	-922.197			36.4022	2
8.23652	412	395.875	-939.624	36.2111	1		2
8.2405	448	396.01	-932.451			36.4419	2
8.24448	620	396.144	-898.078			36.4698	2
8.24847	574	396.278	-907.305			36.4776	2
8.25245	573	396.413	-907.532			36.4779	2
8.25644	489	396.547	-924.359			36.4854	2
8.26042	469	396.728	-928.395			36.5385	2
8.2644	344	396.863	-953.422			36.5447	2
8.26839	407	396.999	-940.849	36.3295	1		2
8.27237	605	397.134	-901.276			36.5546	2
8.27636	528	397.27	-916.703	36.3723	1		2
8.28034	398	397.406	-942.73			36.5961	2
8.28432	143	397.541	-993.758			36.6083	2
8.28831	480	397.677	-926.385			36.6124	2
8.29229	489	397.812	-924.612			36.6128	2
8.29628	269	397.948	-968.639			36.6139	2
8.30026	308	398.084	-960.866	36.4066	1		2
8.30424	207	398.219	-981.093	36.4066	1		2
8.30823	501	398.355	-922.32	36.41	1		2
8.31221	419	398.491	-938.748	36.442	1		2
8.31619	359	398.627	-950.775			36.6792	2
8.32018	396	398.763	-943.402	36.4821	1		2
8.32416	405	398.899	-941.629			36.7097	2
8.32815	359	399.036	-950.857	36.4975	1		2
8.33213	580	399.172	-906.684			36.7194	2
8.33611	385	399.309	-945.711			36.7312	2
8.3401	249	399.446	-972.938			36.7465	2
8.34408	699	399.583	-882.966			36.756	2
8.34806	167	399.72	-989.393	36.54	1		2
8.35205	466	399.857	-929.621			36.7696	2
8.35603	468	399.995	-929.248	36.5507	1		2
8.36002	375	400.133	-947.876			36.7781	2
8.364	376	400.271	-947.704	36.5942	1		2
8.36798	610	400.41	-900.931			36.8425	2
8.37197	513	400.55	-920.359	36.6262	1		2
8.37595	608	400.689	-901.387			36.8612	2
8.37993	451	400.829	-932.815			36.8842	2
8.38392	480	400.971	-927.043	36.6687	1		2
8.3879	514	401.112	-920.272			36.9136	2
8.39189	502	401.255	-922.7			36.9182	2
8.39587	430	401.398	-937.129			36.9285	2
8.39985	651	401.543	-892.958			36.9287	2
8.40384	628	401.689	-897.587	36.7188	1		2
8.40782	426	401.836	-938.017	36.7227	1		2
8.4118	563	401.984	-910.646	36.755	1		2
8.41579	362	402.135	-950.876	36.7929	1		2
8.41977	389	402.288	-945.507			37.016	2
8.42376	470	402.443	-929.338			37.0339	2
8.42774	499	402.601	-923.57	36.8204	1		2
8.43172	582	402.762	-907.002	36.8344	1		2
8.43571	611	402.928	-901.235	36.8379	1		2
8.43969	300	403.098	-963.469			37.073	2
8.44367	415	403.275	-940.504			37.0914	2
8.44766	347	403.46	-954.141			37.123	2
8.45164	582	403.656	-907.181			37.1527	2
8.45563	263	403.868	-971.023			37.1574	2
8.45961	354	404.1	-952.869			37.1754	2
8.46359	441	404.362	-935.522			37.1835	2
8.46758	485	404.666	-926.783			37.2253	2
8.47156	190	405.025	-985.854			37.2445	2
8.47554	553	405.458	-913.341	37.0252	1		2
8.47953	610	405.987	-902.047	37.0253	1		2
8.48351	565	406.629	-911.175			37.2474	2
8.48749	620	407.404	-900.33			37.2777	2
8.49148	484	408.323	-927.714			37.2822	2
8.49546	691	409.384	-886.526	37.0853	1		2
8.49945	733	410.573	-878.364	37.0875	1		2
8.50343	594	411.84	-906.417			37.3183	2
8.50741	546	413.111	-916.272			37.3383	2
8.5114	488	414.27	-928.103			37.3848	2
8.51538	550	415.154	-915.88			37.398	2
8.51936	598	415.618	-906.373			37.404	2
8.52335	744	415.585	-877.166			37.4152	2
8.52733	653	415.093	-895.268	37.2176	1	--	--
8.53131	739	414.276	-877.904			37.5665	2
8.5353	599	413.287	-905.707	37.2261	1	--	--
8.53928	440	412.267	-937.303			37.5806	2
8.54326	411	411.305	-942.91			37.4629	2
8.54725	697	410.453	-885.54	37.2428	1	--	--
8.55123	655	409.742	-893.798	37.2496	1	--	--
8.55521	561	409.176	-912.485	37.2638	1	--	--
8.5592	414	408.745	-941.798			37.4928	2
8.56318	545	408.438	-915.537			37.4956	2
8.56717	651	408.231	-894.296			37.6219	2
8.57115	567	408.106	-911.071			37.498	2
8.57513	435	408.043	-937.458			37.6306	2
8.57912	705	408.026	-883.455			37.6468	2
8.5831	612	408.043	-902.058			37.6597	2
8.58708	572	408.084	-910.066			37.6627	2
8.59107	690	408.141	-886.478			37.7058	2
8.59505	435	408.211	-937.492	37.365	1	--	--
8.59903	722	408.291	-880.107	37.3666	1	--	--
8.60302	568	408.377	-910.925	37.3788	1	--	--
8.607	575	410.195	-909.888			37.7283	2
8.61098	253	410.343	-974.318			37.7354	2
8.61497	620	410.499	-900.949			37.7552	2
8.61895	798	410.659	-865.381			37.7621	2
8.62293	684	410.825	-888.214	37.4242	1	--	--
8.62692	591	410.996	-906.849	37.4604	1	--	--
8.6309	852	411.172	-854.684	37.4657	1	--	--
8.63488	687	411.353	-887.72			37.8308	2
8.63887	838	411.54	-857.557	37.4839	1	--	--
8.64285	1159	411.731	-793.396	37.4879	1	--	--
8.64683	790	411.927	-867.235			37.8584	2
8.65082	953	412.13	-834.675			37.9173	2
8.6548	1194	412.337	-786.517			37.9213	2
8.65878	775	412.55	-870.359	37.5926	1	--	--
8.66277	842	412.77	-857.003	37.5962	1	--	--
8.66675	698	412.995	-885.848	37.6107	1	--	--
8.67073	898	413.228	-845.895			37.9866	2
8.67472	923	413.468	-840.943	37.6393	1	--	--
8.6787	1112	413.716	-803.193	37.6953	1	--	--
8.68268	805	413.972	-864.644	37.7052	1	--	--
8.68667	589	414.238	-907.897			38.055	2
8.69065	605	414.513	-904.752			38.0793	2
8.69463	655	414.798	-894.809			38.0968	2
8.69862	655	415.095	-894.868	37.8069	1	--	--
8.7026	632	415.404	-899.53			38.1612	2
8.70658	584	415.727	-909.195	37.8186	1	--	--
8.71057	613	416.065	-903.462			38.1741	2
8.71455	499	416.419	-926.333			38.2086	2
8.71853	467	416.791	-932.808	37.876	1	--	--
8.72251	552	417.182	-915.886			38.2707	2
8.7265	494	417.596	-927.569			38.3049	2
8.73048	628	418.034	-900.856			38.3159	2
8.73446	674	418.498	-891.749	37.9687	1	--	--
8.73845	694	418.993	-887.848			38.3398	2
8.74243	836	419.521	-859.554			38.3642	2
8.74641	539	420.086	-919.067			38.3756	2
8.7504	621	420.696	-902.788			38.3782	2
8.75438	647	421.351	-897.72			38.4186	2
8.75836	568	422.061	-913.662	38.0697	1	--	--
8.76235	752	422.834	-877.016			38.4342	2
8.76633	734	423.624	-880.774			38.4346	2
8.77031	790	424.548	-869.759			38.439	2
8.7743	414	425.569	-945.163			38.4458	2
8.77828	656	426.696	-896.989	38.0972	1	--	--
8.78226	753	427.951	-877.839	38.1033	1	--	--
8.78624	551	429.359	-918.521	38.117	1	--	--
8.79023	482	430.956	-932.641	38.1367	1	--	--
8.79421	605	432.783	-908.406	38.1582	1	--	--
8.79819	498	434.905	-930.23	38.1692	1	--	--
8.80218	290	437.428	-972.335	38.1693	1	--	--
8.80616	577	440.476	-915.545			38.5252	2
8.81014	522	444.26	-927.301			38.548	2
8.81413	626	449.076	-907.465			38.5482	2
8.81811	684	455.294	-897.108	38.1988	1	--	--
8.82209	508	463.428	-933.935	38.2059	1	--	--
8.82607	543	474.099	-929.069			38.5673	2
8.83006	626	488.045	-915.258	38.2142	1	--	--
8.83404	540	505.936	-936.037			38.5683	2
8.83802	567	528.448	-935.139			38.5892	2
8.84201	715	556.125	-911.074	38.2367	1	--	--
8.84599	888	590.579	-883.365	38.2369	1	--	--
8.84997	464	628.122	-975.674			38.5995	2
8.85395	860	669.096	-904.669	38.2572	1	--	--
8.85794	584	711.101	-968.269	38.267	1	--	--
8.86192	592	749.889	-974.427	38.2825	1	--	--
8.8659	872	782.39	-924.927	38.2942	1	--	--
8.86989	529	798.448	-996.739			38.6532	2
8.87387	756	796.612	-950.972			38.6604	2
8.87785	646	777.463	-969.142	38.3175	1	--	--
8.88183	811	745.299	-929.709	38.324	1	--	--
8.88582	625	705.792	-959.008			38.6885	2
8.8898	560	664.332	-963.716			38.69	2
8.89378	585	624.455	-950.74			38.7277	2
8.89777	474	588.293	-965.708			38.741	2
8.90175	669	557.094	-920.468			38.7527	2
8.90573	510	531.11	-947.071			38.7814	2
8.90971	454	510.134	-954.076	38.4369	1	--	--
8.9137	239	493.633	-993.776			38.8066	2
8.91768	655	480.993	-908.048	38.4774	1	--	--
8.92166	294	471.45	-978.339			38.8497	2
8.92565	466	464.296	-942.509	38.5275	1	--	--
8.92963	443	458.975	-946.044			38.8866	2
8.93361	594	454.988	-915.047	38.5461	1	--	--
8.93759	702	451.97	-892.843	38.5544	1	--	--
8.94158	659	449.654	-900.98			38.926	2
8.94556	514	447.867	-929.623	38.5726	1	--	--
8.94954	552	446.475	-921.744	38.5942	1	--	--
8.95352	369	445.393	-958.128	38.5992	1	--	--
8.95751	587	444.562	-914.362			38.9612	2
8.96149	552	443.947	-921.239			38.9825	2
8.96547	543	443.518	-922.953	38.6354	1	--	--
8.96945	609	443.256	-909.701	38.646	1	--	--
8.97344	445	443.148	-942.479			39.0127	2
8.97742	488	443.183	-933.886	38.6729	1	--	--
8.9814	606	443.357	-910.321			39.033	2
8.98538	636	443.666	-904.382	38.6867	1	--	--
8.98937	539	444.11	-923.871			39.043	2
8.99335	705	444.689	-890.787			39.0431	2
8.99733	322	445.41	-967.531			39.0765	2
9.00131	615	455.44	-910.937	38.7268	1	--	--
9.0053	575	456.753	-919.2	38.7339	1	--	--
9.00928	762	458.246	-882.099			39.0929	2
9.01326	543	459.943	-926.238			39.1039	2
9.01724	625	461.863	-910.222			39.112	2
9.02123	563	464.042	-923.058	38.7675	1	--	--
9.02521	530	466.502	-930.15			39.1602	2
9.02919	504	469.29	-935.907	38.8133	1	--	--
9.03317	613	472.459	-914.741			39.1698	2
9.03716	393	476.089	-959.467	38.8257	1	--	--
9.04114	600	480.251	-918.899			39.1886	2
9.04512	910	485.082	-857.866			39.1922	2
9.0491	951	490.771	-850.804			39.1934	2
9.05309	748	497.611	-892.771			39.2112	2
9.05707	863	505.995	-871.448	38.8629	1	--	--
9.06105	782	516.567	-889.763			39.2274	2
9.06503	778	530.25	-893.299			39.2524	2
9.06902	811	548.356	-890.321	38.9006	1	--	--
9.073	758	572.432	-905.736	38.9101	1	--	--
9.07698	907	604.464	-882.342	38.9326	1	39.2941	2
9.08096	1195	646.664	-833.182			--	--
9.08494	1069	700.644	-869.178	38.9408	1	--	--
9.08893	1073	767.996	-881.849	38.9598	1	--	--
9.09291	1179	848.245	-876.698			39.3169	2
9.09689	1259	939.05	-878.859			39.3178	2
9.10087	1404	1034.17	-868.883			39.3254	2
9.10486	1485	1123.1	-870.47	38.9731	1	--	--
9.10884	1648	1193.06	-851.861	39.0103	1	39.3737	2
9.11282	1554	1234.17	-878.882			39.3762	2
9.1168	1561	1250.95	-880.838			39.3795	2
9.12078	1630	1246.56	-866.162			--	--
9.12477	1371	1228.95	-914.44	39.0327	1	39.3963	2
9.12875	1061	1192.02	-969.052			39.4201	2
9.13273	1115	1139.4	-947.729			39.4262	2
9.13671	943	1073.81	-969.011			39.4388	2
9.14069	1526	1000.92	-837.833			39.4403	2
9.14468	1129	927.093	-902.468			39.4601	2
9.14866	782	857.969	-958.043			39.4653	2
9.15264	969	796.475	-908.344			39.4761	2
9.15662	761	744.062	-939.462			39.4791	2
9.16061	833	700.873	-916.424			39.4805	2
9.16459	758	666.748	-924.599			39.4972	2
9.16857	613	640.774	-948.404			39.5058	2
9.17255	830	622.009	-901.251			--	--
9.17653	451	609.45	-974.539	39.1556	1	39.5209	2
9.18051	935	602.149	-876.279			39.5241	2
9.1845	675	599.315	-927.712			39.5673	2
9.18848	620	600.364	-938.922			39.5907	2
9.19246	627	604.923	-938.434			39.6	2
9.19644	881	612.901	-889.23			39.6017	2
9.20042	808	624.51	-906.151			--	--
9.20441	849	640.396	-901.129	39.26	1	--	--
9.20839	811	661.571	-912.964	39.264	1	--	--
9.21237	816	689.838	-917.617	39.3053	1	--	--
9.21635	926	727.8	-903.209			39.6773	2
9.22033	1255	779.082	-847.666			39.6881	2
9.22432	939	848.617	-924.773	39.3385	1	--	--
9.2283	1043	941.649	-922.579			39.7089	2
9.23228	1393	1064.5	-877.15			39.7192	2
9.23626	1169	1222.82	-953.613	39.3647	1	--	--
9.24024	1484	1420.82	-930.212			39.7358	2
9.24422	1465	1659.14	-981.677			39.7402	2
9.24821	2040	1933.29	-921.507	39.386	1	--	--
9.25219	2161	2226.06	-955.861			39.7494	2
9.25617	2458	2507.33	-952.716			39.7805	2
9.26015	2457	2730.91	-997.632			39.7821	2
9.26413	2758	2850.73	-961.396	39.4313	1	--	--
9.26811	2846	2844.64	-942.577	39.444	1	--	--
9.2721	2339	2731.36	-1021.32	39.4549	1	--	--
9.27608	2536	2554.75	-946.599	39.4605	1	--	--
9.28006	2048	2355.91	-1004.43			39.8359	2
9.28404	1985	2157.03	-977.256	39.4839	1	--	--
9.28802	1769	1960.91	-981.232			39.8529	2
9.292	1481	1762.43	-999.136	39.5074	1	--	--
9.29599	1361	1561.9	-983.029	39.5358	1	--	--
9.29997	1107	1369.78	-995.405			39.8992	2
9.30395	1342	1196.71	-913.791			39.9008	2
9.30793	1025	1054.9	-948.829	39.5428	1	--	--
9.31191	1048	935.527	-920.355			39.9073	2
9.31589	1016	842.2	-908.089	39.5641	1	--	--
9.31988	764	771.177	-944.285	39.5732	1	--	--
9.32386	1064	718.612	-873.772			39.9395	2
9.32784	1013	680.063	-876.262	39.6223	1	--	--
9.33182	611	651.779	-951.005			--	--
9.3358	877	630.602	-893.57	39.6403	1	--	--
9.33978	879	613.999	-889.849			40.002	2
9.34376	1014	602.451	-860.54			40.0371	2
9.34775	1143	589.945	-832.238	39.6778	1	--	--
9.35173	999	576.226	-858.295			40.0391	2
9.35571	791	565.104	-897.67			40.0525	2
9.35969	900	554.662	-873.782			40.0727	2
9.36367	934	545.062	-865.062			40.0827	2
9.36765	934	536.421	-863.333	39.7239	1	--	--
9.37163	693	526.053	-909.46	39.7291	1	--	--
9.37561	606	519.469	-925.543	39.7311	1	--	--
9.3796	819	513.792	-881.808			40.0951	2
9.38358	716	508.969	-901.443	39.7663	1
9.38756	616	504.898	-920.629	39.7981	1
9.39154	499	501.485	-943.346	40.1632	2
9.39552	785	498.644	-885.578	39.8185	1
9.3995	685	496.295	-905.108	40.1821	2
9.40348	836	494.369	-874.523	40.1921	2
9.40746	620	492.812	-917.412
9.41294	757	491.196	-889.689
9.41691	579	490.366	-925.123
9.42089	652	489.797	-910.409
9.42487	558	489.48	-929.145
9.42885	569	489.407	-926.931
9.43283	589	489.577	-922.965
9.43681	522	489.991	-936.447
9.44079	825	490.656	-875.98
9.44476	660	491.58	-909.165
9.44874	537	492.786	-934.007
9.45272	830	494.293	-875.708
9.4567	583	496.132	-925.476
9.46068	619	498.342	-918.718
9.46466	622	500.979	-918.645
9.46864	639	504.12	-915.873
9.47262	405	507.871	-963.424
9.47659	816	512.374	-882.124
9.48057	779	517.855	-890.62
9.48455	533	524.582	-941.166
9.48853	575	532.915	-934.432
9.49251	607	543.282	-930.106
9.49649	491	556.185	-955.886
9.50047	847	572.139	-887.877
9.50445	574	591.66	-946.381
9.50843	684	604.494	-926.948
9.5124	727	632.431	-923.936
9.51638	757	664.412	-924.332
9.52036	703	699.509	-942.151
9.52434	739	736.212	-942.292
9.52832	743	773.195	-948.888
9.5323	634	810.777	-978.205
9.53628	705	851.938	-972.237
9.54026	977	901.339	-927.717
9.54424	1024	963.607	-930.771
9.54822	819	1041.8	-987.41
9.5522	1215	1136.85	-927.219
9.55617	1165	1246.71	-959.191
9.56015	1508	1366.65	-914.579
9.56413	1608	1486.82	-918.614
9.56811	1781	1593	-905.249
9.57209	2100	1668.75	-856.599
9.57607	1905	1701.82	-902.213
9.58005	1795	1708.12	-925.474
9.58403	1911	1662.98	-893.246
9.58801	1678	1597.69	-926.787
9.59199	1562	1528.97	-936.243
9.59597	1436	1463.82	-948.413
9.59995	1398	1404.2	-944.088
9.60393	1145	1346.73	-983.195
9.60791	1311	1285.62	-937.774
9.61189	1203	1216.42	-945.533
9.61586	1051	1139.12	-960.473
9.61984	1046	1058.51	-945.351
9.62382	962	977.65	-945.979
9.6278	1053	902.115	-912.672
9.63178	766	834.607	-956.571
9.63576	768	776.192	-944.488
9.63974	722	726.987	-943.847
9.64372	429	686.429	-994.335
9.6477	655	653.666	-942.582
9.65168	676	627.629	-933.175
9.65566	906	607.212	-883.092
9.65964	878	591.368	-885.523
9.66362	652	579.14	-928.277
9.6676	669	569.736	-922.997
9.67158	572	562.512	-940.952
9.67556	776	556.976	-899.045
9.67954	695	552.77	-914.403
9.68352	650	549.632	-922.776
9.6875	775	547.383	-897.326
9.69148	484	545.896	-955.228
9.69546	449	545.088	-962.067
9.69944	528	544.904	-946.23
9.70342	634	545.307	-925.111
9.7074	659	546.278	-920.305
9.71138	664	547.812	-919.612
9.71536	502	549.911	-952.432
9.71934	660	552.59	-921.367
9.72332	711	555.876	-911.824
9.7273	577	566.47	-940.743
9.73128	742	571.29	-908.707
9.73526	725	576.868	-913.223
9.73924	483	583.283	-962.906
9.74322	647	590.628	-931.575
9.7472	640	599.019	-934.653
9.75118	862	608.605	-892.17
9.75516	731	619.564	-920.562
9.75914	765	632.138	-916.277
9.76312	613	646.634	-949.576
9.7671	820	663.475	-911.544
9.77108	827	682.59	-913.967
9.77506	864	706.2	-911.289
9.77904	706	734.834	-948.616
9.78302	811	770.206	-934.691
9.787	1104	814.701	-884.99
9.79098	854	873.248	-946.699
9.79496	871	946.639	-957.977
9.79894	987	1041.58	-953.766
9.80292	1037	1163.8	-968.208
9.8069	1331	1319.29	-940.508
9.81088	1165	1513.8	-1012.61
9.81486	1561	1744.82	-979.613
9.81884	1923	2027.77	-963.804
9.82282	2160	2353.12	-981.472
9.8268	2577	2711.98	-969.845
9.83078	3237	3102.91	-916.032
9.83476	3913	3458.88	-852.025
9.83874	4453	3750.52	-802.354
9.84273	4791	3926.77	-770.003
9.84671	5102	3950.08	-712.465
9.85069	5135	3816.64	-679.178
9.85467	4488	3566.67	-758.584
9.85865	4056	3249.36	-781.521
9.86263	3415	2912.96	-842.442
9.86661	2910	2592.04	-879.256
9.87059	2041	2306.05	-995.859
9.87457	1837	2061.98	-987.844
9.87855	1562	1857.78	-1002.01
9.88253	1220	1684.85	-1035.82
9.88651	1363	1533.33	-976.916
9.89049	1302	1396.75	-961.8
9.89447	955	1273.93	-1006.64
9.89845	881	1166.25	-999.899
9.90243	957	1074.87	-966.424
9.90642	859	999.572	-970.964
9.9104	793	939.472	-972.144
9.91438	882	892.724	-944.994
9.91836	719	857.556	-970.561
9.92234	753	832.411	-958.732
9.92632	978	816.027	-910.455
9.9303	751	807.555	-954.16
9.93428	848	806.662	-934.582
9.93826	818	813.562	-941.962
9.94224	684	829.028	-971.855
9.94622	701	854.37	-973.523
9.9502	796	891.296	-961.909
9.95419	1085	941.93	-914.235
9.95817	724	1007.93	-999.635
9.96215	1079	1090.96	-945.241
9.96613	1257	1191.77	-929.802
9.97011	1400	1309.56	-924.761
9.97409	1583	1441.4	-914.529
9.97807	1664	1580.73	-926.195
9.98205	2259	1716.15	-834.279
9.98603	2508	1831.03	-807.455
9.99001	2826	1905.87	-758.824
9.994	2558	1925.71	-816.391
9.99798	2769	1887.74	-766.598
10.002	2390	1802.45	-825.339
10.0059	2257	1693.27	-830.104
10.0099	1928	1573.24	-871.898
10.0139	1963	1459.52	-842.153
10.0179	1446	1361.53	-925.955
10.0219	1320	1284.65	-935.779
10.0259	1101	1231.52	-968.953
10.0298	935	1203.53	-996.556
10.0338	1173	1199.19	-948.088
10.0378	1180	1218.94	-950.637
10.0418	1505	1261.89	-894.227
10.0458	1539	1326.99	-900.448
10.0497	1686	1410.62	-887.774
10.0537	1920	1515.79	-862.008
10.0577	2158	1640.29	-839.308
10.0617	2404	1786.34	-819.316
10.0657	2414	1959.65	-851.98
10.0696	2586	2162.41	-858.132
10.0736	2485	2411.12	-928.073
10.0776	2632	2701.58	-956.766
10.0816	2765	3023.61	-994.57
10.0856	3357	3329.82	-937.414
10.0895	3444	3611.73	-976.395
10.0935	3484	3804.18	-1006.89
10.0975	3306	3847.66	-1051.18
10.1015	3533	3725.21	-981.292
10.1055	3136	3464.37	-1008.52
10.1095	2910	3119.7	-984.789
10.1134	2592	2755.59	-975.567
10.1174	2216	2393.03	-978.256
10.1214	1612	2064.49	-1033.35
10.1254	1347	1778.82	-1029.21
10.1294	1467	1541.23	-957.696
10.1333	1286	1351.85	-956.019
10.1373	829	1196.07	-1016.26
10.1413	1107	1073.14	-936.078
10.1453	748	976.883	-988.626
10.1493	861	901.56	-950.961
10.1533	888	842.268	-933.703
10.1572	671	796.086	-967.867
10.1612	937	759.221	-907.294
10.1652	840	727.63	-920.375
10.1692	750	701.184	-933.086
10.1732	706	678.711	-937.391
10.1771	635	659.814	-947.812
10.1811	559	642.934	-959.636
10.1851	829	628.136	-902.676
10.1891	436	615.08	-978.665
10.1931	772	603.499	-909.149
10.1971	460	593.181	-969.485
10.201	678	584.168	-924.083
10.205	538	575.855	-950.42
10.209	657	568.366	-925.123
10.213	649	561.602	-925.37
10.217	765	557.994	-901.448
10.2209	744	552.634	-904.576
10.2249	684	547.634	-915.576
10.2289	537	543.083	-944.066
10.2329	496	530.793	-949.808
10.2369	673	527.269	-913.703
10.2409	866	524.059	-874.461
10.2448	673	521.204	-912.49
10.2488	677	518.532	-911.156
10.2528	663	516.095	-913.468
10.2568	757	513.875	-894.224
10.2608	725	511.854	-900.22
10.2647	840	510.063	-876.862
10.2687	735	508.395	-897.528
10.2727	822	506.887	-879.827
10.2767	829	505.53	-878.155
10.2807	497	504.316	-944.313
10.2846	757	503.264	-892.102
10.2886	653	502.314	-912.712
10.2926	656	501.49	-911.947
10.2966	596	498.657	-923.381
10.3006	676	498.147	-907.279
10.3046	954	497.754	-851.6
10.3086	899	497.48	-862.545
10.3125	734	497.328	-895.515
10.3165	707	497.293	-900.908
10.3205	748	497.387	-892.727
10.3245	753	497.616	-891.772
10.3285	685	497.988	-905.447
10.3324	861	498.5	-870.349
10.3364	533	477.313	-931.712
10.3404	766	478.901	-885.43
10.3444	823	480.666	-874.382
10.3484	829	482.643	-873.578
10.3523	549	484.817	-930.013
10.3563	779	487.36	-884.521
10.3603	635	490.306	-913.91
10.3643	764	493.768	-888.803
10.3683	943	497.914	-853.832
10.3723	968	502.959	-849.841
10.3763	690	509.198	-906.689
10.3802	695	516.772	-907.204
10.3842	752	526.5	-897.749
10.3882	898	538.707	-870.991
10.3922	627	553.891	-928.228
10.3962	689	572.551	-919.56
10.4001	840	594.423	-893.734
10.4041	761	620.806	-914.81
10.4081	769	651.031	-919.256
10.4121	884	687.022	-903.454
10.4161	925	721.946	-902.239
10.42	751	754.879	-943.625
10.424	876	783.803	-924.41
10.428	918	803.845	-920.018
10.432	968	812.555	-911.76
10.436	752	810.699	-954.589
10.44	796	802.094	-944.068
10.444	1032	791.913	-894.832
10.4479	881	784.996	-923.649
10.4519	1025	784.34	-894.717
10.4559	728	792.211	-955.692
10.4599	582	809.329	-988.315
10.4639	573	835.166	-995.283
10.4678	640	866.795	-988.208
10.4718	942	902.073	-934.864
10.4758	783	934.341	-973.117
10.4798	842	956.13	-965.675
10.4838	864	960.736	-962.197
10.4878	731	945.169	-985.683
10.4917	894	912.735	-946.596
10.4957	741	867.588	-968.167
10.4997	899	817.135	-926.476
10.5037	928	766.71	-910.591
10.5077	745	719.711	-937.792
10.5117	882	677.986	-902.047
10.5156	775	643.085	-916.466
10.5196	669	613.196	-931.688
10.5236	630	588.904	-934.63
10.5276	581	569.518	-940.553
10.5316	545	554.302	-944.71
10.5356	695	542.465	-912.342
10.5395	753	533.51	-898.951
10.5435	636	526.38	-920.925
10.5475	624	552.734	-928.596
10.5515	734	549.354	-905.92
10.5555	543	546.94	-943.637
10.5594	580	545.331	-935.916
10.5634	777	544.304	-896.31
10.5674	668	543.818	-918.013
10.5714	740	543.808	-903.611
10.5754	934	544.235	-864.896
10.5794	408	545.076	-970.264
10.5833	444	546.283	-963.306
10.5873	647	547.921	-923.034
10.5913	620	549.974	-928.844
10.5953	709	552.469	-911.543
10.5993	597	555.44	-934.537
10.6033	505	558.948	-953.639
10.6072	669	562.96	-921.641
10.6112	359	567.803	-984.61
10.6152	716	573.555	-914.36
10.6192	846	580.45	-889.739
10.6232	694	588.825	-921.814
10.6272	720	599.106	-918.671
10.6311	844	611.497	-896.349
10.6351	768	627.303	-914.71
10.6391	732	646.983	-925.846
10.6431	765	671.373	-924.124
10.6471	710	701.226	-941.095
10.6511	1022	737.176	-885.885
10.655	852	778.387	-928.127
10.659	1040	826.789	-900.207
10.663	796	880.396	-959.729
10.667	991	934.79	-931.607
10.671	916	989.755	-957.6
10.675	1022	1036.98	-945.846
10.6789	1119	1068.5	-932.749
10.6829	1275	1080.36	-903.921
10.6869	1173	1070.4	-922.329
10.6909	1183	1042.78	-914.806
10.6949	1182	1004.71	-907.391
10.6989	833	963.238	-968.897
10.7028	1046	924.63	-918.575
10.7068	792	890.095	-962.468
10.7108	666	862.403	-982.13
10.7148	700	842.33	-971.315
10.7188	746	829.974	-959.644
10.7227	901	822.021	-927.054
10.7267	903	824.225	-927.094
10.7307	757	833.179	-958.085
10.7347	869	848.602	-938.77
10.7387	886	870.417	-939.733
10.7427	1096	898.903	-903.43
10.7467	689	934.704	-991.99
10.7506	1127	977.797	-913.009
10.7546	1112	1032.41	-926.931
10.7586	1036	1100.62	-955.774
10.7626	1072	1187.25	-965.9
10.7666	1424	1298.96	-917.841
10.7706	1327	1445.24	-966.498
10.7745	1661	1632.7	-937.19
10.7785	1695	1885.43	-980.935
10.7825	1803	2216.43	-1025.54
10.7865	2304	2642.19	-1010.49
10.7905	2760	3177.63	-1026.38
10.7944	3440	3812.16	-1017.28
10.7984	4294	4574.61	-998.971
10.8024	5352	5422.72	-956.992
10.8064	5999	6328.61	-1008.77
10.8104	6929	7112.98	-979.646
10.8144	7632	7655.36	-947.521
10.8184	7455	7817.16	-1015.28
10.8223	7493	7564.24	-957.097
10.8263	6855	6958.73	-963.595
10.8303	6088	6148.5	-954.949
10.8343	5309	5278.17	-936.684
10.8383	3969	4446.44	-1038.34
10.8422	3495	3725.11	-988.872
10.8462	2605	3098.4	-1041.53
10.8502	2205	2587.08	-1019.27
10.8542	1881	2182.56	-1003.16
10.8582	1601	1869.2	-996.49
10.8622	1584	1630.27	-952.103
10.8662	1295	1449.2	-973.689
10.8701	1198	1314.68	-966.186
10.8741	1046	1208.4	-975.329
10.8781	908	1125.39	-986.328
10.8821	958	1059.34	-963.118
10.8861	1011	1005.77	-941.802
10.8901	884	961.505	-958.35
10.894	718	925.375	-984.324
10.898	907	894.035	-940.256
10.902	711	867.475	-974.144
10.906	867	844.922	-938.434
10.91	1007	825.755	-906.6
10.914	972	809.538	-910.357
10.9179	897	792.748	-921.999
10.9219	902	781.483	-918.746
10.9259	1003	772.28	-896.705
10.9299	740	764.968	-947.843
10.9339	781	759.4	-938.529
10.9379	673	755.466	-959.343
10.9418	978	753.138	-897.877
10.9458	742	752.246	-944.899
10.9498	687	752.848	-956.019
10.9538	747	754.948	-944.439
10.9578	739	758.577	-946.765
10.9618	817	763.794	-932.208
10.9657	831	770.483	-930.746
10.9697	629	779.11	-972.871
10.9737	784	789.667	-943.983
10.9777	742	802.365	-954.922
10.9817	856	817.429	-935.135
10.9857	805	835.18	-948.885
10.9896	881	855.42	-937.733
10.9936	758	879.632	-967.176
10.9976	1012	907.961	-922.042
11.0016	751	943.147	-981.279
11.0056	1142	982.191	-910.888
11.0096	981	1028.36	-952.321
11.0136	962	1083.53	-967.155
11.0175	990	1148.58	-974.566
11.0215	1107	1230.96	-967.641
11.0255	1545	1335.58	-900.966
11.0295	1365	1472.02	-964.254
11.0335	1558	1654.4	-962.13
11.0374	1645	1894.96	-992.84
11.0414	2110	2230.6	-966.97
11.0454	2705	2685.79	-939.008
11.0494	3066	3290.62	-987.773
11.0534	3976	4030.19	-953.687
11.0574	4818	5002.93	-979.835
11.0614	5989	6156.65	-976.38
11.0653	7566	7405.7	-910.789
11.0693	8846	8700.3	-913.709
11.0733	9592	9807.69	-985.988
11.0773	10302	10466.6	-975.763
11.0813	10240	10480.5	-990.951
11.0853	9635	9848.36	-985.522
11.0892	8949	8794.04	-911.858
11.0932	7802	7511.79	-884.807
11.0972	6503	6230.01	-888.252
11.1012	5317	5071.02	-893.653
11.1052	3998	4088.29	-960.907
11.1092	3139	3295.33	-974.115
11.1131	2600	2693.25	-961.5
11.1171	2100	2225.41	-967.932
11.1211	2017	1879.39	-915.328
11.1251	1594	1625.16	-949.082
11.1291	1496	1437.82	-931.214
11.1331	1389	1297.33	-924.514
11.137	1168	1191.82	-947.614
11.141	971	1106.17	-969.882
11.145	1129	1036.67	-924.383
11.149	1019	979.118	-934.873
11.153	1026	930.596	-923.769
11.157	919	889.225	-936.894
11.161	730	853.629	-967.575
11.1649	957	823.535	-916.156
11.1689	989	796.636	-904.377
11.1729	737	773.143	-950.078
11.1769	685	752.605	-956.37
11.1809	829	734.609	-923.971
11.1849	680	718.869	-950.623
11.1888	670	705.451	-949.94
11.1928	794	693.477	-922.745
11.1968	556	683.198	-968.289
11.2008	677	674.525	-942.354
11.2048	490	667.454	-978.34
11.2088	752	662.028	-924.855
11.2127	713	658.452	-931.94
11.2167	582	656.747	-957.799
11.2207	744	657.328	-925.515
11.2247	733	660.579	-928.365
11.2287	631	666.944	-950.038
11.2327	800	696.801	-922.209
11.2366	754	710.979	-934.245
11.2406	778	729.892	-933.228
11.2446	843	753.356	-924.921
11.2486	894	781.134	-920.276
11.2526	807	812.433	-943.936
11.2566	1015	845.4	-908.929
11.2606	926	876.918	-933.033
11.2645	1021	901.875	-919.024
11.2685	1077	916.547	-910.759
11.2725	1084	916.459	-909.341
11.2765	870	901.162	-949.082
11.2805	1156	873.76	-886.401
11.2844	1037	840.16	-903.481
11.2884	873	803.26	-928.901
11.2924	892	767.361	-917.922
11.2964	889	734.501	-911.95
11.3004	819	705.662	-920.182
11.3044	723	681.189	-934.487
11.3084	652	660.945	-944.638
11.3123	675	597.798	-927.409
11.3163	542	586.354	-951.72
11.3203	543	577.727	-949.795
11.3243	435	571.421	-970.134
11.3283	675	566.971	-921.244
11.3323	707	563.999	-914.249
11.3362	688	562.226	-917.694
11.3402	713	561.33	-912.515
11.3442	525	561.201	-950.09
11.3482	626	561.719	-929.993
11.3522	530	562.803	-949.41
11.3562	552	564.404	-945.33
11.3602	635	566.498	-929.149
11.3641	620	569.002	-932.65
11.3681	649	572.05	-927.459
11.3721	683	575.596	-921.369
11.3761	639	579.665	-930.982
11.3801	765	584.296	-906.709
11.3841	811	589.532	-898.556
11.388	531	595.27	-955.703
11.392	659	601.876	-931.425
11.396	693	609.291	-926.108
11.4	888	617.626	-888.775
11.404	685	626.993	-931.248
11.408	768	637.554	-916.76
11.4119	843	649.165	-904.082
11.4159	601	662.666	-955.183
11.4199	889	678.061	-900.662
11.4239	825	695.752	-917
11.4279	683	716.288	-949.507
11.4319	793	740.388	-932.327
11.4358	612	768.26	-974.101
11.4398	930	802.697	-917.389
11.4438	988	844.903	-914.23
11.4478	925	897.37	-937.323
11.4518	1244	963.175	-886.684
11.4558	1315	1046.25	-889.1
11.4597	1007	1148.09	-971.068
11.4637	1303	1278.67	-937.983
11.4677	1336	1440.82	-963.814
11.4717	1625	1638.78	-945.606
11.4757	2009	1875.95	-916.24
11.4797	2093	2154.09	-955.068
11.4837	2720	2467.27	-892.303
11.4876	2846	2797.47	-933.142
11.4916	3686	3141.23	-833.894
11.4956	3966	3456	-840.85
11.4996	4609	3694.88	-760.024
11.5036	4784	3808.32	-747.714
11.5076	4789	3775.21	-740.092
11.5115	4561	3606.58	-751.965
11.5155	4442	3330.71	-720.591
11.5195	4033	2999.3	-736.109
11.5235	3304	2654.79	-813.008
11.5275	2644	2325.32	-879.113
11.5315	1959	2027.39	-956.527
11.5355	1506	1767.71	-995.192
11.5394	1163	1553.05	-1020.86
11.5434	1328	1370.24	-951.298
11.5474	1000	1221.72	-987.194
11.5514	1145	1102.62	-934.373
11.5554	733	1007.9	-997.83
11.5593	639	934.599	-1001.97
11.5633	881	874.702	-941.59
11.5673	826	826.835	-943.016
11.5713	959	788.102	-908.67
11.5753	847	756.288	-924.707
11.5793	748	729.783	-939.206
11.5833	648	707.347	-954.719
11.5872	694	688.571	-941.763
11.5912	662	671.866	-944.823
11.5952	947	657.254	-884.9
11.5992	738	644.404	-924.13
11.6032	676	633.028	-934.255
11.6072	685	622.922	-930.434
11.6111	678	614.129	-930.075
11.6151	669	606.047	-930.259
11.6191	757	598.808	-911.211
11.6231	814	592.306	-898.511
11.6271	574	586.465	-945.342
11.6311	597	581.213	-939.692
11.635	451	576.604	-967.97
11.639	728	572.351	-911.72
11.643	572	568.537	-942.157
11.647	761	566.169	-903.883
11.651	699	563.172	-915.684
11.655	636	560.529	-927.755
11.659	626	558.23	-929.295
11.6629	475	556.31	-959.111
11.6669	682	554.668	-917.383
11.6709	615	553.363	-930.522
11.6749	564	552.414	-940.532
11.6789	508	551.852	-951.62
11.6829	438	551.727	-965.595
11.6868	694	552.099	-914.469
11.6908	511	553.091	-951.267
11.6948	385	554.841	-976.818
11.6988	715	557.535	-911.356
11.7028	592	561.404	-936.73
11.7068	623	566.706	-931.591
11.7108	574	573.738	-942.797
11.7147	523	582.53	-954.755
11.7187	770	593.78	-907.605
11.7227	590	607.486	-946.347
11.7267	886	623.651	-890.38
11.7307	783	642.058	-914.661
11.7346	629	661.504	-949.35
11.7386	837	654.844	-906.418
11.7426	760	674.019	-925.653
11.7466	784	688.373	-923.724
11.7506	644	695.117	-953.073
11.7546	898	692.734	-901.796
11.7586	579	681.847	-963.419
11.7625	668	665.326	-942.315
11.7665	916	645.226	-888.695
11.7705	627	624.425	-942.334
11.7745	542	604.64	-955.377
11.7785	657	586.816	-928.812
11.7825	718	571.331	-913.515
11.7864	728	558.582	-908.966
11.7904	600	547.78	-932.405
11.7944	483	539.067	-954.063
11.7984	550	532.148	-939.279
11.8024	614	526.738	-925.397
11.8064	728	522.548	-901.759
11.8103	635	519.407	-919.731
11.8143	584	516.948	-929.439
11.8183	598	515.096	-926.269
11.8223	519	513.729	-941.795
11.8263	644	512.756	-916.601
11.8303	593	512.113	-926.672
11.8343	558	511.762	-933.602
11.8382	540	511.683	-937.186
11.8422	636	511.866	-918.023
11.8462	400	512.33	-965.315
11.8502	531	513.106	-939.271
11.8542	686	514.243	-908.498
11.8582	727	515.818	-900.613
11.8621	765	517.873	-893.424
11.8661	575	520.647	-931.979
11.8701	509	524.271	-945.904
11.8741	549	528.942	-938.838
11.8781	699	535.2	-910.089
11.8821	391	542.67	-973.183
11.886	785	551.613	-896.172
11.89	729	562.671	-909.584
11.894	715	575.696	-914.989
11.898	710	590.602	-918.97
11.902	782	606.98	-907.845
11.906	651	623.958	-937.441
11.91	635	640.052	-943.86
11.9139	642	652.808	-945.011
11.9179	733	660.553	-928.36
11.9219	801	661.181	-914.886
11.9259	696	654.532	-934.556
11.9299	592	642.101	-952.87
11.9339	720	626.214	-924.092
11.9378	707	609.554	-923.36
11.9418	631	592.845	-935.218
11.9458	641	577.47	-930.143
11.9498	495	563.916	-956.633
11.9538	645	552.315	-924.312
11.9578	503	542.611	-950.772
11.9617	722	534.835	-905.416
11.9657	617	528.364	-925.122
11.9697	621	523.188	-923.287
11.9737	788	519.071	-889.064
11.9777	556	515.794	-934.808
11.9817	503	511.425	-944.534
11.9856	617	509.425	-921.334
11.9896	468	507.759	-950.801
11.9936	723	506.394	-899.528
11.9976	763	505.262	-891.302
12.0016	557	504.313	-932.312
12.0056	528	503.511	-937.952
12.0095	674	502.846	-908.619
12.0135	376	502.265	-968.102
12.0175	625	501.769	-918.203
12.0215	494	501.349	-944.319
12.0255	565	500.994	-930.048
12.0295	564	500.699	-930.189
12.0335	581	500.456	-926.741
12.0374	744	500.267	-894.103
12.0414	806	502.608	-882.171
12.0454	538	502.575	-935.764
12.0494	548	502.587	-933.767
12.0534	633	502.644	-916.778
12.0573	592	502.741	-924.998
12.0613	945	502.887	-854.427
12.0653	638	503.08	-915.865
12.0693	559	503.324	-931.714
12.0733	570	503.625	-929.574
12.0773	602	503.988	-923.247
12.0813	654	504.423	-912.934
12.0852	723	518.174	-901.884
12.0892	581	519.188	-930.487
12.0932	618	520.355	-923.32
12.0972	651	521.72	-916.993
12.1012	602	523.349	-927.119
12.1052	506	525.344	-946.718
12.1091	619	527.765	-924.602
12.1131	707	530.912	-907.632
12.1171	396	534.933	-970.636
12.1211	577	540.054	-935.46
12.1251	527	546.494	-946.748
12.1291	721	554.402	-909.53
12.133	563	563.542	-942.958
12.137	560	574.192	-945.688
12.141	619	585.533	-936.156
12.145	623	596.411	-937.532
12.149	502	605.014	-963.452
12.153	569	608.011	-950.652
12.1569	464	607.409	-971.531
12.1609	561	602.319	-951.113
12.1649	601	594.473	-941.544
12.1689	741	585.751	-911.799
12.1729	650	577.5	-928.349
12.1769	531	570.472	-950.744
12.1808	621	565.097	-931.669
12.1848	651	561.138	-924.877
12.1888	527	558.646	-949.179
12.1928	717	557.439	-910.937
12.1968	624	557.312	-929.512
12.2008	672	558.074	-920.064
12.2048	536	559.563	-947.562
12.2087	602	561.606	-934.77
12.2127	721	564.234	-911.496
12.2167	786	567.362	-899.122
12.2207	672	570.984	-922.646
12.2247	602	575.114	-937.472
12.2287	696	579.789	-919.607
12.2326	606	584.925	-938.634
12.2366	615	590.865	-938.022
12.2406	694	597.595	-923.568
12.2446	647	605.247	-934.499
12.2486	810	614.008	-903.651
12.2525	677	623.84	-932.217
12.2565	673	635.549	-935.359
12.2605	711	649.297	-930.509
12.2645	690	665.549	-937.959
12.2685	780	684.865	-923.822
12.2725	602	707.939	-964.037
12.2765	642	735.491	-961.548
12.2804	690	767.393	-958.328
12.2844	670	806.076	-970.065
12.2884	881	851.577	-936.965
12.2924	806	904.485	-962.546
12.2964	958	965.231	-944.296
12.3004	1054	1033.84	-938.818
12.3043	1057	1107.59	-952.968
12.3083	1239	1189.03	-932.856
12.3123	1401	1274.85	-917.62
12.3163	1403	1365.33	-935.316
12.3203	1337	1464.63	-968.376
12.3243	1653	1581.66	-928.581
12.3282	1759	1724.41	-935.931
12.3322	1854	1912.29	-954.507
12.3362	2232	2150.65	-926.579
12.3402	2697	2442.09	-891.868
12.3442	2786	2778.11	-941.27
12.3482	3210	3135.08	-927.865
12.3521	3496	3459.19	-935.487
12.3561	3864	3701.9	-910.429
12.3601	3919	3787.96	-916.641
12.3641	3735	3686.72	-933.194
12.3681	3494	3424.15	-928.878
12.372	3324	3073.79	-892.808
12.376	2882	2682.48	-902.945
12.38	2365	2304.96	-930.842
12.384	1939	1967.49	-948.547
12.388	1640	1681.27	-951.103
12.392	1434	1447.39	-945.527
12.3959	1436	1266.05	-908.86
12.3999	1326	1121.22	-901.894
12.4039	1177	1010.46	-909.541
12.4079	1215	926.216	-885.092
12.4119	1287	862.011	-857.852
12.4159	902	812.426	-924.935
12.4199	931	793.684	-915.386
12.4238	939	763.65	-907.779
12.4278	816	738.404	-927.33
12.4318	880	777.159	-922.281
12.4358	953	761.188	-904.487
12.4398	735	747.894	-945.428
12.4438	829	736.782	-924.406
12.4477	787	727.725	-930.994
12.4517	829	719.986	-921.047
12.4557	762	713.604	-933.17
12.4597	871	708.417	-910.333
12.4637	797	704.288	-924.307
12.4677	730	701.102	-937.07
12.4716	797	698.822	-923.214
12.4756	845	697.258	-913.301
12.4796	788	696.421	-924.534
12.4836	783	696.263	-925.502
12.4876	723	704.216	-939.093
12.4915	899	705.496	-904.149
12.4955	813	707.408	-921.731
12.4995	793	709.913	-926.232
12.5035	704	713.008	-944.651
12.5075	633	716.691	-959.588
12.5115	857	720.974	-915.644
12.5154	701	725.733	-947.796
12.5194	843	731.233	-920.496
12.5234	795	737.388	-931.327
12.5274	782	744.221	-935.294
12.5314	753	751.773	-942.604
12.5354	831	760.093	-928.668
12.5393	892	768.984	-918.246
12.5433	812	778.971	-936.244
12.5473	980	786.357	-904.121
12.5513	753	798.422	-951.934
12.5553	1025	812.904	-900.43
12.5593	853	827.341	-937.717
12.5632	975	842.697	-916.389
12.5672	932	859.911	-928.432
12.5712	965	878.753	-925.6
[truncated: 6,953 more rows]

## Sheet: 1f
Na2.26Fe1.87(SO4)3		Na6Fe(SO4)4
Migration path (%)	Barrier (eV)	Migration path (%)	Barrier (eV)
0	0.78209	0	0.1849
11.2233	0.94914	12.65	0.65416
22.9548	1.98918	24.99	1.304
34.2802	3.424	36.286	1.0615
44.748	4.42839	47.1866	1.23
54.7927	4.3023	57.3944	0.95277
65.2509	3.20896	67.2597	1.133
76.4536	1.79906	77.8621	0.50727
88.3145	0.931	89.227	0.0322
100	0.80387	100	0.18647
