# Supplementary material for: Bridging multiscale interfaces for developing ionically conductive high-voltage iron sulfate-containing sodium-based battery positive electrodes
Source: Nat Commun. 2023 Jun 22;14:3701. doi: 10.1038/s41467-023-39384-7 (PMC10287750; doi:10.1038/s41467-023-39384-7)
Supplement: Supplementary file 4 — Source Data [file 41467_2023_39384_MOESM4_ESM.zip › Source Data/Figure 2.xlsx]

## Sheet: 2g
Cell voltage (V)	Capacity (mAh/g)	Cell voltage (V)	Capacity (mAh/g)		Two theta (degree)	Intensity (a.u.)	Intensity (a.u.)	Intensity (a.u.)	Intensity (a.u.)	Intensity (a.u.)	Intensity (a.u.)	Intensity (a.u.)	Intensity (a.u.)	Intensity (a.u.)	Intensity (a.u.)	Intensity (a.u.)	Intensity (a.u.)	Intensity (a.u.)	Intensity (a.u.)	Intensity (a.u.)	Intensity (a.u.)	Intensity (a.u.)	Intensity (a.u.)	Intensity (a.u.)	Intensity (a.u.)	Intensity (a.u.)	Intensity (a.u.)	Intensity (a.u.)	Intensity (a.u.)	Intensity (a.u.)	Intensity (a.u.)	Intensity (a.u.)	Intensity (a.u.)	Intensity (a.u.)	Intensity (a.u.)	Intensity (a.u.)	Intensity (a.u.)	Intensity (a.u.)	Intensity (a.u.)	Intensity (a.u.)	Intensity (a.u.)	Intensity (a.u.)	Intensity (a.u.)	Intensity (a.u.)	Intensity (a.u.)	Intensity (a.u.)	Intensity (a.u.)	Intensity (a.u.)	Intensity (a.u.)
2.0359	0	4.4562	136.04		22.005	20360	20472	20252	20588	20414	20421	20511	20525	20395	20469	20447	20422	20630	20479	20634	20559	20359	20599	20451	20736	20003	20325	20086	20146	19918	19968	20029	20112	20011	19533	19739	19523	19644	19709	19776	19590	19520	19905	19730	19472	19540	19312	19323	19614
2.0461	0.0332	4.4459	136.065		22.0181	20472	20373	20341	20372	20519	20393	20488	20461	20641	20630	20303	20572	20536	20631	20385	20386	20496	20362	20343	20696	20321	20146	20149	20089	19790	20159	19913	20053	20012	19640	19511	19783	19780	19632	19916	19621	19671	19719	19535	19646	19644	19342	19386	19446
2.0566	0.0706	4.4357	136.093		22.0312	20510	20511	20294	20479	20429	20500	20350	20322	20650	20376	20613	20393	20203	20315	20538	20496	20241	20227	20183	20365	19955	20236	20184	20037	20072	20036	19964	19955	19924	19799	19738	19360	19667	19714	19765	19669	19707	19499	19576	19367	19524	19559	19461	19364
2.0669	0.1099	4.4255	136.12		22.0444	20573	20398	20259	20489	20628	20274	20244	20463	20310	20141	20157	20305	20286	20460	20419	20080	20347	20504	20615	20313	20074	19874	20023	20184	19900	19898	19819	20051	19708	19743	19712	19644	19497	19765	19780	19626	19832	19564	19395	19216	19717	19320	19050	19208
2.0774	0.151	4.4153	136.149		22.0575	20077	20295	20731	20380	20385	20287	20482	20599	20463	20380	20315	20354	20530	20477	20429	20371	20637	20305	20316	20249	20092	20271	20378	19878	19712	19930	20056	20073	19939	19746	19537	19762	19554	19629	19585	19440	19444	19558	19584	19289	19403	19314	18933	19247
2.0876	0.1941	4.4053	136.178		22.0706	20350	20164	20103	20616	20291	20173	20247	20297	20208	20032	20091	20198	20181	19980	20444	20121	20156	20359	20322	20279	20008	20146	20141	19945	20145	19759	19785	20008	19647	19885	19645	19581	19695	19398	19681	19548	19749	19128	19371	19368	19454	19095	19487	19209
2.0979	0.2374	4.3948	136.21		22.0837	20396	20131	20199	20157	20421	20252	20628	20469	20307	20418	20451	20505	20104	20146	20288	20117	20343	20421	20255	20318	20270	20096	19956	19931	19862	19795	19751	19748	19983	19453	19389	19448	19500	19595	19364	19526	19527	19637	19634	19336	19088	19286	19023	19001
2.1081	0.2824	4.3846	136.242		22.0969	20254	20233	20464	20279	20290	20088	20063	19998	20099	20366	20148	20089	20098	20334	20233	20363	20236	20361	20485	20406	20107	20110	19834	19708	19948	19774	19896	19776	19722	19600	19415	19533	19658	19271	19604	19578	19388	19319	19243	19328	19047	19301	19311	18989
2.1186	0.3294	4.3746	136.274		22.11	20049	20181	20179	20141	20308	20267	20472	20097	20285	20105	20116	20124	20294	20263	20296	20179	20231	20178	20349	20352	19989	20052	20060	19808	19917	19881	19914	19840	19804	19433	19676	19524	19474	19156	19496	19549	19593	19036	19330	19346	19176	19108	19517	18934
2.1295	0.3783	4.3644	136.309		22.1231	20357	20531	20290	20204	20167	20318	20039	20006	20229	20265	20296	19971	20111	20312	20009	20126	20313	20160	20418	20138	20123	19922	20146	20094	19802	19727	19828	19695	19937	19459	19567	19600	19384	19305	19454	19448	19115	19310	19280	19214	19340	19295	19204	19118
2.1397	0.4274	4.3542	136.345		22.1363	20260	20193	20098	20207	20433	20364	20105	20300	20167	20102	20444	20202	19907	20190	20463	20410	20005	20181	20237	20320	20107	19941	19965	19718	19689	19770	19681	19705	19845	19402	19603	19472	19568	19337	19498	19707	19158	19139	19206	19125	19028	19159	19119	19116
2.1499	0.4762	4.3439	136.384		22.1494	19907	20068	20270	20197	20044	20366	20002	20097	20017	20016	20136	20458	20391	20381	20084	20276	20085	20128	20096	20026	20124	20265	19550	19963	19849	19713	19756	19668	19797	19551	19541	19469	19396	19506	19428	19666	19275	19450	19205	19411	19088	19148	19293	19127
2.1599	0.525	4.3334	136.427		22.1625	19955	20424	20325	20285	20201	20164	20299	20108	19739	20318	20326	20069	20301	20175	20008	20091	20260	20153	20267	20221	20078	20073	19975	19844	19933	19976	19823	19571	19827	19494	19716	19275	19605	19437	19514	19177	19470	19630	19375	19179	19110	18996	19255	19142
2.1704	0.5761	4.3232	136.47		22.1757	20313	20169	20030	20106	20215	20510	19951	20269	20186	20108	20321	20295	20159	20086	19814	20046	19842	20155	20394	19987	19773	19756	19815	19781	19565	19888	19916	19867	19661	19327	19279	19529	19380	19354	19302	19260	19274	19407	19430	19234	19332	19285	19141	19108
2.1806	0.6288	4.3126	136.516		22.1888	20087	20126	20070	20133	20329	20058	19982	20358	20191	19981	20093	20395	20203	19938	20258	20224	20176	20241	19989	20078	19488	19852	20044	19862	19640	19746	19690	19514	19780	19638	19496	19371	19571	19400	19558	19373	19407	18885	18904	19293	19212	18913	19327	18922
2.1906	0.6796	4.3024	136.567		22.2019	20311	20188	20057	20026	20098	20246	20161	20182	19988	20298	19970	20130	20134	20373	20222	20298	19888	20126	20102	20175	19810	19904	19839	19876	19587	19676	19871	19278	19764	19226	19696	19414	19496	19468	19654	19419	19304	19414	19278	19238	19177	19054	19232	19254
2.2008	0.7325	4.2922	136.623		22.2151	20219	19994	20153	20152	20135	20223	20168	20065	20147	20066	20218	20192	19935	20232	19783	20109	20184	20108	20114	20195	20121	20026	19862	19987	19501	19588	19523	19703	19722	19411	19400	19411	19438	19427	19358	19356	19338	19270	18952	19470	19162	18987	19226	19170
2.211	0.7872	4.2819	136.682		22.2282	20409	20241	20270	20163	19865	19949	20329	20451	20055	20222	20251	20368	19912	20286	20244	20096	20067	19972	20191	20055	19752	20157	19861	20042	19634	19533	19772	19598	19841	19242	19327	19240	19536	19399	19496	19293	19428	19265	19419	19235	19067	19221	19140	18994
2.2212	0.8419	4.2717	136.747		22.2413	20071	19952	19979	20144	20173	20145	20359	20299	20108	20209	20300	20037	19970	20104	20192	20101	19932	20184	19931	20145	20045	19750	19880	19767	19925	19844	19954	19783	19585	19532	19390	19612	19432	19528	19278	19146	19477	19196	19398	19219	19316	19017	18952	19277
2.2312	0.8966	4.2615	136.821		22.2544	20197	20174	19879	19930	20084	20089	20054	20263	20238	20092	20178	19977	20319	20289	20239	20078	20191	20255	20156	20139	19878	20019	19793	19763	19684	19561	19490	19715	19824	19392	19693	19258	19175	19601	19580	19482	19594	19378	19272	19329	19196	18911	19069	19058
2.2414	0.9513	4.2513	136.9		22.2676	20160	20076	19900	19997	20265	20173	20019	20018	20198	20308	20223	20204	20037	19874	20336	20485	20069	20203	20375	20378	19840	19865	19919	20003	19830	19672	19681	19630	19666	19367	19425	19503	19456	19445	19383	19456	19290	19298	19406	19244	19316	18937	18866	19255
2.2516	1.008	4.2413	136.988		22.2807	20206	20058	19963	20170	19963	19935	20407	20203	20073	20182	20189	20143	19939	19998	20343	20011	20089	20485	20304	20206	19857	19894	19809	19662	19478	19631	19916	19660	19720	19354	19651	19338	19329	19392	19487	19590	19377	19184	19441	19382	19208	19034	19351	19243
2.2622	1.0668	4.2311	137.09		22.2938	20039	20171	20010	20165	19955	20242	20125	20139	20049	20081	20275	20355	19952	20191	20198	20210	19846	20001	20230	20299	19856	19706	19918	19856	19526	19839	19858	19414	19663	19358	19452	19291	19574	19493	19237	19316	19289	19214	19125	18986	19501	18783	19132	19337
2.2724	1.1236	4.2209	137.205		22.307	20343	20245	19993	20316	20281	19809	20372	20229	20360	20304	19911	19900	20277	19897	20130	19996	19874	20185	20273	20136	19952	19862	19864	19652	19500	19578	19711	19755	19660	19533	19360	19454	19518	19601	19399	19455	19281	19041	19363	19111	19421	19188	19086	19244
2.2826	1.1824	4.2109	137.326		22.3201	20115	20388	19961	20217	20177	20183	20081	20056	20186	19944	19852	20217	20260	19993	19994	20161	19975	20088	20275	19995	19714	19739	19738	19993	19803	19682	19792	19622	19859	19606	19552	19496	19365	19637	19318	19445	19139	19429	19278	19359	19475	19085	19290	19191
2.2929	1.2412	4.2007	137.467		22.3332	20007	20300	20403	20044	19730	20362	20077	20227	20277	20131	20118	20495	20142	20037	20169	20135	20221	20007	20278	20137	20086	19798	19729	19653	19676	19730	19727	19736	19724	19563	19346	19249	19518	19638	19386	19129	19109	19162	19081	19177	19523	19229	19160	19195
2.3034	1.3018	4.1905	137.629		22.3464	20441	20123	20418	20412	20072	20051	20197	20060	20125	20252	20331	20153	20109	20318	20094	20323	20214	20164	20220	20207	19832	19947	19726	19581	19954	19710	19717	19601	19768	19463	19452	19326	19725	19559	19536	19337	19407	19311	19096	19301	19052	19109	19244	18944
2.3136	1.3625	4.1803	137.808		22.3595	20214	20251	20257	19880	19969	19982	20174	20104	20254	20387	20166	20084	20032	20022	20367	19869	20016	20153	20022	20168	20064	19908	19740	19591	19601	19624	19635	19763	19456	19221	19044	19212	19440	19130	19323	19508	19012	19100	19213	19199	19159	19087	19175	18972
2.3239	1.4233	4.1703	138.001		22.3726	20099	20037	20089	19971	20118	19962	19817	20085	19845	20050	20078	20231	20028	19905	20132	19990	20064	19827	20328	19868	19889	19689	19787	19799	19662	19741	19395	19467	19790	19376	19364	19403	19453	19401	19474	19107	19246	19142	19224	19067	19077	18830	18888	18970
2.3341	1.4879	4.1601	138.228		22.3857	20067	19886	20113	20076	19998	20273	20087	20040	20113	19973	20168	20145	19902	20126	20083	19958	20208	20348	20171	19712	19941	19905	19760	19716	19554	19486	19607	19606	19733	19282	19512	19534	19376	19039	19346	19405	19329	19344	19095	19374	19298	19020	18999	19120
2.3443	1.5486	4.1499	138.471		22.3989	19878	20063	20328	19802	19990	20223	19962	19887	20131	19854	19991	20132	20019	19837	19832	19843	19998	19889	20083	20394	19668	20039	19711	19791	19417	19506	19318	19467	19375	19280	19268	19204	19425	19261	19416	19232	18981	19084	19162	19134	19196	19162	19082	18889
2.3549	1.6153	4.1396	138.742		22.412	20097	19961	20041	19976	19843	20087	20062	19813	20035	19928	20033	19833	20142	19913	20150	19847	20141	19925	20113	19861	19775	19784	19548	19544	19255	19397	19323	19537	19506	19568	19251	19456	19370	19057	19206	19360	19246	19297	19231	19065	19047	18987	19023	18859
2.3651	1.6817	4.1294	139.048		22.4251	19825	19982	20030	20097	20159	19823	19988	20143	19938	19919	20072	19838	20068	20055	19957	19892	20161	19916	20003	20239	19887	19722	19503	19777	19223	19203	19187	19508	19473	19160	19121	19359	19112	19218	19254	19391	19131	19067	19275	19270	18992	19098	19028	19000
2.3753	1.7444	4.1192	139.379		22.4383	19774	19820	20033	19791	19943	19880	20079	19673	20055	19934	19875	19744	20253	19923	19952	20049	20021	19775	19971	20067	19703	19466	19544	19657	19559	19596	19579	19428	19347	19159	19393	18997	19358	19222	19205	19227	19162	18974	19084	19430	19191	18975	19056	19021
2.3859	1.8129	4.109	139.727		22.4514	19708	20108	19924	19926	19809	20033	19977	19851	20010	19748	20072	19536	20059	19719	20121	20231	19916	19680	20111	19852	19692	19799	19825	19744	19251	19714	19871	19396	19103	19176	19165	19507	19045	19214	19189	19188	19251	19295	19201	19141	18908	18757	18523	18942
2.3961	1.8795	4.099	140.101		22.4645	20004	19927	19844	19980	19713	19954	19617	19828	19855	20048	20073	19860	19727	20002	20130	19928	19843	19810	20072	19924	19629	19852	19652	19666	19592	19316	19548	19606	19357	18874	19301	19185	19157	19255	19362	19200	19289	19088	19044	19034	19062	18966	18953	18881
2.4063	1.9463	4.0888	140.522		22.4777	19991	19512	19821	20025	20016	19922	19857	20045	19864	20094	20037	20011	19845	19825	19882	19675	20006	19926	19702	19968	19909	19786	19720	19561	19438	19591	19431	19310	19294	19153	19401	18832	19257	19373	19156	19049	19121	18996	19172	18861	18988	19066	18774	18991
2.4166	2.0148	4.0786	140.946		22.4908	19775	20145	19994	19806	19839	19988	20229	19840	20209	19782	19985	19679	20060	19907	19751	19726	20080	19909	20039	19779	19705	19726	19806	19543	19384	19578	19501	19258	19359	19273	19222	19298	18928	19195	19214	19166	19104	19311	19085	19023	18862	19401	18823	18739
2.4268	2.0854	4.0683	141.408		22.5039	19900	19968	19691	20107	19889	19926	19967	19923	20010	19713	19775	19825	20119	19746	19884	19892	19893	20010	19873	19735	19803	19695	19614	19373	19583	19456	19453	19429	19399	19039	19163	19270	19439	19186	18967	19173	19053	18818	19091	19150	18995	18748	18847	18736
2.437	2.1559	4.0581	141.889		22.5171	19859	19911	19813	19821	20284	19890	19798	19744	19657	19912	19923	20180	19774	20093	19876	19864	19965	19947	19982	19970	19452	19688	19690	19500	19516	19410	19622	19451	19186	19189	19010	19235	19072	19137	19195	19183	19125	19023	19105	19091	18981	18797	18804	18991
2.4472	2.2245	4.0479	142.424		22.5302	19970	19852	19861	19962	19898	19683	19998	19827	19687	19612	19722	19642	19964	20152	19942	19741	19833	19587	19839	19974	19867	19786	19559	19528	19301	19325	19414	19429	19642	19137	19042	18910	19134	19429	19228	19143	18981	19144	19141	19004	19025	18823	19064	18985
2.4572	2.2951	4.0376	142.948		22.5433	20104	19694	19787	19693	19938	19775	20017	19738	19828	19823	20028	19949	19977	19819	19615	19853	19873	19752	19938	19712	19464	19645	19701	19330	19208	19461	19092	19486	19189	18985	18908	18846	19281	18923	19199	19097	18938	19067	18980	18842	18793	18639	19109	18896
2.4674	2.3658	4.0274	143.497		22.5564	19878	19861	19919	19785	19896	19786	19821	19990	19769	19554	19917	19680	19878	19956	20002	19710	19665	19954	19788	19827	19787	19599	19398	19266	19152	19301	19377	19293	19319	19049	19070	19124	19307	19076	19048	19142	19132	19089	18953	19076	18855	18988	18985	18921
2.4779	2.4362	4.0172	144.037		22.5696	19784	19909	19770	19566	19936	20033	19891	19846	19815	19766	19912	19878	19799	19802	19948	19791	19785	19737	19872	20006	19609	19678	19520	19426	19257	19470	19111	19242	19621	18795	19162	19030	19031	18977	18738	19091	18925	19308	19103	19031	18997	18872	19081	18837
2.4879	2.5067	4.007	144.568		22.5827	19931	19652	20014	19831	19809	19879	19837	19746	19870	19874	19988	19938	19786	19898	19828	19538	20088	19947	19550	19948	19653	19923	19471	19436	19677	19218	19217	19473	19262	19189	18907	19060	19069	18873	19048	19235	19068	18840	19054	18841	18966	18805	19000	18891
2.4981	2.5791	3.997	145.089		22.5958	19830	19761	19947	19846	19606	19897	19636	19680	19914	19695	19610	19939	19661	19667	19860	19704	20167	19755	19925	20087	19729	19563	19598	19467	19366	19205	19485	19128	19309	19153	19058	18895	19116	19128	19200	19206	19054	19112	19152	18844	19083	18678	19186	18887
2.5086	2.6536	3.9868	145.626		22.609	19689	20093	19730	19563	19741	19680	19696	19568	19902	19608	19472	19773	19690	19717	19709	19846	19754	19862	19670	19881	19670	19513	19556	19526	19444	19511	19355	19329	19297	19155	18997	19051	18983	19106	18982	19111	18888	18878	18840	18738	18668	18707	18861	18810
2.5186	2.7259	3.9766	146.131		22.6221	19796	19633	19839	19825	19685	19774	19781	19624	19902	19644	19717	19780	19830	19716	19650	19611	19869	19762	19896	19877	19563	19468	19655	19228	19524	19441	19191	19243	19171	19088	18935	18818	19160	19209	18965	19116	19081	19133	18992	18714	18783	18936	18852	18812
2.5288	2.8021	3.9663	146.653		22.6352	19843	19813	19534	19588	19476	19989	19585	19749	19766	19643	19776	19796	19848	19749	19721	19745	19540	19686	19775	19500	19754	19627	19700	19428	19371	19163	19287	19050	19201	19114	19214	18918	19152	19292	18976	19016	19044	18809	18971	18992	18621	18844	18602	18758
2.539	2.8783	3.9561	147.182		22.6484	19880	19593	19757	19553	19525	19751	19582	19651	19682	19589	19646	19652	19518	19592	19607	19710	19813	19804	19524	19796	19656	19409	19447	19209	19096	19123	19090	19155	19285	18908	18898	18854	18964	19374	19076	19158	19344	19042	18953	18876	18816	18714	18644	18794
2.5492	2.9527	3.9459	147.713		22.6615	19562	19467	19668	19802	19650	19757	19769	19745	19846	19419	19749	19758	19568	19370	19798	19707	19507	19672	19736	19509	19727	19506	19828	19325	19047	19243	19153	19223	19288	18840	19137	19207	19098	19178	19165	18860	18874	18765	19247	18716	18795	18644	18752	18749
2.5592	3.0291	3.9357	148.238		22.6746	19789	19433	19405	19583	19663	19879	19706	19768	19517	19488	19367	19566	19710	19681	19678	19529	19406	19847	19617	19724	19591	19493	19617	19044	18992	19412	19417	19053	19028	19059	18863	19023	18774	18806	18852	19078	19042	18846	18578	18743	18760	18599	18523	18682
2.5694	3.1054	3.9257	148.779		22.6877	19546	19578	19542	19533	19710	19722	19317	19601	19752	19648	19470	19641	19760	19691	19782	19371	19619	19641	19563	19727	19460	19513	19574	19105	19336	19157	19165	19169	19278	18995	19116	19238	19072	19001	18851	19158	19010	18518	18628	18550	18834	18643	18437	18683
2.5796	3.1837	3.9155	149.333		22.7009	19404	19439	19644	19356	19896	19369	19346	19321	19605	19642	19721	19965	19690	19662	19398	19497	19714	19548	19878	19365	19591	19501	19281	19244	19074	19008	18866	19141	19109	18921	19174	18879	18756	18766	18713	19101	18892	18872	18887	18842	18898	18449	18877	18813
2.5899	3.264	3.9053	149.883		22.714	19423	19476	19488	19684	19613	19591	19597	19585	19423	19649	19599	19679	19706	19583	19653	19584	19546	19583	19514	19542	19517	19220	19553	19462	19176	19208	19040	19342	19291	19256	18847	19084	18772	19015	18972	18771	19088	18987	18843	18800	18696	18519	18796	18516
2.6001	3.3442	3.8953	150.46		22.7271	19573	19455	19362	19569	19895	19537	19640	19608	19714	19728	19533	19765	19776	19461	19541	19672	19715	19646	19767	19566	19113	19459	19414	19414	19362	19018	19254	19254	19293	18699	18846	19083	18595	18921	19037	18882	19110	18883	18565	18615	18704	18662	18506	18616
2.6103	3.4264	3.8851	151.077		22.7403	19215	19480	19736	19574	19553	19513	19735	19397	19734	19546	19552	19778	19396	19687	19898	19448	19761	19718	19686	19664	19257	19420	19353	19097	19323	19073	19003	19086	19355	18911	18828	18883	19001	18738	19191	19044	18741	18598	18621	18709	18793	18669	18410	18849
2.6205	3.5045	3.8746	151.746		22.7534	19427	19354	19497	19575	19629	19372	19626	19589	19883	19423	19706	19388	19622	19589	19895	19552	19278	19580	19693	19439	19567	19658	19237	19138	19288	19058	19259	19211	19389	18959	19119	18787	18770	18934	18959	18979	19024	18783	18798	18954	18559	18461	18804	18497
2.6305	3.5866	3.8643	152.449		22.7665	19643	19526	19586	19584	19476	19620	19569	19375	19554	19317	19674	19844	19492	19628	19576	19597	19786	19636	19546	19528	19679	19322	19585	19372	19399	18865	19320	19036	18951	18953	18891	19101	19148	19124	19155	18759	18700	18639	18907	18738	18763	18488	18506	18558
2.6407	3.6707	3.8541	153.18		22.7797	19554	19434	19611	19695	19705	19422	19296	19547	19547	19362	19632	19348	19708	19613	19539	19642	19555	19638	19624	19485	19199	19453	19288	19255	19408	19255	19040	19109	19242	18912	18892	19152	19006	18728	18714	18796	18768	18823	18708	18795	18942	18463	18699	18504
2.6509	3.7548	3.8439	153.965		22.7928	19659	19569	19596	19615	19485	19483	19736	19626	19574	19444	19662	19801	19531	19535	19488	19660	19571	19520	19757	19487	19433	19224	19505	19299	19091	19180	19126	19004	19254	18796	18878	19039	18891	19005	18967	19023	18882	18894	18863	18661	18827	18539	18716	18625
2.6609	3.8349	3.8337	154.853		22.8059	19680	19487	19663	19478	19587	19480	19534	19213	19673	19575	19254	19311	19688	19467	19660	19901	19624	19675	19536	19760	19560	19360	19226	19461	19450	19074	19183	19153	19137	19205	19133	19124	19061	18956	19121	18867	18898	18823	18844	18987	18902	18587	18546	18709
2.6711	3.9209	3.8237	155.893		22.819	19570	19383	19539	19668	19744	19498	19689	19572	19862	19435	19559	19509	19595	19366	19575	19665	19218	19424	19769	19545	19482	19205	19292	19523	18994	19291	19376	19111	18962	18618	18975	18731	18861	18836	19002	18889	18818	18629	18704	18726	18536	18461	18732	18717
2.6813	4.007	3.8135	157.144		22.8322	19561	19687	19620	19703	19808	19681	19540	19575	19552	19735	19612	19513	19723	19555	19847	19793	19588	19396	19717	19725	19437	19306	19659	19347	19191	19207	19130	18986	19104	18920	19043	19111	18882	18698	18800	18691	18829	18689	18780	18894	18844	18778	18794	18613
2.6915	4.093	3.8033	158.69		22.8453	19967	19699	19764	19776	19509	19744	19709	19561	19779	19678	19493	19399	19625	19543	19575	19568	19446	19636	19425	19369	19254	19145	19250	19176	19251	19167	19203	19257	19200	19016	19139	18847	19010	18800	18822	18960	19011	18614	18664	18663	18556	18562	18653	18566
2.7015	4.1791	3.793	160.914		22.8584	19448	19598	19363	19713	19277	19478	19633	19338	19679	19745	19557	19454	19758	19600	19444	19875	19437	19543	19698	19284	19288	19142	19053	19443	19407	19140	18988	19312	19004	19079	18752	18621	18994	18987	18960	18940	18900	18830	18825	18531	18790	18643	18716	18460
2.7117	4.2729	3.7828	163.965		22.8716	19361	19787	19712	19296	19540	19364	19625	19709	19726	19614	19525	19760	19474	19705	19354	19509	19300	19636	19663	19839	19273	19198	19162	19065	18911	19202	18983	19250	18834	18802	18806	18652	18849	18596	18743	18716	18834	18602	18569	18813	18690	18429	18273	18491
2.7219	4.3609	3.7726	166.957		22.8847	19315	19434	19502	19452	19436	19304	19804	19546	19279	19631	19409	19432	19461	19231	19243	19618	19409	19291	19503	19496	19372	19268	19304	18971	18917	18810	19160	19053	19321	18920	18708	18825	18606	18908	18732	18484	18544	18913	18806	18511	18292	18467	18474	18382
2.7322	4.4548	3.7624	170.335		22.8978	19453	19589	19452	19536	19318	19558	19423	19517	19332	19664	19467	19507	19488	19358	19373	19497	19560	19407	19450	19352	19280	19214	19096	19108	19129	18770	18770	18932	19005	18875	18732	18376	18819	18708	18734	18570	18744	18526	18600	18695	18689	18190	18292	18279
2.7424	4.5507	3.7524	172.302		22.9109	19451	19454	19074	19386	19173	19294	19368	19289	19517	19149	19154	19311	19218	19434	19185	19515	19468	19312	19150	19167	19000	19045	19115	19144	18914	18838	19266	18844	19079	18624	18664	18842	18484	18379	18725	18531	18443	18468	18379	18651	18476	18465	18221	18528
2.7526	4.6466	3.7422	173.646		22.9241	19365	19195	19352	19256	19450	19437	19288	19362	19417	19332	19261	19340	19234	19519	19350	19455	19204	19480	19394	19279	19362	19026	18886	18833	19080	19016	18931	18845	18977	18791	18625	18448	18679	18504	18542	18750	18530	18512	18568	18476	18461	18483	18578	18397
2.7628	4.7425	3.732	174.643		22.9372	19543	19352	19287	19420	19553	19521	19421	19530	19318	19139	19495	19299	19186	19212	19565	19366	19131	19203	19197	19414	19321	19224	18602	18845	18887	18853	18804	18956	18852	18471	18526	18531	18658	18684	18586	18570	18462	18435	18530	18654	18165	18229	18339	18169
2.7728	4.8364	3.722	175.509		22.9504	19162	19303	19014	19286	19304	19098	19035	19359	19315	19356	19106	18928	19253	18987	19285	19052	19304	19433	19283	19116	18860	19196	18973	18819	18920	18880	18519	18881	18695	18751	18731	18555	18689	18456	18422	18959	18834	18245	18388	18463	18544	18218	18317	18192
2.783	4.9381	3.7118	176.332		22.9635	19399	19192	19218	19244	19072	19319	19298	19234	19146	19263	19237	19061	19350	19055	19230	19030	19066	19349	19298	19150	18820	19084	19217	18804	18924	18799	18798	18897	18827	18596	18673	18606	18569	18323	18541	18548	18505	18243	18457	18438	18520	18452	18228	18385
2.7932	5.0339	3.7016	177.102		22.9766	19300	19269	19519	19219	19228	19342	19457	19070	19198	19579	19166	19260	19010	19162	19095	19261	19262	19051	19168	19295	18636	19073	19023	18808	18880	18844	18862	18849	18759	18658	18398	18606	18380	18503	18568	18297	18579	18354	18547	18606	18419	18410	18439	18514
2.8035	5.1375	3.6914	177.868		22.9897	19082	19205	19206	19015	19322	18986	19221	19165	19328	19527	19174	18964	19142	19078	19352	19157	18957	19102	18964	19218	18952	18826	19065	18898	18832	18769	18713	18903	18930	18481	18487	18608	18333	18429	18284	18538	18616	18312	18258	18055	18406	18519	18052	18284
2.8137	5.2411	3.6814	178.591		23.0029	19167	19145	19130	18996	19205	19164	19220	19030	19245	19253	19346	18967	19082	19136	19120	19232	19036	19356	19219	19117	19149	19014	18894	19013	18710	18852	18854	18935	18741	18314	18541	18501	18369	18274	18426	18457	18528	18251	18260	18265	18358	18104	18206	18452
2.8242	5.3467	3.6712	179.336		23.016	19235	19216	19143	19019	18985	19325	19216	19104	18952	19122	19334	19157	19160	19140	19013	19277	19222	19184	19305	18969	19248	19120	19022	18843	18920	18914	18774	18628	18792	18581	18556	18595	18657	18545	18288	18215	18601	18450	18310	18222	18310	18058	18072	18354
2.8342	5.4505	3.661	180.073		23.0291	19403	18999	18940	18959	19310	18884	19253	18936	19333	19137	19181	19058	18961	19001	19098	19161	19151	19002	19098	19184	18909	18811	18983	18784	18837	18903	18836	18841	18411	18506	18595	18241	18556	18601	18335	18354	18285	18396	18154	18294	18203	18174	18180	18220
2.8444	5.5541	3.6507	180.835		23.0423	18860	19309	18886	19256	19017	19087	19044	18985	18986	19148	19323	19059	18987	18806	19251	19134	19269	19116	18972	19094	18845	18865	19027	18953	18672	18559	18666	18590	18658	18288	18418	18344	18115	18544	18233	18168	18248	18260	18115	18189	18333	18270	18234	18120
2.8546	5.6616	3.6405	181.606		23.0554	19060	19228	18967	18962	19179	19049	18927	19198	18988	19019	19323	18912	19189	19011	18883	19051	19050	19047	19176	19019	18821	18827	18883	18925	18531	18636	18730	18807	18656	18472	18421	18491	18393	18311	18292	18608	18462	18368	18401	18288	18556	18131	18172	18219
2.8648	5.7633	3.6303	182.351		23.0685	19212	19255	19108	19004	18851	18862	19062	19001	18925	19005	19219	18608	19066	18949	19088	18878	19020	19048	19065	19047	18790	19036	18675	18740	18644	18887	18560	18397	18570	18415	18551	18280	18278	18521	18589	18351	18134	18462	18213	18019	18375	18251	18197	18138
2.8748	5.867	3.6201	183.181		23.0816	18797	18931	18893	19318	19083	18942	18993	19292	19127	18996	19089	19065	18947	19265	19023	19174	19190	19045	19160	19272	18731	18842	18624	18910	18627	18504	18680	18798	18723	18485	18720	18232	18407	18293	18436	18685	18664	18215	18055	18267	18514	18071	18031	17837
2.885	5.9746	3.6101	183.988		23.0948	19135	18948	19143	19101	19187	18993	19085	18935	19148	19057	19222	19279	18947	19075	19245	18908	19016	19071	19176	19058	18838	19120	19046	19036	18601	18761	18561	18648	18430	18352	18559	18667	18436	18552	18552	18513	18192	18397	18199	18161	18431	18004	18090	18267
2.8952	6.0784	3.5999	184.804		23.1079	18852	19016	19119	18895	18942	19187	18851	18933	19121	19129	19024	19055	19156	18951	18912	18973	18907	18952	19119	19025	18706	18762	18953	18732	18619	18701	18916	18685	18646	18439	18562	18451	18377	18494	18563	18694	18426	18231	18316	18362	18377	18247	18193	18142
2.9055	6.1879	3.5897	185.647		23.121	18898	18821	19136	19028	19247	19073	18771	18942	18995	19222	19025	19006	19107	18942	19271	18940	18998	19041	19136	19230	18642	18963	18905	18623	18471	18736	18779	18847	18432	18425	18191	18574	18526	18516	18447	18298	18310	18261	18024	18304	18409	18165	17924	18155
2.9157	6.2955	3.5797	186.471		23.1342	18794	18996	19105	18877	18949	19099	19190	19138	19148	19121	19025	18770	19126	19025	18880	18832	19255	19133	19196	18813	18744	18705	18930	19023	18595	18670	18742	18739	18583	18431	18292	18355	18540	18437	18523	18480	18238	18262	18283	18151	18432	18291	18031	18000
2.9259	6.4012	3.5695	187.307		23.1473	19056	19030	19059	19039	19221	19167	19182	18973	19271	19257	18860	19159	19062	19057	19119	18941	18943	19334	18741	19197	18854	18801	18881	18927	18786	18876	18573	18577	18792	18776	18315	18595	18442	18332	18925	18317	18383	18606	18100	18494	18444	17926	18324	18275
2.9361	6.5087	3.5593	188.154		23.1604	18969	18816	19006	18850	19257	19239	19023	18816	19296	18969	19251	18954	18972	19131	19285	19220	19150	19057	19101	19046	18996	18984	19098	18940	18573	18654	18789	18796	18926	18815	18686	18662	18428	18615	18434	18565	18383	18558	18490	18507	18356	18178	18240	18682
2.9461	6.6203	3.5491	189.004		23.1736	18826	18975	18850	18965	19201	19192	19271	19064	19235	19336	19233	19154	19001	19006	18993	18698	19321	19252	19306	19182	18898	19182	18787	19003	18974	19257	18658	18610	19006	18585	18772	18740	18979	18648	18596	18367	18729	18482	18567	18504	18555	18485	18526	18525
2.9563	6.7338	3.5391	189.857		23.1867	19023	19138	19061	18902	19020	18932	19036	19182	19471	19461	19251	19180	19011	19087	19481	19327	19175	19225	19328	19140	19033	19097	19159	19078	18983	19050	18919	18897	18855	18761	18827	18750	18740	18882	18536	18772	18621	18819	18606	18697	18569	18373	18552	18773
2.9665	6.8491	3.5289	190.706		23.1998	18924	18897	19074	19106	19006	19313	19002	19346	19196	19416	19078	18981	18863	19326	19203	19192	19353	19154	19371	19359	19394	19314	19505	19469	19226	19326	19361	19344	19066	19004	19255	18937	19180	18868	19193	19089	19016	19173	18537	18650	18803	18792	18773	18859
2.9765	6.9686	3.5187	191.6		23.2129	19105	19144	18960	19113	19221	19086	19173	19093	19416	19715	19395	19183	19184	19479	19302	19507	19338	19698	19493	19628	19267	19193	19390	19349	18999	19121	19271	19445	19322	19138	19362	19091	19469	19279	19527	19172	19123	19185	18834	18965	18866	18931	18715	18755
2.9867	7.0918	3.5084	192.492		23.2261	19322	19230	18976	19085	19090	19208	19215	19667	19607	19769	19588	19132	19010	19608	19561	19532	19800	19711	19802	19533	19317	19534	19497	19436	19302	19460	19302	19401	19567	19386	19407	19236	19316	19082	19250	19241	19323	19037	18845	19310	19091	18827	19075	19009
2.9969	7.2131	3.4979	193.35		23.2392	19063	19032	19503	18944	19172	19201	19365	19353	19834	19906	19674	19030	19682	19233	19581	19588	19522	19747	20159	19506	19399	19693	19730	19524	19476	19607	19760	19654	19763	19365	19299	19827	19493	19830	19220	19507	19599	19417	19195	19347	19106	19267	19102	19191
3.0071	7.3344	3.4877	194.209		23.2523	19022	18996	19188	19391	19308	19261	19433	19379	20240	19996	19636	19209	19461	19852	19629	19688	19906	19843	20528	19900	19950	19868	20034	19532	20052	19898	19760	19998	19887	19869	19925	20118	19904	19829	19926	20015	19825	20040	19510	19726	19809	19372	19469	19559
3.0171	7.4557	3.4774	195.034		23.2655	19255	19272	19354	19270	19528	19466	19523	19644	20430	20592	19849	19506	19528	19940	19746	20058	20051	20171	20705	20017	19823	20167	20142	19907	20443	20190	20195	20452	20550	20104	20212	20273	20074	20197	20318	20290	20380	19905	19601	19697	19906	19886	19821	20020
3.0273	7.5889	3.4672	195.86		23.2786	19271	19357	19273	19176	19579	19488	19537	19616	20663	20516	20082	19437	19581	20019	20203	20235	20449	20120	20689	20000	19931	19966	20241	20442	20260	20601	20433	20387	20741	20511	20472	20367	20591	20581	20344	20542	20603	20078	19588	20086	19997	20014	20178	19949
3.0375	7.7183	3.457	196.642		23.2917	18982	19251	19240	19452	19613	19535	19759	19809	20677	20685	20192	19558	19682	20036	19997	20142	20270	20435	20847	20168	20099	19893	20372	20119	20576	20628	20590	20572	20414	20697	20673	20621	20501	20835	20703	20453	20579	20315	19858	19959	20439	19998	19976	20105
3.0478	7.8573	3.4468	197.432		23.3049	18992	19092	19401	19236	19611	19484	19531	19694	20750	21099	20277	19430	19901	19949	20195	20346	20488	20295	21161	20349	20285	20466	20554	20396	20603	20699	20659	20835	21123	20854	20748	20861	20760	20832	20832	20999	20863	20540	19842	20151	20285	20337	20341	20180
3.058	7.9966	3.4368	198.191		23.318	18884	19297	19222	19420	19538	19676	19727	19682	21212	20855	20140	19376	19916	20009	20211	20427	20689	20634	21095	20229	20022	20260	20704	20456	20685	20710	20739	20537	21085	20529	20628	20487	20713	20918	20825	20828	20625	20381	20004	19943	19962	20250	20025	20010
3.0682	8.1314	3.4266	198.952		23.3311	19152	19199	19135	19432	19011	19526	19604	19581	20495	20880	20002	19449	19560	19816	19729	19984	20075	19974	20817	19869	19692	20134	20279	20251	20411	20502	20225	20349	20496	20127	20276	20314	20243	20344	20198	20050	20289	19910	19445	20073	19634	19642	19462	19774
3.0784	8.2741	3.4164	199.722		23.3442	19067	19198	19103	19157	19141	19082	19235	19108	20340	20102	19539	18803	19360	19533	19578	19778	19705	19741	20123	19722	19757	19826	19735	19646	19748	19779	19958	19763	19797	19701	19698	19650	19816	19487	19520	19663	19326	19282	18797	18918	19109	19247	19099	19170
3.0884	8.417	3.4064	200.467		23.3574	18663	19147	18886	18807	19166	19135	19053	18813	20116	20164	19133	18997	19131	19162	19350	19455	19315	19587	19906	19143	19206	19467	19354	19375	19267	19438	19438	19354	19686	19238	19307	19422	19405	19344	19042	19277	19494	19242	19043	18991	19042	18854	18850	19101
3.0986	8.5735	3.3959	201.217		23.3705	18782	18697	19092	18665	18704	18760	19094	19157	19598	19638	19325	18961	18805	19184	19165	19309	19441	19491	19698	19238	19013	19272	19562	19298	19234	19791	19277	19518	19377	19309	19291	19087	19275	19083	19221	19097	19075	18902	18739	18881	18793	18728	18895	18870
3.1088	8.7222	3.3857	201.946		23.3836	18703	18755	18712	18771	19057	18744	18791	18904	19514	19266	19090	18811	19013	19017	19053	19163	19244	19249	19435	18952	19184	18909	19285	19210	18953	19411	19043	19286	19388	18879	18616	18628	19095	18837	19038	18768	18964	18707	18537	18513	18533	18723	18419	18294
3.1191	8.8866	3.3754	202.66		23.3968	18498	18520	18955	18633	18904	18828	18780	18964	19179	19325	18789	18659	18845	18826	18832	18805	18914	18811	19229	18960	18754	18856	18909	18719	18880	18664	18874	19018	19016	18424	18446	18843	18582	18501	18621	18658	18729	18399	17951	18554	18306	18280	18153	18208
3.1293	9.0648	3.3652	203.303		23.4099	18716	18648	18752	18600	18614	18588	18616	18513	19073	18999	18746	18562	18616	18392	18723	18893	19019	18839	18575	18598	18357	18644	18674	18253	18643	18678	18504	18620	18544	18487	18340	18337	18103	18540	18220	18059	18186	18104	18004	18059	18324	17908	17909	17893
3.1395	9.2546	3.355	203.921		23.423	18670	18665	18545	18446	18481	18518	18660	18885	18867	18902	18712	18452	18737	18550	18402	18707	18515	18450	18849	18788	18355	18452	18771	18496	18474	18545	18307	18513	18161	18308	18232	18208	18049	18098	18085	18231	17980	17842	17858	18157	18057	17702	17963	17839
3.1498	9.4465	3.3448	204.503		23.4362	18553	18453	18406	18241	18428	18502	18592	18859	18711	18618	18531	18439	18511	18440	18792	18684	18686	18715	18532	18694	18495	18393	18630	18617	18553	18263	18446	18137	18041	18473	18175	18005	18040	18002	18150	17980	18084	18037	17910	18151	17992	17727	17871	17946
3.16	9.6638	3.3345	205.04		23.4493	18632	18523	18205	18297	18555	18796	18333	18702	18703	19044	18659	18569	18321	18472	18551	18657	18567	18549	18550	18500	18191	18373	18292	18364	18490	18448	18356	18239	18332	18317	18084	18093	18042	18256	17999	17776	17881	18237	17841	17745	18061	17969	17712	17718
3.1702	9.9028	3.3243	205.569		23.4624	18483	18419	18437	18518	18346	18566	18405	18654	18535	18736	18571	18625	18364	18543	18637	18522	18579	18467	18704	18526	18168	18227	18459	18518	18322	18454	18161	18266	17864	17956	17920	17805	18071	17967	17893	18003	17860	17679	17941	17844	17940	17832	17747	17812
3.1804	10.1476	3.3141	206.07		23.4756	18407	18588	18660	18367	18539	18257	18439	18136	18687	18764	18722	18320	18481	18473	18558	18565	18533	18376	18523	18727	18126	18192	18229	18263	18291	18257	18191	18221	18115	18158	17990	18182	18412	17860	18020	17842	17891	17841	17708	18108	17801	17707	17461	17910
3.1904	10.4157	3.3041	206.54		23.4887	18462	18178	18380	18443	18467	18514	18318	18268	18587	18945	18788	18499	18648	18359	18415	18476	18387	18473	18732	18587	18424	18279	18341	18225	18193	18549	18321	18198	18278	17820	17788	17588	17977	17985	17868	17659	18122	17960	17758	17877	17893	17839	17788	17909
3.2006	10.7267	3.2939	206.99		23.5018	18367	18361	18443	18146	18396	18441	18715	18398	18353	18740	18357	18408	18452	18529	18411	18267	18710	18211	18529	18499	18301	18237	18587	18272	18013	18163	18270	18160	18417	18059	17740	17891	17989	17854	18009	17985	17934	17683	17824	18045	17836	18027	17986	17584
3.2111	11.0614	3.2837	207.438		23.5149	18597	18426	18349	18153	18437	18428	18316	18407	18616	18726	18574	18388	18106	18578	18309	18576	18364	18562	18502	18658	18274	18030	18369	18134	18430	17944	18185	18177	18041	18152	17909	17787	17938	17971	18026	17814	17844	17904	17610	17674	17677	17663	17772	17584
3.2211	11.4096	3.2734	207.873		23.5281	18593	18293	18323	18380	18275	18194	18246	18346	18368	18290	18782	18339	18529	18358	18301	18411	18274	18286	18544	18259	18261	18298	18314	18135	18157	18240	18259	18185	18080	17969	18122	18038	18052	17868	17924	17928	17951	17666	17592	18034	17839	17737	17766	17649
3.2313	11.807	3.2632	208.281		23.5412	18340	18343	18477	18207	18327	18443	18344	18562	18437	18692	18333	18477	18462	18400	18436	18233	18375	18365	18450	18478	18295	18405	18192	18008	18110	18303	18364	18057	18170	18091	17846	18015	17804	17959	17688	18165	17746	17908	17844	18037	17825	17558	17608	17384
3.2415	12.2079	3.253	208.688		23.5543	18263	18438	18235	18260	18161	18124	18252	18217	18319	18590	18365	18412	18153	18431	18206	18224	18260	18528	18371	18239	18218	18361	18187	18273	17920	18080	18034	18503	18126	17845	17979	17810	17883	17774	17770	17861	17962	17936	17774	17630	17560	17728	17391	17563
3.2517	12.6244	3.2428	209.085		23.5675	18327	18413	18249	18443	18512	18606	18350	18271	18251	18589	18290	18436	18573	18301	18207	18542	18292	18430	18396	18438	18326	18116	18447	17939	18170	18061	18273	17854	18019	18020	17799	17701	17761	17802	17810	17906	17936	17694	17436	17731	17716	17521	17552	17542
3.2617	13.0648	3.2328	209.452		23.5806	18352	18175	18181	18594	18237	18157	18439	18485	18509	18375	18345	18419	18461	18472	18402	18132	18336	18504	18559	18122	18172	18060	18008	17997	18034	18167	18045	17798	18177	18147	17779	17605	17976	17901	18020	17736	17606	17613	17647	17880	17724	17326	17681	17630
3.2719	13.5269	3.2226	209.815		23.5937	18363	17857	18124	18310	18428	18328	18344	18372	18387	18310	18321	18373	18159	18232	18222	18391	18359	18361	18537	18167	18178	18253	18281	18062	18049	17825	18071	17904	17981	17766	17982	17910	17709	17769	17829	17786	17870	17327	17625	17599	17596	17588	17731	17570
3.2824	14.0183	3.2124	210.172		23.6069	18222	18257	18339	18083	18527	18284	18306	18379	18122	18354	18376	18292	18217	18027	18294	18336	18302	18589	18107	18217	18103	18158	18180	18012	17774	18070	17939	18063	17995	17790	18020	17990	17906	17738	17578	17783	17526	17768	17682	17544	17631	17661	17723	17274
3.2924	14.5094	3.2021	210.519		23.62	18267	18179	18189	18310	18305	18403	18329	18105	18340	18230	18362	18160	18342	18369	18055	18391	18079	18199	18678	18195	18106	18210	17952	17938	18004	18245	18030	17944	17914	17668	17520	17919	17991	17610	17811	17357	17587	17512	17600	17638	17692	17467	17414	17600
3.3026	15.0475	3.1919	210.83		23.6331	18135	18169	18195	18427	18365	18164	18204	18276	18295	18115	18312	18073	18232	18029	18398	18512	18044	18357	18217	18131	17947	17979	18206	18003	18028	17863	17933	18003	17665	17831	17682	17838	17705	17738	17879	17454	17440	17512	17742	17538	17472	17424	17341	17602
3.3128	15.6037	3.1817	211.133		23.6462	18146	18129	18158	18377	18100	18284	18391	18229	18233	18314	18193	18370	18288	18106	18363	17941	18005	18204	18012	18266	18011	17956	18053	17659	18016	17845	17762	18249	17943	17845	17682	17672	17697	17632	17804	17596	17784	17642	17445	17449	17899	17506	17267	17467
3.3231	16.1549	3.1715	211.41		23.6594	17870	18200	18332	18259	18441	18260	18087	17833	18500	18206	18318	18310	18113	18124	17931	18048	18196	18151	18061	18309	18092	18006	18296	17970	17827	18050	17816	17852	18024	17745	17942	17796	17616	17808	17604	17499	18004	17401	17373	17428	17706	17445	17430	17342
3.3333	16.7532	3.1612	211.662		23.6725	18239	18242	18100	18138	18291	18044	18362	18179	18229	18185	18232	18122	17934	18117	18015	18096	18376	18204	18015	18233	18287	18210	17970	18012	17921	17857	17985	17649	17666	17680	17920	17774	17834	17501	17588	17568	17698	17416	17544	17221	17398	17524	17438	17565
3.3435	17.3814	3.151	211.893		23.6856	18439	18082	18184	18095	18000	18023	17968	18064	18150	18089	18180	18154	18070	17922	18130	18170	18319	18291	18160	18032	17948	17977	18052	17825	17862	17991	17745	17930	17859	17848	17810	17754	17536	17713	17724	17518	17616	17555	17557	17483	17736	17404	17224	17530
3.3537	18.0346	3.1408	212.102		23.6988	17907	18226	17930	18199	18026	18169	18369	18299	18266	18015	18118	18014	18144	18066	17919	18045	18230	17995	18264	18508	17935	18005	17964	17934	17858	17842	17622	17712	17722	17488	17548	17650	17727	17583	17637	17739	17722	17393	17579	17592	17781	17408	17502	17376
3.3637	18.7112	3.1308	212.294		23.7119	18042	18265	18201	18305	18059	17996	18072	18109	18100	18168	18334	18015	18136	18092	17985	18046	18075	18139	18065	18023	17955	18032	18037	17714	17787	17686	18123	17805	17910	17921	17595	17565	17493	17832	17298	17298	17746	17654	17519	17297	17121	17064	17494	17307
3.3739	19.4465	3.1206	212.476		23.725	18215	18101	18222	18073	18054	18008	18104	18099	18288	18170	18217	17956	18234	18035	18162	18165	17764	18001	18313	18048	18087	17753	17987	17776	17548	17726	17835	17780	17873	17570	17673	17415	17554	17419	17398	17446	17543	17617	17376	17616	17235	17682	17454	17610
3.3844	20.2349	3.1104	212.653		23.7382	18157	17913	17934	18057	17838	18195	18064	17957	18146	18047	18250	18056	18031	18163	18036	18073	18140	18110	18163	18235	18054	18187	18029	17771	17740	17791	17829	17926	18023	17606	17583	17788	17487	17534	17833	17391	17440	17216	17552	17655	17679	17300	17428	17249
3.3944	21.028	3.1001	212.823		23.7513	18404	18020	18335	18084	18152	18095	18157	17892	18463	18144	18311	17673	18022	18129	17932	18141	18056	18082	18304	18070	17952	17953	18048	17966	17923	17825	17984	17665	17738	17688	17382	17743	17537	17841	17494	17554	17615	17691	17532	17852	17494	17221	17505	17119
3.4046	21.883	3.0899	212.979		23.7644	18108	18032	18103	18299	18011	18096	18000	18201	17980	18606	18247	18122	18080	17886	18060	17708	17961	18154	18106	18113	17837	17831	17946	17923	17973	17627	17896	17782	17711	17714	17730	17465	17331	17478	17670	17644	17647	17541	17375	17378	17725	17269	17090	17032
3.4148	22.7556	3.0797	213.136		23.7776	18296	18085	17983	18136	18050	18052	18266	18011	17972	18107	18079	17975	18078	18097	18152	18045	17994	18096	18033	18051	17795	18066	18217	17654	17757	17931	17881	17712	17779	17574	17610	17709	17599	17965	17641	17607	17674	17452	17551	17546	17308	17485	17213	17241
3.425	23.6634	3.0695	213.286		23.7907	18197	18050	17765	18083	18272	18138	17925	18012	18194	17969	18095	18292	18150	17942	18146	17911	17776	17980	18129	17999	18029	17757	18006	17958	17777	17597	17820	17978	17775	17329	17713	17886	17926	17528	17769	17607	17554	17673	17531	17347	17455	17344	17406	17505
3.435	24.5678	3.0595	213.427		23.8038	17958	17926	18203	17897	18020	18297	18117	18113	17928	18239	17892	18094	18086	17867	18189	17985	18228	18454	18383	18303	17814	18076	17887	17893	17577	17789	18089	17837	17757	17482	17412	17919	17611	17752	17642	17331	17637	17716	17211	17612	17618	17385	17369	17702
3.4452	25.4821	3.0493	213.573		23.8169	18060	17966	17929	17920	18322	18225	17905	18198	18138	18309	18092	18126	17866	18027	17969	18145	18149	18218	18134	18235	18006	18135	18252	17721	18154	17737	17826	17750	17883	17629	17704	17597	17442	17405	17681	17596	17484	17457	17391	17468	17279	17275	17402	17440
3.4554	26.4507	3.0391	213.716		23.8301	17978	18081	17914	18088	18142	18272	18165	18163	18521	18065	18212	18226	18179	18180	18040	18023	18094	18191	18121	18265	17987	17864	17903	17751	17923	17798	17966	17907	17691	17926	17780	17416	17420	17676	17890	17635	17644	17365	17511	17668	17340	17666	17433	17299
3.4654	27.4239	3.0288	213.864		23.8432	18108	17950	17895	18010	18033	18351	18220	17916	18327	18030	17975	18115	18113	18099	18154	18277	18256	18256	18147	18096	17932	18076	17953	17726	18013	17815	18008	17921	17743	17809	18037	17536	17570	17737	17694	17726	17435	17522	17444	17538	17432	17630	17350	17430
3.4759	28.4389	3.0186	214		23.8563	18150	17977	18079	18438	17948	18049	18027	18016	18211	18165	18420	18181	18365	18035	18011	18089	18011	18103	17996	18197	18097	18159	18173	17719	17973	17863	17822	17884	17832	17695	17690	17930	17801	17820	17904	17807	17784	17650	17356	17403	17712	17605	17643	17234
3.4861	29.4645	3.0084	214.143		23.8695	18009	18031	18328	18241	18283	18316	18189	17944	18176	18469	18482	17975	18309	18358	18296	18446	18406	18223	18231	18073	18088	17927	17958	18066	17940	17940	17860	17949	18012	17689	17717	17986	17576	17579	17660	17699	17766	17695	17636	17644	17789	17526	17739	17557
3.4964	30.5056	2.9982	214.291		23.8826	18180	18261	18243	18077	18336	18128	18138	18418	18144	18300	17997	18358	18366	18050	18246	18345	18228	18445	18508	18381	17989	18195	18053	18074	18210	17872	17933	18176	17989	17629	17849	17803	17681	17731	17827	17837	17809	17812	17729	17790	17870	17596	17788	17638
3.5066	31.5583	2.9882	214.423		23.8957	18480	18303	18216	18275	18392	18595	18485	18391	18610	18421	18312	18277	18321	18243	18458	18585	18345	18562	18552	18282	18245	18133	18145	18147	18221	17933	18093	18317	18091	17972	18149	18049	17929	17969	18080	17789	17808	17719	17827	17712	17771	17629	17502	17710
3.5168	32.6078	2.978	214.564		23.9089	18368	18497	18318	18476	18537	18398	18310	18536	18379	18504	18431	18291	18606	18644	18225	18427	18380	18548	18549	18246	18322	18209	18465	18464	18259	18061	18136	18166	18112	18180	18169	17931	18083	17957	17834	18096	17824	17919	17997	17833	17922	17888	17774	17721
3.527	33.6811	2.9678	214.706		23.922	18481	18423	18527	18426	18594	18674	18480	18523	18770	18838	18337	18754	18451	18647	18435	18456	18568	18697	18814	18616	18438	18694	18332	18324	18296	18708	18469	18301	18196	18319	17976	18288	18063	18157	18430	17978	18210	18075	18048	17982	18028	18063	17928	18060
3.537	34.7576	2.9578	214.844		23.9351	18762	18463	18748	18996	18722	18767	18562	19018	18593	18615	18590	19015	18736	18724	18738	18541	18841	18875	18963	18759	18657	18837	18523	18188	18567	18425	18587	18526	18675	18278	18333	18429	18210	18610	17988	18294	18316	17956	18240	18051	18435	18491	18187	17874
3.5472	35.8245	2.9476	214.975		23.9483	18751	18835	18975	18990	18694	18906	18885	18994	19224	18838	19007	18932	19140	18746	18830	19021	18851	19158	19319	18952	18928	18865	18980	18833	18831	18947	18963	18829	18726	18487	18494	18593	18605	18698	18686	18444	18757	18403	18338	18455	18684	18519	18153	18454
3.5574	36.9139	2.9374	215.114		23.9614	19172	19005	19288	19203	18953	19183	19202	18997	19345	19163	19329	19115	19169	18960	19067	19399	19567	19117	19299	19254	19141	18974	19239	18987	19168	19015	19203	19102	19226	18827	18652	18880	18879	18886	18871	18868	19079	18905	18626	18960	18524	18740	18761	18801
3.5677	37.9977	2.9272	215.251		23.9745	19464	19335	19507	19445	19389	19504	19559	19470	19567	19539	19490	19416	19748	19419	19729	19451	19486	19598	19528	19651	19539	19502	19636	19168	19420	19303	19298	19374	19358	19024	19000	19082	18998	19365	19231	19324	19125	18983	19024	19100	19053	18842	18900	19030
3.5782	39.0482	2.9172	215.377		23.9876	19824	19479	19880	19922	19800	19501	19866	19771	19697	19715	19869	19563	20043	19741	19942	19912	19864	19742	19891	19643	19686	19953	19590	19575	19507	19673	19404	19598	19736	19513	19429	19537	19230	19336	19569	19377	19463	19349	19405	19064	19524	19322	19010	19062
3.5884	40.099	2.907	215.512		24.0008	19676	19799	19933	20022	19475	19848	19705	19849	19811	19811	19945	19829	19892	19711	19881	19966	19997	20015	20127	20191	19858	19877	19922	19580	19405	19537	19612	19765	19635	19449	19227	19249	19647	19392	19259	19353	19346	19562	19262	19373	19428	19107	19177	19214
3.5984	41.1185	2.8968	215.645		24.0139	19819	20105	19622	19887	19822	19836	19796	19918	20096	19782	19726	19606	19624	19801	19740	19779	19954	20004	19916	19800	19871	19784	19786	19561	19277	19806	19629	19642	19520	19398	19210	19292	19120	19521	19491	19275	19341	19282	19186	19217	19354	19128	19399	19123
3.6086	42.1726	2.8865	215.78		24.027	19848	19866	19873	19721	19463	19651	19650	19763	19814	19822	19783	19811	19762	19803	19731	19895	19964	19883	19905	19886	20053	19569	19837	19686	19622	19433	19185	19517	19342	19436	19044	19187	19429	19198	19167	19272	19357	19132	19183	19016	19107	19152	18965	18856
3.6188	43.1997	2.8763	215.912		24.0402	19836	19761	19854	19580	19461	19651	19689	19616	19735	19480	19707	19722	19562	19455	19720	19712	19672	19913	19842	19756	19557	19413	19598	19731	19361	18991	19591	19455	19417	19104	19233	18925	19047	18896	19241	19230	19100	19103	19131	19121	18949	18974	18973	18755
3.629	44.2126	2.8661	216.044		24.0533	19726	19498	19578	19598	19200	19420	19831	19441	19593	19445	19634	19465	19269	19428	19646	19381	19497	19695	19498	19623	19766	19201	19469	19453	19459	19049	19185	18995	19117	18939	18983	18971	19054	19265	19049	18855	19002	19160	18814	18677	18902	18606	18480	18998
3.639	45.203	2.8559	216.18		24.0664	19452	18979	19088	19178	19205	19028	19441	19137	18929	19138	19130	19353	19208	19328	19175	19465	19007	19370	19441	19378	19181	19276	19088	19015	18958	18713	18787	18990	18476	18723	18529	18583	18586	18401	18584	18598	18538	18362	18638	18783	18355	18401	18367	18240
3.6492	46.1615	2.8459	216.302		24.0796	19001	18986	19025	19050	19136	19008	19050	19196	18876	18902	18882	18844	18701	18899	18709	18962	18920	19218	19021	19146	18943	18977	18629	18673	18492	18669	18498	18637	18379	18449	18360	18391	18251	18313	18270	18275	18467	18394	18391	18099	18226	18205	18281	18386
3.6594	47.159	2.8357	216.433		24.0927	18583	18439	18533	18531	18876	18607	18668	18694	18793	18468	18517	18822	18658	18788	18678	18825	18939	18810	18737	18698	18686	18442	18358	18310	18361	18355	18212	18265	18381	18228	18016	18082	18071	17841	18070	18133	18039	18190	17980	18237	18124	17755	17945	17945
3.6697	48.1289	2.8255	216.564		24.1058	18525	18356	18335	18486	18386	18329	18494	18389	18179	18406	18445	18563	18366	18475	18223	18406	18689	18652	18532	18639	18378	18160	18297	18146	17785	17996	18205	17947	18129	17758	17849	17863	17631	17618	17958	17859	17861	17769	17705	17934	17969	17790	17567	17735
3.6802	49.0878	2.8149	216.695		24.1189	18443	18259	18381	18305	18160	18305	18154	18268	18270	18271	18257	18066	18233	18164	18403	18344	18420	18506	18444	18275	18056	18035	18135	18065	17659	17856	17732	17686	17862	17238	17533	17451	17825	17359	17686	17662	17525	17677	17509	17745	17590	17705	17652	17497
3.6904	50.0384	2.8047	216.828		24.1321	18371	18072	18158	18043	18203	18111	17885	18158	17900	18041	18315	18042	17958	18156	18115	18075	18178	18292	17889	17663	18189	17855	17566	17708	17527	17626	17639	17492	17577	17592	17413	17471	17541	17342	17472	17434	17366	17530	17535	17445	17550	17651	17581	17676
3.7007	51.005	2.7945	216.96		24.1452	18293	17883	18163	17816	18049	17791	18063	18162	18095	17990	18052	17955	17935	17925	18047	18046	18015	18058	18357	18087	17899	17670	17803	17534	17604	17629	17653	17307	17500	17534	17362	17372	17306	17541	17380	17172	17480	17264	17317	17340	17588	17216	17503	17340
3.7109	51.9572	2.7845	217.087		24.1583	17698	18057	17899	17859	18095	17777	17946	17837	17752	17746	17895	17952	17737	17752	17656	18097	17805	17841	17723	17968	17712	17718	17622	17278	17300	17673	17310	17541	17484	17357	17099	17089	17138	17408	17293	17361	17400	17092	17023	17462	17157	17133	17553	17208
3.7211	52.9335	2.7743	217.214		24.1715	17928	17503	17985	17808	17843	17805	17800	17815	17705	17999	17707	17894	17713	17962	17867	17745	17985	18029	17410	17881	17754	17536	17630	17717	17203	17127	17317	17555	17444	17304	17323	17314	17146	17290	16963	17129	17190	17290	17154	17343	17276	17094	17017	17212
3.7313	53.9921	2.7641	217.342		24.1846	17595	18021	18062	17822	17927	17497	17928	17795	17875	17835	17828	17942	18054	17787	17750	17929	17912	17974	17642	17865	17889	17585	17686	17104	17167	17389	17208	17142	17288	17149	17213	17379	17117	17066	17268	17021	17109	17191	17216	16851	17151	17149	16965	17149
3.7413	55.0511	2.7539	217.47		24.1977	17917	18015	17634	17993	17819	17792	17682	17886	17816	17661	17805	18049	17731	17769	17896	17833	17513	17506	17585	17609	17613	17380	17191	17362	17257	17071	17216	17294	17338	17093	17119	17259	16974	17230	17445	16981	17013	17082	17007	17113	17279	17261	16972	16941
3.7515	56.1331	2.7439	217.589		24.2109	18069	17932	17853	17946	17826	17927	18054	18198	18026	17842	17708	17669	17743	17860	17987	17645	17743	17394	17508	17506	17394	17426	17499	17313	17362	17214	17321	17305	17173	17146	17006	16887	17156	16925	17001	17018	17111	17118	17184	17086	17184	16911	17087	16883
3.7617	57.2493	2.7337	217.717		24.224	17719	17761	18032	17954	17986	17906	17827	18012	17652	18128	18135	17498	17856	17935	17695	17681	17434	17680	17719	17709	17484	17433	17192	17236	17634	16895	17252	17084	17407	17102	16942	17072	17092	17116	16813	17136	17086	16978	16867	16821	16665	17025	16861	16800
3.7717	58.3234	2.7235	217.845		24.2371	17814	17883	18013	17658	17955	17712	18118	17892	17883	17704	17841	17691	17892	17985	17775	17219	17696	17572	17443	17746	17259	17550	17202	17219	17286	17239	17070	17073	16918	17395	17018	16861	17065	17341	16933	16717	17055	16860	17054	16861	16755	16927	17004	17205
3.7822	59.5024	2.7132	217.974		24.2502	17685	17981	17808	17713	17796	18027	17965	17878	17758	17874	17740	17985	17950	17861	17860	17718	17771	17540	17412	17374	17280	17147	17420	17207	17288	17122	17010	17267	17014	17008	17240	17016	16919	17105	16975	17344	16877	16977	16933	16833	16947	17062	16941	16958
3.7924	60.6349	2.703	218.1		24.2634	17623	17784	17765	17806	17816	17775	18016	17890	17676	17630	17762	17871	17592	17731	17910	17758	17582	17386	17380	17695	17393	17777	17407	17395	17221	17294	17206	16912	17210	16886	16994	16914	17028	16809	17105	17191	17120	16790	16737	17028	16835	16690	16876	16976
3.8027	61.7578	2.6928	218.23		24.2765	17658	17792	17871	17811	17694	17617	17694	17812	17747	17493	17695	17889	17834	17431	17737	17526	17285	17567	17531	17789	17334	17291	17209	17292	17183	17187	17187	17263	17058	17169	16782	16931	17020	17139	17006	17195	16830	16858	16953	16860	17015	16970	16682	17036
3.8129	62.8764	2.6826	218.358		24.2896	17486	17651	17843	17487	17700	17390	17555	17685	17655	17560	17808	17453	17884	17598	17634	17405	17317	17235	17387	17474	17473	17265	17314	17527	17105	17330	17174	16995	17244	16972	17069	17105	17292	17099	16848	17161	16989	16993	16984	16898	16916	16977	16986	16582
3.8231	63.9307	2.6726	218.486		24.3028	17388	17664	17759	17456	17579	17411	17488	18040	17620	17513	17601	17552	17362	17777	17515	17545	17304	17481	17696	17448	17133	17457	17500	17253	17075	17422	17227	17078	17378	17208	17142	16922	16752	16813	16751	17170	16974	16824	16782	16968	16862	16745	16889	16985
3.8333	65.0015	2.6624	218.62		24.3159	17594	17516	17476	17280	17681	17402	17616	17721	17776	17741	17601	17471	17658	17533	17637	17442	17572	17290	17535	17577	17096	17302	17266	17217	17325	17308	16984	17380	17107	17139	17143	17018	17184	16976	16940	17092	16822	16881	16876	16995	16915	16854	16912	16834
3.8433	65.9971	2.6522	218.756		24.329	17414	17452	17626	17553	17589	17404	17432	17833	17615	17761	17694	17905	17725	17712	17605	17389	17602	17284	17531	17366	17324	17514	17394	17414	17185	17387	17488	17199	17180	16930	17188	17094	17301	17082	17167	17210	17081	16904	16969	17059	17037	16802	16832	16740
3.8535	66.9496	2.6419	218.883		24.3422	17616	17526	17857	17596	17600	17759	17568	17727	17410	17794	17573	17506	17716	17895	17315	17427	17384	17684	17474	17553	17381	17454	17470	17279	17209	17266	17223	17300	17347	17200	17080	17275	17210	17262	17239	17224	16977	17167	17036	17113	17024	16844	16752	16892
3.8637	67.9374	2.6317	219.016		24.3553	17604	17542	17720	17910	17517	17788	17643	17456	17720	17612	17541	17741	17565	17723	17727	17580	17394	17526	17474	17577	17347	17435	17508	17288	17436	17360	17402	17324	17431	16948	17155	17370	17311	17357	17155	17116	17011	17505	17087	17135	17117	17291	16988	17167
3.874	68.9097	2.6215	219.149		24.3684	17588	17751	17763	17844	17685	17562	17890	17744	17470	17940	17766	17758	17801	17707	17348	17617	17553	17549	17675	17731	17664	17306	17442	17508	17640	17244	17482	17299	17504	17372	17070	17165	17351	17192	17160	17354	17225	17192	16979	17061	17218	17192	16913	17059
3.8845	69.8701	2.6112	219.28		24.3816	17674	17952	17638	17720	17593	17547	17627	17578	17804	17951	17634	17729	17777	17689	17725	17964	17721	17826	17733	17640	17198	17747	17850	17485	17717	17404	17433	17537	17619	17478	17204	17218	17219	17205	17290	17387	17115	17273	17137	17403	17196	16958	17018	17057
3.8947	70.8033	2.601	219.407		24.3947	17765	17762	17561	17833	17986	17916	17726	17751	17641	17992	17536	17893	17814	17766	17591	17939	17577	17755	17823	17822	17444	17486	17716	17497	17375	17775	17529	17285	17609	17313	17256	17195	17204	17246	17307	17330	17240	17019	16819	17289	17172	17218	17290	17108
3.905	71.7486	2.5908	219.536		24.4078	17728	18071	17731	17730	17834	17770	17900	18040	17907	17785	18029	17772	17730	17911	17901	17613	17665	17918	17843	17787	17635	17611	17852	17500	17554	17910	17343	17649	17726	17375	17320	17119	17364	17506	17571	17475	17334	17288	17388	17311	17266	17081	17240	17025
3.9152	72.6702	2.5806	219.669		24.4209	17794	18032	18089	17770	17829	18005	17696	18015	17635	17766	17961	17640	17598	17940	17891	17950	18088	17775	17933	17903	17747	17685	18027	17651	17753	17735	17782	17511	17833	17371	17408	17451	17687	17273	17268	17382	17335	17541	17555	17392	17430	17357	17264	17395
3.9254	73.5683	2.5706	219.794		24.4341	18113	17883	17870	18005	17939	17700	17870	18067	17930	17894	17915	17849	17798	17656	17911	17927	17757	17764	18018	17998	17677	17695	17853	17918	17410	17309	17735	17639	17586	17536	17509	17522	17605	17299	17401	17394	17333	17478	17427	17448	17415	17300	17110	17368
3.9357	74.4937	2.5604	219.923		24.4472	17708	17851	17903	17831	17897	18217	17836	17811	18123	18012	17946	18019	17923	17932	17622	17800	18244	18148	17823	17964	17740	17838	17705	17719	17542	17736	17505	17839	17666	17421	17428	17295	17708	17406	17367	17410	17500	17410	17478	17459	17423	17216	17500	17360
3.9459	75.403	2.5502	220.053		24.4603	17897	18142	18170	18039	17944	18110	18090	17837	17877	18160	18207	17891	18227	17983	18121	17728	18033	18122	17871	17987	17818	17723	17830	17830	17772	17689	17639	17744	17762	17478	17479	17503	17622	17355	17516	17733	17364	17410	17519	17633	17445	17082	17553	17440
3.9561	76.2891	2.5396	220.184		24.4735	18255	18060	17784	17808	18363	17792	17872	17888	18017	17837	18055	18002	18126	17847	17624	17707	17927	18109	18046	17987	17822	17588	17889	17519	17866	17564	17915	17735	17606	17464	17454	17616	17847	17268	17672	17548	17464	17388	17648	17344	17297	17366	17274	17312
3.9663	77.2062	2.5294	220.316		24.4866	18062	17921	17907	18011	17979	17740	18128	17904	18085	18144	17835	17935	17833	17918	18021	17923	17734	17552	17820	17814	17612	17729	17820	17652	17615	17804	17674	17763	17660	17426	17354	17276	17347	17453	17391	17464	17622	17481	17317	17266	17329	17144	17379	17229
3.9763	78.1196	2.5192	220.441		24.4997	17798	17838	18072	17940	17904	17812	17631	17661	17968	17837	17793	17994	17802	17925	17923	17860	17796	17905	17958	17823	17619	17784	17995	17719	17563	17546	17453	17661	17709	17444	17280	17470	17547	17362	17336	17363	17401	17468	17541	17588	17121	17389	17043	17206
3.9865	79.1344	2.5089	220.57		24.5129	17689	17670	17878	17709	17732	17934	17932	17821	17643	17838	17778	17943	17749	17950	17853	17858	17851	17789	17622	17588	17566	17698	17834	17391	17620	17680	17578	17283	17562	17311	17206	17416	17339	17225	17381	17587	17338	17366	17197	16957	17368	17295	17319	16870
3.9967	80.4933	2.4987	220.697		24.526	17936	17637	17767	17786	17744	17744	17791	17917	17757	17845	17691	17935	17626	17720	17615	17764	17864	17798	17437	17728	17145	17771	17594	17465	17681	17479	17183	17434	17399	17157	17004	16909	16895	17222	17204	17177	17090	17143	17390	16918	17088	16983	17131	17071
4.007	84.5467	2.4885	220.827		24.5391	17709	17452	17690	17821	17462	17879	17561	17613	17778	17804	17599	17770	17664	17542	17649	17648	17688	17550	17562	17661	17285	17371	17403	17254	17214	17407	17314	17501	17258	17122	17309	17236	17298	17187	17014	17103	17028	17094	17033	16767	17119	16703	16837	16962
4.0172	89.431	2.4782	220.953		24.5522	17549	17640	17504	17498	17368	17482	17616	17486	17446	17369	17606	17471	17516	17460	17336	17377	17254	17385	17397	17402	17105	17255	17231	17123	17372	17292	17176	17289	17063	17120	17215	17086	17258	16908	17141	16999	16905	16578	16813	16867	16741	17046	16899	16647
4.0274	93.9416	2.468	221.077		24.5654	17365	17381	17335	17201	17573	17185	17316	17362	17591	17462	17519	17345	17396	17367	17458	17171	17219	17267	17438	17268	17241	17152	17166	17391	17191	17134	17244	17228	17016	16939	16641	16869	16791	16869	16749	16937	16933	16630	16703	16694	16938	17046	17000	16671
4.0376	95.7855	2.4578	221.207		24.5785	17474	17135	17462	17410	17522	17454	17459	17169	17428	17352	17254	17358	17215	17276	17184	17008	17283	17171	17242	17275	17203	17151	16979	17067	16841	17043	16963	16833	17053	16784	16873	16867	16731	16783	16863	16674	16726	16889	16840	16571	16776	16473	16575	16565
4.0476	97.0131	2.4476	221.332		24.5916	17421	17460	17282	16887	17202	17369	17208	17241	17398	17241	17143	17275	17254	17082	17259	17318	16945	17284	17149	17085	16964	17020	16874	17132	17016	16980	17121	16860	16760	16868	16674	16782	16581	16583	16522	16793	16593	16666	16703	16492	16774	16794	16665	16543
4.0578	98.1966	2.4373	221.456		24.6048	17062	17051	17044	17158	16973	17109	17353	17132	17101	17134	17196	17122	16960	16913	17244	17130	17026	16989	17159	17075	16890	17170	16986	16758	16880	16576	16916	16824	16841	16600	16634	16718	16454	16676	16731	16728	16286	16537	16780	16543	16385	16747	16542	16600
4.068	99.4795	2.4271	221.585		24.6179	17286	17167	17056	17173	17124	17046	17060	17206	17050	16919	17044	17002	16891	17080	17176	17080	16785	16983	17070	16887	16876	16731	16536	16813	16804	16930	16743	16456	16774	16502	16552	16672	16541	16578	16602	16458	16421	16224	16374	16487	16463	16646	16359	16300
4.078	100.731	2.4169	221.712		24.631	16782	17087	16797	16873	16838	17096	17177	16896	16924	16936	17019	17087	17027	16875	17112	16968	16980	17076	16882	17024	16651	17003	16888	16926	16670	16622	16494	16825	16582	16689	16583	16390	16711	16452	16495	16402	16169	16433	16375	16436	16515	16559	16525	16439
4.0885	102.054	2.4069	221.839		24.6441	16755	17073	16980	17266	17073	16940	16828	17151	16722	17000	17139	16843	16932	17060	16902	17040	16998	16889	16912	16882	16841	16693	16790	16722	16841	16620	16523	16771	16679	16330	16332	16389	16303	16559	16241	16437	16421	16558	16524	16238	16281	16301	16174	16410
4.0987	103.261	2.3967	221.964		24.6573	16743	16825	17031	16881	16937	16750	16937	17022	17222	17164	16837	16779	16915	17089	16718	16872	17080	16948	17147	16705	16737	16586	16762	16575	16709	16485	16610	16756	16483	16421	16518	16446	16546	16505	16462	16503	16513	16134	16393	16326	16368	15987	16327	16389
4.109	104.554	2.3865	222.095		24.6704	16902	16985	17153	16984	16899	16984	16930	16994	16742	16718	16812	17076	16835	16861	16945	16912	16974	16992	16959	16776	16937	16681	16635	16395	16594	16634	16641	16528	16458	16275	16396	16503	16459	16477	16387	16314	16474	16303	16334	16293	16538	16357	16335	16222
4.1192	105.728	2.3763	222.224		24.6835	16959	16889	17032	17126	16867	16752	16920	16746	17122	16833	16900	17080	17040	16956	16764	16605	16758	16713	16811	16703	16502	16645	16775	16767	16744	16745	16690	16542	16375	16538	16668	16247	16447	16509	16198	16346	16338	16326	16385	16242	16323	16346	16384	16284
4.1294	106.813	2.3663	222.347		24.6967	16723	16771	17007	17179	16791	17182	16767	16957	16734	16942	16922	16976	16822	17168	17019	16846	16858	16800	16813	17196	16588	16807	16382	16705	16551	16530	16430	16635	16309	16598	16317	16212	16321	16346	16087	16309	16485	16400	16228	16302	16412	16264	16179	16327
4.1396	107.836	2.3561	222.476		24.7098	17075	17019	16897	17048	17040	16767	16910	16883	17094	17059	17012	16876	17028	17124	16608	16762	16859	16837	16800	16829	16605	16663	16737	16431	16447	16631	16379	16414	16883	16393	16335	16422	16304	16428	16488	16094	16512	16282	16094	16196	16403	16079	16160	16192
4.1496	108.74	2.3459	222.603		24.7229	16991	16841	16936	17319	16921	17045	16971	16972	16898	16859	16914	17089	16795	16997	16946	16836	16732	16917	16573	16708	16682	16714	16649	16339	16595	16490	16468	16398	16585	16354	16669	16289	16549	16165	16308	16144	16488	16259	16380	16202	16262	16367	16617	16378
4.1598	109.698	2.3359	222.733		24.7361	17131	17111	16851	16918	17014	17011	16948	17082	17049	16935	17007	17025	17141	16950	16863	16871	16685	16581	16713	16752	16422	16846	16689	16546	16543	16651	16663	16510	16535	16245	16358	16261	16547	16370	16314	16256	16084	16312	16407	16128	16295	16160	16502	16463
4.17	110.596	2.3257	222.86		24.7492	17058	16976	16992	17053	17050	17142	17189	17118	16939	16995	16974	16828	17042	17056	16975	17005	16630	16610	16512	16745	16614	16816	16571	16661	16656	16260	16755	16738	16456	16372	16295	16404	16405	16287	16452	16143	16232	16395	16285	16323	16152	16237	16510	16344
4.1803	111.432	2.3155	222.997		24.7623	16902	16943	17152	17149	16957	17294	16823	17148	16997	16964	17422	17069	17184	17121	17332	16735	16741	16775	16550	16601	16631	16495	16603	16586	16537	16399	16427	16448	16519	15941	16533	16434	16348	16343	16391	16387	16236	16125	16085	16351	16575	16102	16192	16646
4.1908	112.205	2.3053	223.132		24.7754	17193	17197	17215	17198	16991	17228	16902	17366	16977	17255	17169	16935	17053	17023	16953	16793	16708	17042	16743	16655	16653	16604	16584	16397	16362	16620	16399	16465	16368	16299	16516	16440	16120	16497	16278	16070	16252	16258	16418	16462	16351	16317	16165	16420
4.201	112.943	2.2953	223.259		24.7886	16944	17139	17213	17164	17060	17551	17145	17473	17346	17031	17294	17271	17231	17304	17141	16825	16904	16600	16728	16776	16655	16578	16620	16435	16359	16384	16486	16264	16372	16005	16278	16296	16358	16156	16040	16135	16259	16327	16288	16119	16091	16294	16355	16744
4.2113	113.618	2.2851	223.395		24.8017	17323	17226	17117	17345	17289	17249	17036	17395	17369	17244	17320	17433	17229	17118	16836	16904	16680	16646	16652	16517	16591	16514	16603	16415	16616	16600	16307	16528	16473	16417	16266	16157	16223	16319	16105	16244	16214	16345	16199	16464	16415	16361	16338	16623
4.2215	114.236	2.2749	223.535		24.8148	17282	17439	17118	16941	17233	17141	17252	17145	17134	17188	17140	17232	17324	17272	17228	16987	16833	16844	16634	16705	16514	16433	16431	16387	16429	16475	16382	16394	16390	16433	15953	16220	16553	16129	16147	16237	16089	16272	16042	16188	16268	16336	16444	16414
4.2317	114.814	2.2646	223.672		24.828	17024	17164	16872	17040	17332	17365	17057	16958	17507	16903	17151	17394	17158	17131	16992	16756	16793	16893	16614	16735	16479	16569	16675	16309	16418	16550	16311	16493	16463	16302	16245	15955	16405	16444	15950	16206	16226	16183	16280	16046	16008	16558	16530	16412
4.242	115.379	2.2544	223.807		24.8411	17088	17064	17396	17212	17248	16949	17136	16985	17318	17316	16997	17106	17187	17094	17156	17189	16770	16833	16418	16592	16412	16622	16255	16130	16430	16416	16305	16328	16533	16206	16161	16322	16023	16245	16477	16336	16284	16356	16336	16319	16186	16323	16640	16282
4.2522	115.917	2.2442	223.946		24.8542	17010	17100	16996	17190	17062	17076	16907	17100	17025	16884	17089	16844	16901	17283	17220	17039	16803	16570	16766	16815	16454	16359	16365	16298	16277	16067	16335	16630	16413	16331	16099	16281	16330	16320	16461	16135	15903	16013	16083	16196	16357	16182	16471	16401
4.2624	116.375	2.234	224.093		24.8674	16905	16895	16946	17059	16946	16936	16996	16679	17058	16941	17171	16795	16987	16916	17147	17156	16931	16912	16613	16257	16568	16351	16319	16497	16357	16253	16440	16372	16368	16387	16105	16273	16159	16346	16201	16324	16161	16355	16105	16432	16362	16328	16479	16327
4.2726	116.823	2.224	224.226		24.8805	16883	16832	17125	16927	16914	17020	16717	16984	16962	16543	16837	16782	16692	17001	16999	17304	16809	16782	16696	16619	16628	16684	16331	16450	16484	16259	16468	16485	16422	16126	16426	16404	16457	16201	16233	16287	16158	16305	16371	16366	16422	16461	16419	16327
4.2826	117.273	2.2138	224.37		24.8936	16966	16733	16790	16815	16867	16818	16571	16493	16907	16636	16930	16806	16849	16697	16799	17023	16934	16991	16726	16748	16472	16617	16537	16526	16503	16234	16483	16482	16214	16113	16267	16117	16164	16205	16421	16484	16233	16180	16372	16305	16530	16412	16275	16277
4.2928	117.695	2.2036	224.518		24.9068	16747	16597	16709	16961	16708	16840	16658	16463	16677	16811	16722	16872	16682	16570	16956	17269	16931	16817	16829	16722	16460	16635	16688	16403	16432	16308	16571	16475	16224	16296	16356	16307	16384	16010	16195	16089	16172	16330	16382	16363	16391	16093	16153	16289
4.303	118.11	2.193	224.671		24.9199	16647	16780	16683	16801	16821	16687	16751	16866	16837	16861	16617	16537	16677	16917	16924	17061	17079	16825	16904	16487	16484	16426	16503	16194	16343	16421	16398	16403	16109	16299	15950	16064	16380	16226	16153	16257	16242	16159	16042	16203	16415	16338	16029	15852
4.3133	118.511	2.1828	224.82		24.933	16505	16631	16294	16523	16648	16448	16502	16716	16629	16679	16415	16620	16381	16444	16697	16949	17116	16832	16587	16774	16288	16515	16379	16116	16259	16498	16412	16284	16565	16196	16138	16395	16300	16251	16327	16240	16425	16133	16269	16374	16405	16073	16005	15943
4.3235	118.903	2.1726	224.977		24.9461	16420	16677	16657	16640	16599	16574	16614	16624	16672	16586	16482	16649	16328	16491	16665	16827	17154	16949	16682	16601	16579	16469	16479	16339	16481	16239	16201	16461	16326	16243	16179	16234	15916	16218	16133	16127	16444	16322	16361	16136	16303	16006	16022	15957
4.3337	119.28	2.1626	225.128		24.9593	16444	16387	16470	16486	16424	16635	16470	16638	16642	16352	16578	16514	16586	16501	16233	16953	16919	16811	16705	16654	16675	16288	16614	16478	16196	16445	16150	16388	16242	16185	16006	16223	16227	16181	16142	16489	16208	16057	16336	16234	16244	16016	16128	16073
4.3439	119.626	2.1524	225.282		24.9724	16635	16353	16776	16584	16531	16637	16669	16807	16483	16602	16535	16384	16648	16701	16675	16693	16990	17145	16817	16375	16435	16266	16392	16412	16084	16279	16409	16332	16391	16182	16160	16166	16231	16247	16391	16316	16117	16092	16378	16229	16217	16028	16122	15893
4.3539	119.96	2.1422	225.441		24.9855	16280	16739	16617	16322	16564	16441	16310	16641	16510	16491	16574	16635	16718	16634	16321	16645	17107	17021	16820	16700	16290	16355	16487	16520	16292	16274	16395	16229	16356	16074	16040	16291	16159	16167	16210	16321	16428	16341	16225	16407	16379	16232	16097	15919
4.3641	120.26	2.132	225.607		24.9987	16339	16567	16444	16433	16530	16491	16455	16475	16430	16467	16428	16467	16422	16530	16516	16643	16916	16858	16975	16830	16569	16273	16414	16234	16491	16394	16299	16208	16523	16274	16180	16284	16173	16416	16264	16221	16229	16396	16267	16370	16084	15916	15883	15968
4.3743	120.598	2.122	225.764		25.0118	16548	16305	16561	16556	16494	16468	16684	16523	16712	16466	16597	16343	16452	16743	16406	16610	16990	17091	16936	16598	16605	16627	16509	16241	16200	16273	16463	16288	16243	15877	16019	16241	16155	16224	16272	16016	16199	16255	16190	16305	16278	16112	16094	15974
4.3843	120.964	2.1118	225.934		25.0249	16545	16492	16379	16415	16378	16309	16514	16508	16627	16544	16737	16301	16471	16379	16347	16447	17010	16688	16942	16988	16342	16590	16534	16529	16440	16032	15943	16268	16158	16338	16127	16536	16062	16453	16163	16449	16146	16128	16403	16183	16023	15956	15747	15991
4.3948	121.455	2.1016	226.115		25.0381	16455	16577	16440	16599	16311	16543	16365	16321	16542	16271	16595	16462	16500	16456	16310	16373	16662	16735	16886	16856	16682	16686	16535	16398	16221	16526	16174	16189	16272	16071	15803	16029	16239	16199	16373	16240	16371	16238	16345	15898	16013	15943	15859	15753
4.405	122.045	2.0913	226.296		25.0512	16395	16297	16271	16400	16719	16335	16571	16471	16220	16332	16509	16455	16168	16484	16259	16404	16556	16967	17170	16880	16682	16656	16426	16484	16411	16100	16363	16292	16400	16007	16114	16105	16217	16078	16283	16246	16486	16078	16355	15943	15915	15742	15754	15946
4.4153	122.701	2.0811	226.479		25.0643	16222	16243	16308	16483	16539	16671	16511	16558	16619	16291	16610	16262	16232	16483	16181	16556	16317	16853	16857	16895	16795	16647	16570	16350	16011	16397	16164	16314	16365	16155	16069	15914	16167	16175	16401	16274	16459	16354	16377	15895	15994	16052	15658	15714
4.4255	123.372	2.0709	226.674		25.0774	16169	16369	16310	16277	16390	16289	16391	16494	16514	16412	16358	16265	16387	16391	16272	16460	16579	16691	16706	17160	16762	16629	16458	16543	16389	16215	16335	16170	16297	16109	16151	16099	16103	16015	16240	16400	16230	16224	16252	15777	15929	15734	15861	16042
4.4357	124.109	2.0607	226.869		25.0906	16200	16375	16164	16260	16205	16354	16420	16530	16336	16543	16453	16231	16517	16285	16623	16221	16473	16563	16786	17130	16857	16493	16537	16381	16145	16384	16057	16157	16201	16283	16186	16204	16048	16292	16351	16082	16205	16035	15902	15942	15894	15862	16019	15588
4.4459	124.884	2.0507	227.063		25.1037	16421	16280	16427	16456	16463	16351	16534	16461	16299	16425	16280	16124	16278	16497	16529	16520	16294	16657	16721	17074	17107	16506	16685	16332	16380	15998	16411	16235	16172	15998	16105	15907	16307	16329	16312	16093	15958	16270	16097	15791	16017	15697	15748	15744
4.4559	125.757	2.0405	227.27		25.1168	16230	16218	16491	16337	16350	16312	16124	16358	16289	16335	16324	16414	16313	16274	16360	16070	16500	16694	16670	16899	16823	16708	16277	16505	16428	16161	16176	16238	16244	16236	16047	15966	16209	16011	16186	16261	16152	16095	15983	16062	15776	15801	15746	15756
4.4661	126.895	2.0303	227.489		25.13	16289	16275	16207	16338	16459	16354	16314	16300	16254	16333	16542	16314	16567	16227	16293	16136	16406	16581	16609	16806	16720	16861	16524	16305	16161	16008	16079	16168	16133	15870	16052	15939	16143	16082	16015	16082	16251	15942	16060	15743	15642	15789	15745	15720
4.4763	128.367	2.02	227.706		25.1431	16056	16183	16374	16309	16327	16349	16259	16347	16225	16518	16169	16367	16460	16476	16277	16117	16603	16254	16596	16738	16644	16544	16445	16293	16207	16263	16276	16279	16221	16039	15896	15913	16318	16076	16050	16068	16227	15682	15931	15873	15732	15631	15593	15675
4.4866	131.12	2.0098	227.943		25.1562	16330	16126	16111	16269	16218	16199	16320	16361	16395	16583	16322	16187	16262	16495	16411	16400	16221	16526	16288	16483	16665	16699	16304	16360	16255	16192	16310	16147	16174	16167	16095	16068	15969	16105	16013	16053	16082	15867	15689	15808	15627	15586	15816	15785
4.4971	134.502	1.9999	228.172		25.1694	16350	16212	16335	16484	16437	16533	16246	16279	16658	16307	16234	16244	16303	16120	16290	16226	16226	16484	16260	16391	16376	16415	16428	16250	16162	16289	16198	16173	16346	16056	15803	16112	16010	15998	16008	16017	16091	15649	15934	15806	16017	15646	15732	15766
4.5002	136.046		--		25.1825	16143	16263	16127	16229	16344	16085	16387	16234	16277	16254	16337	16395	16183	16075	16389	16327	16445	16212	16333	16388	16445	16293	16056	16449	16180	16098	16297	16150	16122	15845	15776	16191	16165	15960	15872	15824	15977	15525	15829	15801	15683	15777	15656	15747
					25.1956	16413	16305	16100	16044	16064	16278	16152	16375	16316	16249	16324	16443	16220	16378	16194	16368	16427	16297	16509	16327	16326	16596	16436	16122	16135	16292	16319	16277	16056	15891	16052	15916	15993	15950	15945	15931	15824	15845	15654	15773	15815	15592	15697	15760
Notes: The specific capacity of the battery during discharge process = 136.046 + specific capacity during charge process					25.2087	16487	16355	16046	15997	16147	16174	16163	16120	16409	16217	16349	16408	16363	16423	16252	16269	16121	16438	16268	16269	16311	16238	16163	16163	16047	16183	16221	16266	16136	15900	15967	16016	16004	16210	16139	15802	15862	15789	15605	15493	15599	15608	15632	15599
					25.2219	16010	16082	16179	16091	16459	16103	16369	16349	16530	16213	16196	16296	16171	16230	16263	16256	16371	16311	16308	16229	16439	16416	15967	16215	16173	15853	15943	16258	16125	15870	15992	15896	15778	15910	15904	15923	16068	15684	15866	15856	15883	15744	15771	15936
					25.235	16271	16297	16117	16291	16568	16320	16475	16371	16203	16039	16265	16390	16218	16246	16214	16197	16079	16224	16317	16057	16326	16256	16332	16381	16202	16185	16021	16192	16019	15978	16106	15746	16035	15840	15850	15930	15819	15923	16078	15630	15626	15858	15775	15513
					25.2481	16124	16320	16379	16387	16075	16247	16094	16394	16168	16254	16210	16373	16132	16058	16194	16231	15989	16211	16159	16363	16130	16372	16271	16087	16118	15795	15920	16146	16161	16054	15694	15912	16041	15933	15862	15863	15912	15684	15775	15702	16028	15399	15727	15532
					25.2613	16108	16295	16109	16109	16344	16313	16182	16025	16216	16375	16242	16351	16012	15875	16169	16314	16163	16197	16193	16231	16378	16037	16335	16186	16008	16293	16232	16038	15832	15758	15901	16030	15817	15928	16022	15954	15795	15588	15724	15823	15669	15716	15682	15319
					25.2744	16324	16047	16195	16147	16152	16350	16242	16168	16197	16169	16268	16173	16279	16167	16167	16201	16076	16183	16520	16295	16332	16205	16252	16142	15988	15844	16053	16084	15942	15705	15887	15934	15926	16015	15754	15690	15807	15576	15900	15747	15642	15699	15504	15550
					25.2875	16363	16080	16151	16052	16161	16221	16410	16230	16176	16277	16397	16291	16411	16365	16057	16231	16084	16247	16289	16378	16116	16380	16194	16226	15780	16178	16185	15995	15876	15946	15726	15850	15922	15954	15607	15769	15764	15762	15880	15717	15778	15748	15917	15607
					25.3007	16185	16062	16094	16073	16215	16210	16033	16040	16097	16148	16112	16224	15981	16431	16334	16126	16185	16245	16012	16040	16105	16040	16171	16027	15861	15919	16004	16090	15916	16063	15656	15865	15795	16127	16090	15470	15712	15867	15805	15652	15703	15470	15697	15280
					25.3138	16058	15966	16035	16052	16018	16262	16010	15971	16216	16278	16177	16221	16031	16094	16206	16286	16393	16025	16204	16234	15918	16027	16097	16177	16042	15960	15762	15968	15855	15973	15845	15898	16014	15697	15667	15862	15804	15884	15593	15634	15415	15364	15688	15784
					25.3269	15895	16045	16150	16265	15874	16389	16261	16297	16337	16040	15981	16076	16131	16289	15974	15956	15977	16036	16117	16162	15851	16180	16337	16015	15861	15706	15958	15933	16056	15790	15658	15839	15664	15756	15690	15619	15791	15682	15830	15604	15599	15530	15432	15463
					25.3401	16289	16229	16215	16211	15981	16214	16029	16250	16430	15983	16090	16084	16126	15975	16094	15911	16221	16023	16308	16235	15998	16078	16059	15926	16262	16079	15980	16064	16084	15687	15880	15767	15773	15854	15778	15807	15609	15689	15530	15687	15579	15712	15315	15842
					25.3532	16128	16130	16045	16157	16102	16193	15916	16248	16130	16055	15873	16222	16301	16292	16266	16042	15944	16106	16165	16244	16202	15809	16186	16236	16078	16113	16071	15821	15831	15930	15778	15892	15789	15817	15846	15690	15564	15696	15397	15670	15574	15487	15684	15455
					25.3663	16048	16051	16116	16068	16026	15875	15836	16325	16208	16249	15993	15839	16101	15790	15863	16398	16046	16113	16288	16059	16234	16065	16178	15907	15968	16124	16062	15665	16007	15961	15675	15662	15965	15619	15621	15887	15848	15675	15573	15527	15500	15496	15457	15635
					25.3794	15970	16076	16144	15979	15915	15983	16186	15965	16208	16102	16229	16145	16113	15904	16027	15908	16224	16094	16443	16277	16128	16286	15989	15960	16099	16077	15803	16381	16194	15804	15909	15866	15683	15873	15832	15971	15535	15627	15706	15656	15628	15495	15337	15461
					25.3926	16183	16117	16047	16184	16218	16100	15972	16062	16005	15969	15942	15917	15897	16108	15988	16103	15821	16125	15697	16219	15917	15780	16029	15779	16150	16055	15775	16007	15983	15688	16212	15624	15615	15901	15881	15670	15559	15467	15443	15557	15401	15706	15309	15481
					25.4057	15790	16135	15889	16221	16026	15881	16084	16175	15940	16029	15950	16092	16064	16248	16211	15977	16366	15991	16319	15938	15826	15845	16231	15883	16079	16030	16094	15878	15693	15720	15846	15625	15851	15813	15904	15828	15724	15578	15553	15677	15758	15346	15444	15443
					25.4188	16129	15900	16017	16070	16082	15996	16143	16099	16056	16032	16125	16114	16131	15826	15887	16220	15954	16038	16018	16260	16015	16142	16115	15693	15932	15951	16000	16030	15555	15865	15701	15923	15595	15681	15706	15656	15740	15542	15642	15532	15553	15341	15504	15513
					25.432	15902	15962	15888	16012	16071	16040	16148	15762	16097	15982	16061	16007	16154	16139	16028	15914	15778	15999	16272	16197	15729	15924	15865	15968	16015	15963	16084	15822	15952	15912	15826	15867	15747	15610	15586	15836	15514	15381	15687	15452	15459	15286	15557	15532
					25.4451	16229	15866	15801	15925	16147	15957	16045	15880	16160	16004	16135	15808	16042	16054	16092	15855	15873	15971	15889	16222	15847	16223	16061	15852	16124	15774	15923	15935	16145	15524	15991	15685	15586	15738	15815	15496	15394	15352	15659	15704	15562	15494	15354	15558
					25.4582	16328	16058	15866	15899	15872	16030	16030	15875	16027	15890	15943	16034	16077	15957	15904	16031	15834	15913	16199	16041	15826	15883	15941	15889	16059	15845	15903	15879	15888	15892	15830	15539	15596	15457	15754	15416	15592	15320	15432	15464	15477	15295	15329	15447
					25.4714	15857	15932	16058	16007	15868	15835	15968	16041	15905	16197	15958	15865	15996	15922	16041	15891	15888	15922	15906	15821	15727	16035	16050	15736	15831	16037	15830	15759	15957	15812	16086	15606	15559	15663	15711	15693	15498	15596	15363	15480	15723	15173	15445	15419
					25.4845	15844	15909	15985	15998	15971	15830	15892	16116	15984	16059	15903	16186	15997	15898	15830	15925	15833	16013	16042	15907	15912	16176	16075	15944	16006	15968	15889	16094	15755	15724	15705	15516	15690	15813	15536	15518	15551	15620	15510	15581	15339	15454	15267	15397
					25.4976	15888	15865	15815	16154	15775	16118	15994	15771	15894	16066	15982	15762	15908	15855	16000	16015	16164	16068	16058	15907	15748	15796	15897	15849	15822	15972	16122	15998	15912	15578	15907	15801	15699	15618	15671	15447	15562	15409	15479	15515	15516	15226	15539	15196
					25.5108	16220	15912	15743	16268	15986	15894	15866	15907	15750	15851	16183	15952	15999	15864	15960	15932	16035	15773	15900	15710	15979	15929	15935	15744	16112	15834	15779	15911	15707	15786	15536	15753	15518	15832	15390	15473	15625	15674	15269	15525	15509	15416	15469	15338
					25.5239	15808	16002	16028	15723	16030	16046	15688	15709	15932	15980	15845	15817	15847	16022	16127	16099	15692	15956	16149	15948	15724	15808	15983	15802	16131	15785	15977	15763	15818	15671	15793	15521	15575	15377	15598	15440	15473	15382	15626	15387	15308	15439	15314	15335
					25.537	15875	15964	15907	15887	15998	15996	15761	15824	15954	15870	15844	15931	15628	15599	16017	16002	15914	15648	15847	15927	15922	15914	15830	15815	15800	15791	15901	15751	15719	15548	15522	15671	15429	15559	15534	15438	15439	15486	15477	15530	15519	15388	15270	15417
					25.5501	16022	15792	15852	15749	15732	15886	15835	16018	15960	15941	15806	15704	15616	15725	15714	16040	15906	16074	15847	15706	15766	15693	15810	15957	15856	16101	15702	15669	15650	15878	15383	15457	15601	15513	15637	15229	15446	15443	15392	15255	15351	15129	15385	15368
					25.5633	15760	16008	15788	16077	15890	15799	15858	16034	15919	15868	15888	15683	15964	16083	15701	15920	15928	15880	15792	15913	16009	15943	15582	15934	15788	15861	15842	15898	15860	15497	15820	15672	15512	15533	15317	15511	15398	15457	15476	15762	15084	15263	15256	15338
					25.5764	15826	15919	15848	15654	15850	15858	15900	15846	15863	15790	15669	15635	15866	15668	15874	15765	15858	15712	15754	15876	15924	15856	15884	15582	15644	15496	15676	15995	15685	15738	15644	15550	15602	15498	15630	15393	15329	15453	15655	15390	15541	15163	15367	15590
					25.5895	15668	15973	15820	15964	15908	15804	15959	15827	16079	15827	15781	15839	15906	15715	15796	16082	15749	15940	15889	15946	15555	15726	15726	15810	15765	15678	15724	15790	15450	15525	15489	15432	15587	15628	15520	15429	15575	15522	15357	15540	15500	15222	15325	15437
					25.6027	15820	15879	15723	15954	15946	15874	15907	15828	16001	15831	15738	15941	15884	15730	15821	15566	15898	15839	15945	15795	15761	15708	15952	15655	15619	15625	15637	15935	15814	15600	15376	15433	15564	15152	15575	15182	15335	15053	15469	15480	15343	15306	15221	15353
					25.6158	15901	15697	15770	15967	15792	15498	15866	15462	15893	15622	16050	15805	15909	15790	15835	15856	15749	15896	15805	15753	15708	15752	15757	15718	15534	15577	15552	15892	15528	15495	15550	15455	15431	15503	15578	15352	15381	15376	15320	15248	14992	15125	15015	15354
					25.6289	15829	15816	15841	15373	15973	15930	16004	15841	15803	15793	15890	15814	15731	15720	15779	15901	15776	15831	15724	15725	15721	15711	15697	15959	15924	15469	15673	15691	15654	15821	15583	15458	15344	15494	15239	15417	15282	15539	15419	15401	15387	15194	15482	15349
					25.6421	15777	15802	16005	16020	16000	15799	15683	15617	15609	15779	15504	15740	15514	15806	15790	16082	15719	15929	15846	15830	15658	15642	15780	15563	15627	15784	15748	15494	15552	15508	15489	15444	15322	15592	15493	15454	15457	15390	15104	15287	15404	15210	15436	15463
					25.6552	15823	15763	15886	15754	15733	15859	16224	15925	15934	15722	15912	15922	15742	15686	15855	15878	15773	15782	15853	15845	15321	15561	15722	15415	15794	15499	15657	15730	15752	15532	15506	15397	15519	15463	15501	15741	15460	15508	15361	15151	15214	15544	15327	15314
					25.6683	15710	15723	15803	15974	15745	15727	15689	15887	15789	15728	15611	15738	15834	15859	15670	15886	15569	15797	15807	15791	15576	15705	15717	15445	15697	15555	15750	15578	15455	15477	15422	15259	15387	15388	15290	15388	15453	15249	15683	15500	15226	15148	15280	15274
					25.6814	15845	15802	15767	15804	15916	15688	15859	16042	15924	15903	15706	15984	15933	15728	15906	15585	15902	15724	15943	15708	15594	15568	15830	15615	15673	15408	15532	15723	15625	15561	15571	15520	15310	15301	15544	15189	15091	15494	15357	15361	15564	15487	15485	15200
					25.6946	15636	15735	15898	15875	15764	15968	15507	15790	15648	15760	16151	15668	15891	15897	15893	16037	15742	15957	15840	15869	15615	15701	15635	15772	15588	15576	15466	15710	15692	15366	15552	15347	15343	15291	15636	15299	15571	15225	15331	15299	15465	15435	15293	15164
					25.7077	15986	15947	15709	15758	15953	15910	15894	15806	15699	15893	16034	15715	16252	15671	15865	15932	16076	15832	15833	15694	15529	15691	15574	15490	15642	15739	15679	15638	15450	15548	15462	15378	15338	15643	15408	15310	15441	15241	15337	15461	15512	15408	15345	15222
					25.7208	16037	15926	15896	15839	15970	15979	15892	15956	15759	16032	15838	15865	15575	16051	15851	15788	15690	16031	15839	16005	15856	15728	15552	15666	15809	15621	15509	15998	15454	15567	15630	15368	15425	15641	15482	15723	15408	15302	15416	15640	15242	15216	15519	15413
					25.734	15948	16043	15861	15838	16040	15852	15829	15829	15899	15741	15598	15896	15916	15949	15690	15843	15857	15782	15673	15871	15485	15699	15774	15534	15727	15672	15745	15726	15386	15433	15386	15405	15380	15485	15520	15462	15482	15178	15174	15110	15283	15130	15374	15366
					25.7471	15800	16020	15854	15828	15959	15818	15904	15524	16092	16004	15739	15616	16098	15879	15724	15758	15622	15917	15903	15695	15374	15704	15795	15379	15415	15708	15589	15526	15380	15545	15312	15291	15531	15318	15541	15269	15351	15128	15407	15409	15060	15437	15284	15350
					25.7602	15892	15907	16002	16023	15965	15826	15882	15813	15843	15830	15916	16130	15745	15895	15911	15821	15776	15932	15600	16070	15956	15928	15501	15662	15417	15739	15627	15608	15661	15596	15668	15411	15241	15546	15399	15496	15492	15283	15409	15196	15167	15379	15538	15498
					25.7734	15815	15813	15898	15935	15953	15685	15907	15974	16026	15726	15884	16053	15849	16151	16090	15845	15931	15813	15843	16092	15855	15484	15641	15643	15687	15805	15632	15866	15364	15621	15351	15425	15537	15462	15432	15451	15337	15465	15550	15436	15451	15204	15372	15339
					25.7865	15960	15905	15882	15715	16042	15874	15785	15588	15741	15754	16014	15950	15765	16090	16093	15922	16021	15781	15824	15893	15735	15811	15894	15667	15578	15466	15769	15585	15791	15334	15248	15486	15428	15556	15375	15452	15062	14987	15512	15390	15425	15190	15288	15412
					25.7996	15520	15880	15796	15994	15798	16002	15888	15896	15743	15929	15983	15959	16052	15782	15805	15768	15719	15726	15978	15876	15772	15439	15627	15654	15509	15456	15522	15563	15775	15312	15558	15387	15458	15388	15465	15217	15357	15448	15512	15263	15378	15322	15331	15357
					25.8128	15999	15679	15674	15925	15678	15858	15892	15573	15842	15601	15490	16089	15682	16034	15619	15730	15881	15686	16008	15560	15721	15893	15654	15571	15881	15556	15398	15399	15447	15348	15380	15511	15526	15285	15371	15264	15479	15517	15292	15218	15301	15151	15168	15475
					25.8259	15613	15917	15948	15670	15720	15951	15730	15704	15767	15754	15744	15631	15847	15591	15681	15823	15710	15968	15886	15663	15646	15709	15586	15395	15709	15363	15545	15471	15307	15301	15342	15327	15300	15171	15261	15219	15383	15107	15291	15262	15430	15088	15399	15256
					25.839	15985	15702	15807	15613	15773	15830	15659	15658	15646	15488	15512	15664	15505	15699	15946	15784	15775	15641	15794	15633	15558	15933	15811	15549	15625	15458	15391	15278	15338	15391	15407	15342	15425	15526	15451	15476	15163	15109	15181	15276	15126	15213	15103	15310
					25.8521	15698	15551	15802	15884	15925	15691	15934	15525	15802	15733	15853	15949	15817	15928	15686	15497	15817	15630	15902	15640	15531	15737	15509	15463	15485	15631	15437	15711	15313	15171	15539	15227	15443	15300	15547	15494	15261	15396	15389	15161	15382	15109	15084	15309
					25.8653	15742	15611	15896	15689	15583	15647	15910	15804	15603	15679	15654	15654	15707	15711	15749	15467	15786	15708	15828	15517	15425	15688	15596	15562	15578	15627	15675	15344	15531	15351	15397	15351	15296	15298	15258	15148	15111	15192	15389	15095	15046	15058	15142	15052
					25.8784	15618	15603	15682	15872	15817	15544	15791	15635	15670	15551	15401	15745	15434	15668	15654	15703	15583	15574	15713	15776	15495	15593	15543	15321	15493	15502	15491	15378	15565	15102	15094	15484	15392	15254	15157	15252	15232	15303	15255	15297	15127	15151	15113	15138
					25.8915	15514	15485	15667	15550	15626	15712	15607	15504	15583	15782	15638	15541	15498	15737	15646	15653	15696	15623	15671	15828	15468	15323	15410	15314	15558	15403	15514	15383	15178	15140	15402	15265	15151	15181	15266	15186	15424	15078	15251	15208	15296	15279	15069	15024
					25.9047	15839	15771	15706	15597	15742	15465	15529	15513	15588	15778	15401	15499	15624	15477	15645	15394	15515	15634	15616	15750	15625	15615	15586	15449	15211	15279	15515	15396	15397	15329	15103	15217	15511	15309	15205	14975	15206	15209	14994	15144	15083	14989	15174	14985
					25.9178	15376	15631	15381	15612	15597	15520	15372	15459	15558	15376	15692	15585	15504	15375	15628	15573	15531	15429	15604	15835	15388	15403	15558	15358	15255	15344	15585	15373	15507	14878	15232	15315	15176	15478	15152	14974	15271	14981	15278	15179	15224	14958	15062	15037
					25.9309	15637	15424	15522	15761	15680	15445	15460	15648	15332	15559	15563	15520	15710	15501	15614	15656	15569	15605	15656	15514	15501	15603	15300	15299	15555	15491	15179	15466	15175	15143	15406	15309	15312	15085	15125	15022	15270	15104	15144	15333	14941	15132	15239	14871
					25.9441	15470	15475	15602	15520	15458	15505	15317	15524	15744	15559	15619	15474	15281	15567	15468	15487	15439	15502	15376	15630	15458	15404	15304	15505	15209	15460	15270	15493	15264	15315	15196	15169	15392	15171	15087	15120	15141	15072	15112	15132	15080	15217	14981	15095
					25.9572	15380	15270	15727	15368	15451	15552	15412	15389	15595	15326	15507	15653	15590	15454	15557	15612	15416	15871	15562	15531	15609	15573	15474	15365	15471	15306	15383	15466	15538	15262	15053	15116	15228	14925	15286	15111	15202	15110	15197	15152	14895	14957	15142	15191
					25.9703	15391	15366	15538	15638	15442	15434	15674	15428	15553	15459	15477	15539	15503	15426	15544	15640	15523	15796	15405	15373	15206	15529	15405	15178	15194	15273	15105	15335	15282	15417	15057	15327	15043	15082	15102	15242	15045	15256	15181	15232	14919	15050	15053	14700
					25.9834	15335	15406	15507	15503	15220	15669	15430	15417	15210	15425	15671	15549	15336	15565	15356	15570	15263	15364	15456	15347	15565	15397	15281	15443	15277	15241	15157	15178	15269	15379	15344	15199	15092	15077	14977	15044	15391	15264	15210	15064	14954	15081	15108	15137
					25.9966	15458	15431	15452	15766	15380	15389	15378	15475	15596	15547	15242	15655	15437	15351	15383	15369	15738	15353	15714	15553	15451	15342	15334	15328	15309	15329	15314	15210	15335	15200	15050	15075	15248	15233	15082	14973	15037	15097	15020	14906	14916	15049	14792	14573
					26.0097	15471	15306	15633	15370	15796	15390	15401	15635	15383	15524	15585	15340	15405	15425	15589	15487	15293	15482	15461	15394	15026	15330	15398	15230	15261	15280	15217	15246	15086	15181	15159	15503	15094	15170	14953	15164	14818	15097	14831	15043	14980	14953	15042	14975
					26.0228	15303	15489	15401	15316	15253	15535	15393	15632	15545	15238	15427	15661	15468	15403	15370	15285	15605	15208	15320	15550	15073	15468	15186	15232	15457	15491	15195	15249	15184	14817	15206	15043	15085	15164	15101	15044	15069	15005	14911	14999	14816	15185	14866	15154
					26.036	15424	15438	15435	15545	15227	15343	15447	15410	15654	15781	15425	15393	15446	15260	15619	15369	15446	15378	15439	15359	15257	15434	15293	15207	15210	15140	15321	15337	15194	15231	15089	14924	14996	15220	15181	15075	15054	15089	14945	14910	15029	14966	14862	14913
					26.0491	15453	15456	15302	15235	15415	15429	15339	15416	15535	15396	15213	15453	15323	15482	15372	15492	15391	15313	15326	15518	15526	15273	15283	15280	15352	15253	15511	15185	15387	15051	15384	15101	15292	15062	14937	14916	15188	15182	15008	15203	14897	14611	15055	14855
					26.0622	15503	15331	15262	15587	15329	15473	15361	15703	15303	15215	15427	15561	15481	15497	15432	15555	15433	15588	15244	15385	15222	15015	15422	15329	15221	15240	15089	15282	15613	15101	15205	15050	15004	15021	15090	14971	15085	15204	15005	15025	14896	14909	14885	15045
					26.0754	15398	15351	15444	15419	15365	15443	15121	15539	15340	15445	15435	15253	15446	15436	15452	15516	15671	15309	15297	15205	15288	15300	15187	15099	15190	15566	15088	15155	15143	15285	15055	14941	15201	15050	15156	14915	14969	15239	15050	15080	15265	14973	15210	14892
					26.0885	15479	15358	15402	15504	15256	15177	15173	15200	15348	15458	15119	15209	15447	15372	15411	15675	15451	15424	15366	15066	15446	15404	15248	15231	15156	15523	15174	15317	15242	15005	15174	14961	15061	14991	15009	15067	15101	15174	15096	15117	14662	14778	14863	14920
					26.1016	15347	15353	15524	15383	15420	15266	15245	15362	15122	15477	15475	15454	15315	15232	15164	15403	15478	15447	15172	15398	15358	15361	15201	15002	15128	15172	15079	15340	15226	15055	15121	14996	14912	14905	15188	15203	15206	15183	15192	14930	14956	14866	14985	15004
					26.1147	15332	15172	15190	15555	15425	15317	15286	15226	15173	15360	15464	15326	15189	15175	15137	15471	15480	15336	15192	15414	15155	15255	15490	14949	15214	15248	15191	15263	15022	14957	15020	15252	15009	15145	14861	15114	14996	15254	14973	15083	14956	14840	15175	14673
					26.1279	15473	15460	15528	15131	15178	15390	15230	15516	15324	15280	15311	15091	15313	15276	15407	15286	15311	15574	15181	15238	14981	15206	15379	15099	15253	15139	15348	15267	15155	14980	15035	15227	15284	15066	14959	14871	15264	14836	14962	14665	14936	15010	14979	14945
					26.141	15284	15180	15459	15278	15212	15332	15233	15474	15399	15159	15194	15467	15341	15239	15506	15206	15479	15256	15177	15269	15182	15166	15214	15200	15138	15007	14902	15191	15134	14970	15187	14902	15072	15048	14968	14861	15042	15110	15166	14906	15150	14825	14711	14875
					26.1541	15331	15272	15261	15260	15361	15261	15261	15186	15292	15317	15292	15307	15203	15239	15335	15237	15271	15325	15332	15446	15357	15313	15424	15324	15077	15254	15196	15280	15342	15134	14794	14775	14943	14865	15158	15031	15003	15057	14945	14759	14876	14505	14777	14922
					26.1673	15340	15457	14967	15322	15425	15139	15396	15183	15434	15291	15317	15264	15322	15464	15295	15406	15727	15401	15353	15284	15206	15298	15183	15201	14898	15009	15085	15116	15015	15101	15071	15028	14911	14948	15082	15089	15056	15012	15109	14890	14783	14990	14876	14965
					26.1804	15302	15222	15273	15273	15218	15177	15222	15172	15318	15447	15233	15497	14968	15348	15163	15233	15397	15481	15308	15293	15244	15194	15498	15235	15255	14961	15192	15237	15032	14979	14800	14934	14912	14987	15015	14878	14863	14937	14874	14789	14748	14567	14585	14758
					26.1935	15232	15324	15293	15476	15351	15276	15359	15323	15263	15290	15218	15256	15067	15344	15188	15241	15316	15497	15358	15397	15067	15272	15072	14952	15181	14997	14995	14975	15301	15013	14926	14841	15123	14987	15122	14940	14919	14944	14879	15004	14973	14636	15027	14678
					26.2067	15098	15162	15305	15215	15359	15282	15279	15422	15401	15379	15097	15434	15290	15295	15101	15299	15084	15266	15457	15263	15134	15165	15069	14956	15159	15083	15338	15101	15016	15023	15016	15037	15052	14906	14841	15051	14883	15194	15070	14981	14501	14805	14658	15099
					26.2198	15429	15294	15269	15069	15162	15451	15316	15485	15331	15375	15217	15257	15559	15347	15135	15244	15351	15303	15343	15107	15111	15367	15178	15035	14916	15176	15089	15241	15014	15201	14955	14892	15056	15008	15044	14915	14843	15038	14870	14862	14708	14948	14555	14956
					26.2329	15147	15263	15274	15313	14954	14924	15317	15337	15185	15250	15261	15132	15353	15092	15235	15361	15053	15182	15241	15440	15149	15220	15018	15170	14916	15240	15082	15174	15205	15144	15080	14849	14845	14786	14947	14906	14918	15034	14781	14896	14791	14806	14818	14735
					26.2461	15203	15394	15137	15253	15045	15253	15602	15261	15047	15255	15121	15109	15320	15188	15267	15330	15338	15182	15097	15237	15154	15491	15422	15225	15230	15168	15243	14966	15149	14830	14943	15000	15032	15164	15027	14718	14992	14729	14896	14861	14876	14742	14813	14770
					26.2592	15452	15265	15075	15287	15130	15573	15172	15452	15097	15170	15298	15269	15449	15319	15311	15152	15115	15253	15330	15237	14902	15278	15121	15270	15079	14959	15138	15221	15251	14849	15044	14772	14974	14894	14958	14904	14937	14912	15097	14938	15052	14551	14767	14771
					26.2723	15200	14971	15207	14994	15167	15295	15113	15213	15011	15057	15215	15359	15186	15063	15257	15105	15286	15047	15394	15398	15209	15033	15117	15030	15070	15252	14928	15303	15167	14940	15074	14881	15135	15089	14909	14860	15042	14855	14927	15003	14937	15003	14680	14682
					26.2854	15320	15154	15114	15442	15225	15164	15183	15235	15172	15361	15148	15220	15183	15025	15385	14881	15391	15224	15306	15221	15268	15128	15158	15137	14837	15030	15220	15094	14992	14971	15098	15176	14857	14797	14889	15022	14948	14762	15064	14782	14699	14658	14674	14704
					26.2986	15149	15100	15069	15095	15122	15037	15348	14919	15424	15185	15214	15265	14989	15229	15093	15247	15090	15329	15077	15207	15212	15173	15102	15287	15214	15025	15150	15039	14881	14859	15013	14849	14741	14942	14978	14641	14918	14757	14825	14802	14931	14734	14744	14964
					26.3117	15284	15028	15272	15000	15088	15188	15108	15314	15024	15365	15194	15330	15061	15376	14914	15185	15179	15394	15093	15301	14897	15182	15237	14942	15121	15263	15333	15385	15263	15041	14932	14997	14725	15005	15028	14845	14921	14786	14753	14814	14892	14961	15013	14833
					26.3248	15005	15149	15182	15290	15141	15121	15203	15270	15222	15200	15180	15384	15477	15263	15063	15161	15252	15300	15205	15185	15200	15048	14918	15097	15022	14969	15141	15116	14951	14786	15051	14831	14964	14696	14797	15136	14943	14906	14666	14639	14737	14404	14689	14711
					26.338	15398	15349	15042	15076	15189	15365	14996	15170	15186	14970	15248	14980	15202	15236	15185	14997	14884	15034	14967	15055	14788	15116	14940	15008	15026	15042	15017	15143	14949	15032	14991	14890	14799	15050	14732	14986	14813	14771	14701	14679	14744	14591	14727	14945
					26.3511	15086	15075	15011	15116	15156	15073	15331	15338	15326	15021	15153	15145	15202	15225	15123	15127	15046	15152	14903	15335	14989	14953	15096	14881	15019	15042	14994	15099	14868	14790	14836	14858	14885	14713	14878	14780	14607	14855	14654	14813	14578	14709	14679	14683
					26.3642	15162	15203	15125	15283	15244	14932	15305	15337	15187	15252	15298	14947	15219	15324	15148	15217	15226	15161	15151	15421	15304	15238	15296	15180	14851	14958	14978	14993	14937	14760	15182	14938	14928	14999	15124	14939	14619	14701	14849	14781	14864	14793	14771	14594
					26.3773	15090	15277	15036	15052	15229	15085	15097	15213	15162	14949	15188	15083	15363	15364	15321	15176	15300	15231	15261	15204	14845	15295	14996	15083	15023	14819	15071	14862	14991	14880	14796	14786	15085	14808	14781	14689	14907	14821	14765	14853	14796	14546	14643	14619
					26.3905	14861	15189	15136	15094	15196	15325	15469	15321	14992	15027	15095	15101	15194	15087	14797	15303	15060	15232	15019	15240	15003	14882	15115	15079	14935	14891	14919	14930	15116	14981	14760	14571	14801	14801	14703	14942	14659	14683	14868	14616	14596	14614	14685	14804
					26.4036	14998	15170	15195	15146	15059	15024	15186	15065	15138	15253	15007	15022	14987	15000	15142	15149	14979	15150	15131	15260	15199	15190	15135	14924	14966	15120	15117	14832	15079	14693	14829	14923	14776	14855	14869	14885	14620	14882	14870	14739	14968	14796	14558	14584
					26.4167	14987	15070	15144	14975	15225	15042	15111	15164	14939	15287	15206	15131	15278	15158	15115	15150	15110	15108	14910	15247	15260	14993	15234	14739	14717	15179	14923	14956	15105	14968	14732	14751	14703	15091	14899	14999	14576	14852	14805	14675	14688	14661	14955	14749
					26.4299	14882	14859	15260	15109	15269	15220	15147	15167	15267	15126	15144	15236	15267	15177	15044	15164	15029	15099	15075	15238	14948	14956	14999	14755	15085	15105	15054	15141	14861	14810	14838	14869	14928	14934	14897	14455	14799	14682	14729	14527	14769	14818	14869	14737
					26.443	15080	15326	15029	15173	15099	14867	15112	15155	15235	15258	14947	15072	15038	14998	15254	15043	15101	15384	15284	15304	15082	15074	14958	15061	14989	14827	14895	15012	15054	14986	14751	14979	14899	14970	15034	14605	14869	14731	14628	14461	14699	14636	14723	14744
					26.4561	15127	15112	15068	15142	14936	15073	15058	15043	15093	15186	15025	15071	15227	15069	15040	14980	15319	15385	15096	15160	15039	15131	15120	14948	15146	14913	14756	15058	15038	14843	14661	14834	14873	14922	14869	14734	14666	14729	14939	14640	14554	14433	14611	14733
					26.4693	15309	15297	15161	14938	15103	15150	15086	15071	15190	15160	14973	14983	14993	15326	15164	15136	15286	15001	15227	15423	15125	15139	14845	15066	14874	14848	15055	14974	14892	14727	14734	14938	14729	14815	14683	14805	14764	14699	14839	14541	14637	14792	14586	14752
					26.4824	15249	14927	15063	15135	14996	15209	14968	15051	15390	15174	14911	15026	14852	15136	14887	15032	15258	15146	14902	15434	15085	15008	14966	14771	15079	14833	14969	15032	14932	14549	14805	14578	14753	14763	14848	14462	14816	14713	14685	14730	14755	14629	14557	14617
					26.4955	15188	14752	14933	15033	14978	15182	15302	15065	14959	15098	14981	15144	15098	15095	15042	15192	15246	15281	15074	15036	15166	14813	15064	14880	15137	15069	14914	14978	14997	14798	14852	14476	14996	14696	14865	14832	14606	14794	14774	14748	14662	14703	14876	14581
					26.5086	15130	15203	15100	15044	14836	14847	14986	15028	14957	15228	14943	15091	15331	15054	15053	15209	14935	15186	15062	14908	14885	15101	14976	14899	15081	14921	15008	15065	14899	14666	14775	14746	14775	15041	14954	14735	14729	14808	14745	15023	14582	14707	14619	14721
					26.5218	15146	15000	15125	15086	15009	15015	15250	15079	15367	15174	15320	15204	15064	15166	14986	15103	15203	15095	15171	14949	14980	15179	14944	14664	15019	14869	14927	14980	14964	14611	14947	15030	15081	14805	15021	14802	15010	14649	14832	14763	14655	14839	14660	14650
					26.5349	14933	14892	15311	15248	15228	15264	15178	14876	15078	15089	15169	15054	15177	15177	15195	15197	15137	15197	15053	15308	14913	15184	14999	14867	14939	14914	14742	14939	14799	14760	14769	14841	14743	14590	14639	14910	14703	14978	14623	14695	14819	14505	14772	14824
					26.548	15120	14946	14973	15205	14980	15105	15054	14911	15042	15127	15217	15143	14950	15093	15179	15034	14964	14951	15210	15086	15091	15029	15135	14754	14816	15135	14971	14893	14766	14881	14749	14756	15009	14950	14855	14690	14889	14576	14640	14590	14658	14511	14642	14675
					26.5612	15279	15044	15140	15139	14887	14947	15080	14984	15161	15009	15179	15392	15139	15218	14792	15226	14906	14851	15012	14999	14868	14770	15081	14870	15100	15232	15116	15004	14793	14607	14741	14888	14871	14651	14861	14725	14700	14578	14681	14531	14813	14533	14560	14730
					26.5743	15166	15078	15336	15199	14822	15207	15101	15077	14886	14978	15099	15059	14996	15156	15076	15039	15109	14990	14978	15057	14936	14988	15114	14825	15056	14963	15117	15049	14702	14661	14734	14836	14703	14716	14574	14679	14657	14811	14618	14529	14770	14680	14453	14491
					26.5874	15087	14659	15136	15111	15200	15025	14958	14981	15052	15114	15109	15209	15033	15131	15120	15205	15055	14997	15061	15165	14971	15152	15064	14869	14896	15146	15159	14798	14950	15007	14867	14661	14739	14635	14623	14678	14615	14640	14639	14846	14532	14302	14584	14569
					26.6006	14935	14895	14770	14934	15185	15154	15206	14816	15166	14891	15177	14929	14956	14959	15021	14895	15178	14869	14805	14885	14902	14559	14956	14827	14818	14894	14924	15128	14783	14670	14961	14671	14846	14574	14664	14506	14508	14707	14759	14469	14708	14498	14518	14510
					26.6137	15016	15116	14927	14977	14961	15130	15027	15064	14989	15084	14970	15043	14883	15007	14986	15022	14984	15013	15035	14971	14941	15041	15285	14561	14919	14776	14740	14940	14966	14770	14664	14704	14870	14790	14629	14561	14586	14750	14662	14670	14606	14606	14509	14799
					26.6268	15042	14733	14993	15004	14861	15171	14913	14822	14784	15116	15236	15184	15017	15001	15017	14867	15134	14909	14916	14979	14801	15151	15025	15093	14766	15006	14863	14985	14876	14614	14699	14852	14705	14606	14529	14578	14431	14670	14729	14769	14675	14553	14516	14524
					26.6399	15030	15062	15181	14950	14961	15151	15083	14859	14991	15102	14969	15078	15110	15060	15065	15042	14640	15065	14935	14804	14689	15077	14961	14780	14985	14934	14898	14716	14766	14669	14534	14564	14447	14737	14466	14798	14536	14560	14326	14599	14487	14446	14604	14568
					26.6531	14868	15187	15102	15171	14649	14942	14849	15139	14887	14907	14976	15050	14964	14839	14760	14881	14925	15009	15059	15082	15037	14833	14927	14902	14878	14696	14850	14773	14802	14891	14748	14469	14549	14608	14670	14737	14485	14645	14556	14706	14615	14370	14569	14680
					26.6662	15036	15021	14973	15025	14958	15121	14945	15057	14899	14777	14841	15016	14699	15130	15065	15200	14943	14859	15087	15280	14734	14779	15099	14817	14905	14828	14712	14775	14795	14653	14818	14825	14831	14557	14694	14745	14587	14664	14714	14695	14512	14673	14627	14629
					26.6793	14942	14753	15004	15075	15030	14902	14907	15135	15085	14764	14972	14902	15047	15189	14949	14661	15068	15085	14953	15018	14893	14992	14967	14610	14884	14895	14850	14895	15215	14753	14940	14754	14541	14770	14687	14639	14825	14561	14579	14608	14561	14371	14554	14526
					26.6925	14982	14937	15010	14933	15009	14812	14838	15218	14700	14924	15009	14982	14717	15016	15054	14922	14816	14899	14922	14858	15036	14910	14680	14932	14834	15081	14642	14796	14825	14764	14693	14653	14812	14506	14689	14350	14658	14375	14786	14976	14462	14450	14499	14408
					26.7056	14883	14672	14900	14703	14872	14992	15003	15202	14995	14929	15125	14768	14967	14628	14747	15021	15054	15015	14815	14824	14805	14694	14819	14579	14782	14851	14667	15068	14779	14719	14678	14833	14448	14533	14736	14499	14584	14342	14464	14488	14360	14566	14476	14495
					26.7187	14978	15010	14741	14833	14858	14809	14938	14740	14839	14919	14812	14908	14854	15235	14832	14934	14846	15049	14803	15071	14905	14886	14827	14805	14862	14851	14728	14640	14768	14634	14701	14548	14639	14775	14706	14632	14422	14600	14759	14378	14465	14280	14823	14563
					26.7319	14902	14873	14950	14942	15108	14736	14949	14812	14923	14900	14994	14852	14853	14981	14977	14957	14954	14882	14779	14879	15073	15006	14755	14761	14833	14836	14785	14797	14809	14432	14654	14664	14504	14616	14408	14841	14705	14432	14595	14464	14791	14525	14439	14601
					26.745	14819	14626	14880	14901	15027	14812	14987	14785	15046	14921	15068	15039	14915	14920	15091	14734	14643	14860	14869	14959	14701	14903	14873	14565	14738	14781	14755	14627	14813	14745	14648	14475	14647	14614	14692	14452	14492	14467	14700	14461	14528	14447	14543	14411
					26.7581	14595	14838	14715	14869	14945	15031	15140	14747	14925	14800	14829	14888	14966	15205	15103	14855	15065	14764	14899	14954	14885	14914	14919	14664	14927	14872	14606	14792	14913	14659	14690	14626	14471	14597	14713	14572	14582	14591	14511	14810	14317	14530	14331	14385
					26.7713	14702	14856	15009	14787	14974	14923	14979	14810	15037	14970	14690	14954	14855	14841	14816	15072	14911	14936	15041	15076	14820	14851	14883	14698	14693	14765	14717	14639	14601	14610	14811	14482	14861	14812	14598	14654	14537	14577	14488	14574	14449	14506	14519	14530
					26.7844	14681	14792	14758	14785	14730	14926	14944	14911	14870	14826	15054	14858	15013	14902	14831	14929	14989	14957	14950	14808	14846	14755	14993	14567	14890	14852	14555	14770	14838	14483	14658	14844	14490	14551	14402	14496	14627	14788	14475	14790	14285	14423	14571	14547
					26.7975	14939	14893	14801	14864	14881	14839	14765	14649	14813	14979	14872	14994	14782	14670	14835	15008	14894	14735	14744	14722	14779	14786	14778	14756	14881	14642	14875	14924	14916	14893	14577	14552	14622	14612	14482	14534	14340	14378	14458	14365	14550	14371	14534	14476
					26.8106	14876	14824	14849	14853	14806	14840	14969	14892	14605	15056	14882	14929	14920	14973	14813	14836	14857	14811	14881	14815	14761	14760	14627	14626	14802	14806	14695	14921	14832	14407	14559	14410	14674	14714	14645	14630	14547	14729	14384	14420	14667	14707	14469	14270
					26.8238	14482	14941	15014	14710	14853	14809	15043	14690	14993	14827	14665	14827	14745	14898	15099	14865	14615	14860	14866	15039	14524	14924	14832	14665	14924	14875	14757	14674	14653	14461	14729	14365	14629	14469	14734	14591	14209	14417	14541	14491	14494	14443	14451	14221
					26.8369	15065	14735	14896	14920	14895	14779	14879	14687	14730	14617	14501	14934	14699	14767	14784	14958	14835	14784	14749	14882	14719	14862	14762	14538	14626	14627	14783	14815	14746	14538	14875	14577	14507	14835	14623	14475	14475	14527	14560	14525	14372	14457	14346	14393
					26.85	14917	14728	14900	14983	14758	14900	14961	14767	14894	14858	14614	14865	15037	14562	14506	14621	14551	14847	14734	14810	14888	14640	14696	14815	14748	14819	14989	14795	14682	14888	14653	14466	14711	14378	14589	14701	14402	14355	14240	14546	14393	14388	14429	14468
					26.8632	14687	14685	14709	14837	14762	15046	14847	14754	14700	15030	14672	14704	14798	14577	14703	14766	14925	14875	14670	15096	14694	14695	14632	14734	14845	14950	14716	14571	14605	14676	14466	14740	14493	14627	14574	14571	14442	14388	14375	14452	14249	14331	14224	14465
					26.8763	14724	14811	14786	15040	14892	14853	14749	14830	14755	14679	14830	14722	14506	14718	14758	14673	14749	14959	14805	14680	14732	14726	14748	14764	14750	14553	14620	14442	14838	14860	14566	14506	14692	14572	14545	14603	14538	14399	14553	14341	14264	14480	14486	14341
					26.8894	14978	14628	14609	14670	14855	14810	14791	14745	14897	14626	14720	14806	14721	14827	14796	14706	14634	14713	14734	14777	14862	14590	14675	14591	14482	14578	14549	14778	14352	14528	14467	14723	14701	14267	14357	14446	14367	14616	14575	14474	14275	14464	14628	14473
					26.9026	14597	14960	14662	14819	14657	14806	14656	14622	14972	14802	14842	14740	14942	14879	14706	14926	14683	14781	14929	14805	14990	14557	14886	14797	14610	14703	14475	14744	14607	14654	14443	14602	14660	14310	14429	14465	14318	14369	14387	14412	14144	14551	14260	14164
					26.9157	14710	14645	14725	14777	14843	14617	15022	14699	14670	14819	14813	14840	14617	14847	14723	14818	14757	14512	14820	14870	14607	14824	14787	14646	14565	14724	14669	14817	14726	14536	14615	14408	14313	14360	14478	14446	14341	14324	14565	14236	14393	14416	14589	14436
					26.9288	14789	14707	14665	14670	14804	14710	14896	14597	14965	14943	14739	14684	14976	14617	14722	14881	14631	14664	14768	14802	14658	14729	14725	14468	14771	14431	14417	14607	14679	14338	14394	14620	14411	14438	14315	14383	14503	14497	14350	14485	14408	14378	14397	14256
					26.9419	14698	14556	14715	14649	14696	14730	14906	14684	14762	14673	14964	14736	14628	14535	14800	14650	14478	14625	14756	14830	14602	14634	14588	14487	14442	14820	14908	14495	14645	14634	14683	14485	14458	14283	14104	14364	14524	14455	14339	14372	14294	14320	14382	14232
					26.9551	14574	14587	14630	14678	15104	14767	14675	14899	14737	14841	14705	14642	14745	14547	14764	14890	14569	14732	14834	14981	14703	14532	14701	14491	14598	14536	14601	14810	14538	14451	14716	14263	14501	14389	14519	14317	14377	14401	14491	14383	14314	14242	14490	14344
					26.9682	14772	14789	14359	14679	14871	14748	14498	14777	14550	14733	14850	14552	14733	14632	14710	14799	14880	14682	14680	14784	14766	14648	14730	14371	14630	14753	14749	14487	14394	14358	14589	14504	14481	14435	14216	14680	14368	14524	14306	14458	14254	14378	14227	14344
					26.9813	14526	14554	14721	14872	14670	14890	14824	14609	14662	14868	14484	14652	14912	14474	14830	14944	14694	14763	14743	14710	14853	14696	14719	14755	14590	14720	14675	14722	14481	14603	14461	14712	14522	14380	14358	14533	14327	14232	14399	14430	14248	14384	14387	14162
					26.9945	14600	14629	14624	14614	14635	14771	14885	14671	14887	14699	14754	14699	14902	14422	14769	14621	14526	14559	14685	14896	14729	14709	14787	14488	14583	14576	14368	14627	14434	14490	14140	14434	14540	14457	14487	14364	14648	14529	14360	14530	14312	14269	14508	14318
					27.0076	14721	14633	14588	14762	14650	14569	14473	14745	14701	14714	14684	14786	14587	14852	14767	14774	14618	14767	14780	14700	14571	14519	14685	14607	14748	14502	14634	14558	14552	14368	14145	14310	14222	14474	14370	14677	14219	14379	14501	14312	14187	14238	14215	14201
					27.0207	14661	14707	14686	14713	14756	14788	14695	14703	14715	14595	14692	14688	14792	14781	14587	15050	14807	14621	14660	14946	14491	14559	14689	14399	14670	14606	14622	14520	14490	14461	14225	14251	14369	14555	14302	14469	14444	14421	14368	14179	14294	14442	14095	14229
					27.0339	14794	14510	14877	14728	14654	14764	14709	14542	14630	14697	14717	14811	14555	14398	14636	14896	14645	14568	14675	14932	14539	14400	14731	14624	14674	14381	14744	14524	14623	14428	14572	14513	14724	14473	14474	14461	14342	14392	14206	14531	14300	14216	14415	14416
					27.047	14877	14701	14700	14422	14537	14626	14669	14587	14683	14520	14765	14643	14512	14737	14641	14729	14792	14716	14697	14848	14390	14675	14659	14515	14607	14565	14582	14648	14656	14455	14370	14457	14202	14342	14109	14625	14519	14487	14438	14283	14360	14266	14403	14316
					27.0601	14469	14533	14758	14750	14591	14598	14602	14658	14631	14738	14563	14718	14648	14707	14539	14936	15073	14809	14701	14782	14795	14731	14401	14471	14782	14632	14544	14861	14403	14414	14263	14402	14658	14381	14581	14358	14383	14295	14448	14552	14304	14489	14193	14219
					27.0733	14591	14667	14770	14637	14783	14587	14502	14664	14724	14711	14956	14763	14563	14778	14612	14740	14672	14674	14822	15000	14585	14620	14539	14576	14691	14430	14634	14462	14610	14606	14547	14452	14296	14164	14337	14372	14478	14522	14301	14138	14314	14050	14472	14400
					27.0864	14582	14668	14584	14600	14584	14454	14563	14669	14656	14503	14650	14599	14607	14585	14802	14542	14858	14854	14456	14570	14459	14601	14640	14559	14576	14533	14426	14607	14642	14364	14513	14581	14401	14390	14564	14283	14357	14292	14514	14347	14282	14301	14359	14532
					27.0995	14774	14698	14484	14455	14748	14640	14724	14739	14795	14716	14424	14778	14623	14823	14554	14669	14749	14665	14864	14724	14618	14615	14554	14545	14553	14584	14585	14490	14500	14621	14380	14418	14430	14185	14550	14405	14443	14146	14502	14061	14230	14290	14447	14249
					27.1126	14565	14682	14474	14637	14605	14604	14816	14798	14750	14408	14894	14667	14501	14673	14579	14691	14565	14709	14595	14565	14641	14677	14502	14390	14755	14716	14321	14514	14636	14427	14419	14206	14247	14282	14476	14567	14294	14060	14363	14450	14295	14113	14312	14608
					27.1258	14421	14470	14563	14685	14782	14622	14775	14844	14692	14766	14768	14525	14716	14607	14625	14626	14744	14626	14588	14679	14413	14538	14810	14682	14600	14468	14518	14568	14476	14424	14442	14323	14342	14396	14410	14149	14393	14181	14152	14264	14226	14293	14302	13970
					27.1389	14406	14575	14554	14865	14554	14748	14481	14746	14820	14640	14621	14537	14722	14721	14802	14723	14584	14695	14616	14310	14544	14620	14489	14443	14490	14402	14464	14679	14480	14461	14401	14322	14483	14161	14233	14280	14394	14148	14454	14244	14498	14327	14281	14245
					27.152	14596	14574	14709	14747	14584	14667	14814	14601	14700	14663	14559	14722	14417	14527	14599	14462	14437	14638	14541	14856	14449	14679	14465	14283	14585	14519	14506	14492	14719	14440	14367	14522	14642	14651	14336	14432	14611	14123	14330	14118	14299	14312	14452	14164
					27.1652	14520	14272	14591	14775	14533	14571	14616	14565	14594	14548	14623	14623	14688	14404	14705	14600	14788	14662	14502	14538	14631	14739	14539	14581	14530	14611	14394	14693	14499	14514	14250	14435	14429	14259	14287	14360	14417	14351	14389	14278	14226	14216	14293	14299
					27.1783	14737	14560	14656	14383	14793	14445	14620	14715	14838	14700	14798	14720	14570	14445	14592	14703	14557	14490	14833	14731	14565	14554	14438	14655	14523	14532	14425	14638	14597	14317	14542	14296	14299	14395	14310	14060	14137	14092	14368	14280	14176	14280	14105	14446
					27.1914	14802	14517	14582	14642	14581	14773	14748	14764	14767	14686	14743	14700	14612	14380	14640	14653	14688	14635	14714	14691	14397	14532	14521	14454	14413	14535	14466	14452	14257	14260	14280	14172	14462	14205	14446	14124	14478	14385	14383	14358	14403	14445	14313	14257
					27.2046	14632	14576	14670	14451	14695	14717	14634	14615	14677	14405	14422	14666	14476	14795	14535	14555	14702	14625	14539	14693	14620	14309	14344	14434	14426	14456	14444	14299	14434	14441	14490	14375	14555	14430	14375	14423	14210	14450	14350	14185	14338	14202	14342	14092
					27.2177	14776	14793	14779	14676	14614	14694	14537	14604	14569	14725	14559	14735	14818	14474	14497	14621	14302	14684	14460	14490	14519	14456	14535	14501	14535	14352	14510	14354	14371	14338	14557	14292	14276	14279	14450	14310	14378	14234	14168	14496	14521	14186	14108	14041
					27.2308	14591	14587	14480	14615	14623	14423	14413	14463	14727	14481	14583	14661	14543	14599	14620	14379	14765	14536	14776	14430	14505	14462	14663	14320	14317	14513	14726	14463	14446	14609	14332	14151	14358	14694	14302	14360	14260	14284	14256	14259	14198	14222	14209	14155
					27.244	14600	14722	14623	14606	14616	14635	14709	14320	14547	14588	14503	14771	14464	14771	14469	14764	14387	14693	14657	14630	14426	14720	14843	14542	14365	14480	14384	14426	14383	14400	14188	14102	14143	14385	14391	14387	14370	14284	14324	14331	14244	14266	14090	14257
					27.2571	14716	14612	14418	14517	14785	14639	14482	14570	14692	14780	14461	14566	14470	14496	14685	14709	14682	14666	14523	14712	14474	14606	14589	14558	14498	14511	14608	14501	14388	14392	14286	14678	14260	14192	14351	14463	14355	14414	14197	14297	14160	14251	14140	14308
					27.2702	14535	14398	14426	14475	14556	14638	14469	14722	14478	14649	14540	14500	14637	14437	14517	14663	14574	14556	14778	14425	14756	14633	14411	14266	14230	14464	14429	14525	14489	14271	14447	14573	14268	14534	14205	14354	14525	14366	14153	14317	14405	14324	14183	14343
					27.2833	14422	14625	14592	14665	14736	14507	14461	14685	14734	14768	14666	14692	14419	14434	14564	14654	14529	14535	14537	14547	14397	14491	14562	14500	14220	14454	14514	14432	14617	14534	14347	14510	14182	14522	14172	14165	14307	14245	14193	14317	14316	14290	14210	14206
					27.2965	14635	14565	14691	14518	14671	14557	14495	14546	14564	14474	14778	14657	14527	14704	14708	14470	14568	14414	14518	14570	14387	14607	14530	14460	14460	14321	14583	14458	14411	14557	14567	14245	14437	14318	14264	14212	14265	14245	14132	14389	14302	14258	14285	14173
					27.3096	14505	14499	14765	14664	14396	14580	14661	14518	14529	14552	14685	14462	14526	14536	14574	14647	14387	14534	14410	14886	14688	14492	14364	14384	14235	14605	14287	14471	14662	14315	14204	14145	14422	14204	14397	14412	14324	14152	14313	14300	14358	14113	14371	14168
					27.3227	14629	14647	14402	14720	14584	14561	14773	14529	15010	14607	14680	14367	14567	14637	14491	14553	14633	14613	14490	14682	14611	14586	14366	14458	14324	14358	14581	14659	14260	14298	14564	14272	14187	14166	14480	14368	14473	14484	14097	14368	14209	14217	14318	14223
					27.3359	14774	14588	14622	14464	14339	14574	14532	14405	14737	14586	14555	14576	14625	14493	14704	14488	14654	14821	14602	14694	14573	14504	14805	14514	14660	14344	14358	14706	14306	14459	14187	14403	14106	14307	14219	14590	14154	14289	14222	14081	14264	14097	14262	14220
					27.349	14279	14539	14566	14673	14501	14636	14708	14584	14342	14596	14658	14602	14575	14477	14670	14591	14682	14386	14534	14665	14268	14431	14385	14562	14474	14521	14546	14602	14554	14479	14300	14255	14448	14285	14336	14418	14146	14160	14184	14324	14247	14303	14155	14280
					27.3621	14380	14411	14663	14668	14461	14620	14452	14705	14398	14442	14365	14424	14501	14553	14634	14680	14532	14487	14491	14458	14682	14398	14231	14429	14542	14297	14329	14489	14463	14416	14217	14380	14249	14431	14378	14423	14334	14171	14310	14452	14274	14190	14103	14193
					27.3753	14584	14402	14707	14371	14458	14504	14668	14598	14699	14657	14650	14573	14471	14422	14534	14572	14415	14588	14438	14509	14482	14477	14304	14485	14410	14430	14334	14172	14495	14420	14508	14173	14540	14288	14258	14504	14258	14307	14172	14203	13969	14226	14224	14295
					27.3884	14386	14627	14556	14425	14952	14389	14406	14601	14342	14338	14661	14430	14628	14378	14453	14445	14539	14656	14619	14655	14687	14290	14740	14492	14607	14576	14630	14484	14339	14343	14284	14330	14285	14341	14139	14140	14003	14244	14094	14047	14293	14107	14313	14206
					27.4015	14352	14378	14349	14695	14472	14630	14421	14444	14703	14473	14564	14446	14424	14378	14524	14722	14347	14506	14566	14562	14496	14322	14450	14457	14339	14482	14458	14363	14209	14451	14450	14284	14464	14266	14261	14427	14292	14202	14291	14110	14310	14098	14419	14104
					27.4146	14422	14579	14469	14452	14393	14554	14594	14476	14357	14419	14604	14253	14481	14432	14521	14550	14609	14470	14462	14316	14647	14469	14505	14358	14051	14326	14411	14322	14195	14239	14056	14466	14295	14201	14430	14415	14029	14129	14207	14244	14530	14219	14099	14239
					27.4278	14477	14368	14282	14417	14372	14453	14456	14401	14427	14632	14653	14634	14446	14293	14465	14480	14556	14545	14417	14439	14271	14467	14359	14231	14541	14683	14270	14327	14426	14083	14234	14302	14344	14453	14314	14151	14260	14226	13866	14245	14027	13862	14139	14010
					27.4409	14321	14608	14448	14492	14493	14490	14566	14546	14435	14640	14688	14589	14373	14620	14512	14300	14466	14342	14425	14676	14575	14500	14540	14342	14189	14428	14289	14490	14421	14372	14126	14217	14177	14268	14430	13969	14167	14252	14246	14309	14164	14351	14270	14008
					27.454	14462	14409	14635	14413	14385	14461	14454	14350	14507	14584	14320	14452	14526	14431	14540	14550	14442	14502	14612	14590	14345	14448	14479	14680	14354	14344	14376	14105	14381	14302	14056	14297	14096	14094	14181	14106	14124	14286	14135	14051	13896	14256	14153	14062
					27.4672	14377	14443	14285	14208	14498	14344	14397	14307	14705	14616	14400	14407	14458	14525	14522	14517	14520	14539	14385	14538	14508	14439	14390	14343	14283	14291	14416	14433	14381	14310	14397	14351	14391	14354	14341	14405	14124	14307	13980	13977	14163	13877	14472	14303
					27.4803	14476	14488	14581	14620	14265	14495	14384	14500	14404	14268	14368	14425	14590	14409	14442	14401	14649	14511	14376	14448	14276	14481	14275	14486	14342	14480	14439	14319	14381	14156	14195	14168	14386	14334	14394	14453	14083	13982	14104	14122	14126	14027	14246	14146
					27.4934	14585	14474	14210	14381	14864	14308	14348	14405	14287	14298	14426	14602	14236	14303	14645	14358	14368	14514	14493	14181	14492	14577	14292	14408	14304	14160	14419	14351	14285	14185	14302	14066	14385	14241	14208	14252	13865	14301	14338	13860	13963	14240	14119	14146
					27.5066	14356	14351	14343	14422	14548	14523	14471	14276	14398	14552	14410	14362	14487	14110	14470	14431	14368	14350	14354	14434	14407	14289	14301	14274	14355	14372	14395	14465	14385	14281	14371	14373	14254	14453	14064	14072	14278	13834	14303	14219	14192	14096	13919	14003
					27.5197	14559	14508	14358	14279	14439	14458	14349	14168	14344	14452	14367	14480	14346	14496	14590	14287	14374	14501	14410	14477	14258	14343	14430	14291	14269	14309	14296	14247	14105	14192	14467	14168	14201	14410	14217	14154	14189	14267	13952	14124	13973	14101	14094	14114
					27.5328	14414	14617	14180	14569	14320	14353	14525	14427	14316	14400	14576	14399	14261	14499	14143	14275	14401	14551	14340	14231	14290	14477	14432	14372	14430	14447	14568	14246	14372	14212	14173	14075	14326	14157	14099	14143	13978	14312	14011	14139	14056	14090	14139	13922
					27.5459	14564	14568	14275	14352	14525	14494	14312	14580	14257	14441	14397	14348	14364	14335	14391	14234	14325	14216	14285	14693	14360	14233	14475	14084	14389	14410	14003	14264	14193	14184	14356	14250	14157	14113	14328	14063	14193	14268	14203	14074	13956	14204	13980	13929
					27.5591	14407	14414	14550	14527	14354	14322	14382	14437	14416	14443	14101	14450	14277	14225	14377	14417	14414	14229	14344	14482	14221	14255	14409	13999	14249	14390	14147	14455	14354	14215	14221	14283	14141	14221	14220	14181	14124	14047	14130	14226	14097	14014	13958	13919
					27.5722	14474	14427	14475	14464	14392	14547	14435	14448	14465	14631	14401	14474	14464	14248	14322	14215	14301	14213	14358	14408	14414	14414	14273	14271	14256	14278	14187	14225	14336	14168	14002	14111	14222	14211	14120	14290	14234	14185	14057	14007	14132	14144	14118	14013
					27.5853	14405	14561	14400	14436	14518	14328	14318	14496	14283	14467	14392	14478	14354	14304	14245	14441	14457	14182	14511	14620	14329	14084	14311	14286	14283	14406	14158	14234	14090	14172	13894	14035	14003	14176	14139	14072	14233	14064	14205	13985	13976	14221	14042	14067
					27.5985	14088	14354	14347	14476	14530	14560	14458	14498	14285	14390	14382	14539	14345	14463	14531	14249	14439	14275	14645	14419	14333	14279	14216	14346	14404	14358	13938	14090	14084	14337	14088	14285	14295	14203	14090	14305	14284	14051	14169	14209	13881	14052	13928	13987
					27.6116	14387	14576	14421	14133	14531	14596	14283	14622	14264	14209	14496	14504	14497	14254	14475	14321	14523	14335	14142	14641	14412	14329	14209	14295	14426	14249	14354	14068	14314	14325	14061	14293	14188	14167	14202	14237	14076	14142	14001	14310	14346	14089	14036	14075
					27.6247	14413	14449	14460	14244	14456	14372	14454	14396	14545	14554	14549	14378	14278	14285	14324	14532	14225	14500	14331	14446	14264	14325	14487	14003	14306	14450	14072	14100	14179	14011	14102	14146	14191	13970	14265	14045	14169	14349	13992	14113	13946	13907	14190	13931
					27.6379	14261	14324	14316	14398	14305	14298	14414	14449	14524	14529	14449	14494	14371	14347	14545	14307	14307	14288	14344	14524	14398	14411	14291	14414	14271	14192	14131	14227	14132	13911	14013	13956	14013	14137	14005	14046	14281	14316	14160	14180	13983	13831	14101	14216
					27.651	14452	14483	14386	14572	14442	14381	14299	14514	14312	14645	14521	14632	14174	14422	14457	14442	14378	14243	14451	14375	14346	14153	14412	14229	14352	14126	14130	14100	14207	14436	14178	14115	14153	14084	14236	14103	14190	13942	13924	14118	14008	14015	14095	14010
					27.6641	14137	14380	14406	14547	14308	14475	14277	14475	14672	14526	14512	14253	14575	14549	14262	14373	14442	14279	14267	14342	14383	14459	14158	14179	14174	14376	14017	13937	14128	13979	14164	14335	14240	14123	14008	14158	14363	14054	14156	14102	14332	14148	14190	14009
					27.6773	14423	14403	14397	14463	14511	14395	14237	14609	14276	14545	14542	14474	14379	14240	14391	14123	14566	14223	14304	14320	14488	14140	14371	14061	14313	14268	14080	14260	14304	13907	14010	14013	14179	14336	14010	14152	14019	14062	14003	14065	13999	14421	14234	14117
					27.6904	14277	14729	14526	14475	14439	14479	14694	14665	14185	14432	14400	14407	14394	14517	14643	14449	14309	14315	14223	14218	14055	14137	14253	14118	14085	14176	14369	14200	14439	14105	14205	14190	14095	14052	14108	14157	14083	13830	14286	14074	13791	14131	13941	14193
					27.7035	14433	14567	14219	14487	14505	14489	14475	14465	14452	14783	14481	14363	14507	14490	14431	14448	14444	14158	14306	14308	14018	14375	14127	14125	14044	14158	14228	14158	14104	14153	14171	14085	14065	14132	13975	13935	14026	14105	14185	14019	14123	14079	13983	14131
					27.7166	14571	14377	14388	14468	14730	14485	14569	14726	14485	14388	14425	14428	14443	14409	14497	14450	14288	14227	14410	14133	14389	14022	14193	14170	14062	14351	14019	14196	14050	14227	13993	13953	14001	14230	14161	14180	13986	14323	14154	14065	14186	13977	14202	14036
					27.7298	14692	14391	14384	14383	14464	14597	14426	14308	14466	14477	14643	14521	14593	14332	14468	14458	14137	14079	14344	14172	14119	14241	14311	14087	14239	14245	14198	14126	13956	13922	14035	14024	14341	13889	13964	13921	14055	13892	13852	14102	14218	14079	14344	14107
					27.7429	14437	14494	14524	14317	14440	14668	14326	14312	14612	14409	14595	14578	14373	14597	14553	14520	14375	14371	14240	14611	14299	14282	14434	14242	14261	14332	14259	14125	14155	14112	14052	14039	14206	14177	13939	14176	13867	13979	13869	14036	14037	13990	13982	14447
					27.756	14521	14548	14345	14508	14403	14690	14419	14506	14410	14666	14736	14520	14506	14535	14406	14432	14260	14476	14174	14368	14282	14355	14100	14617	14311	14175	14291	14189	13903	14149	14178	13809	14170	14182	14272	14159	14018	14050	14049	14078	14077	13987	14227	14009
					27.7692	14467	14465	14517	14612	14501	14662	14430	14521	14734	14490	14692	14502	14513	14267	14630	14473	14495	14227	14152	14301	14204	14138	14134	14182	14443	14286	14270	14158	14182	14245	14056	14035	14231	14252	14149	14054	14193	14256	14059	14020	13972	14079	14112	13884
					27.7823	14356	14574	14412	14406	14402	14536	14401	14522	14397	14417	14548	14534	14615	14454	14299	14546	14348	14326	14288	14397	14367	14053	14147	14016	14047	14141	13894	14241	14323	14201	14028	14090	13884	13939	13990	14146	14190	13937	14110	13876	14287	14205	14044	13895
					27.7954	14433	14298	14219	14402	14424	14427	14464	14386	14329	14472	14589	14218	14537	14304	14601	14422	14247	14400	14276	14294	14075	14340	14130	14222	14259	14208	14385	13907	14043	14146	14185	13986	14049	14104	14101	14316	14192	13945	14098	14161	14059	14049	14202	13835
					27.8086	14372	14564	14433	14411	14231	14327	14381	14206	14253	14442	14359	14149	14285	14271	14398	14443	14442	14395	14431	14286	14303	14045	14153	14094	13965	13918	14196	14231	14207	13917	14238	14140	14026	14056	13989	14238	14171	13942	14118	14042	13934	13996	14157	13789
					27.8217	14350	14338	14568	14501	14321	14356	14378	14346	14282	14308	14584	14448	14436	14323	14451	14826	14537	14324	14332	14356	14215	14163	14295	14227	14402	14029	14232	13934	14266	14066	14063	14274	13937	14209	14105	14122	14087	14104	14014	14215	13937	13968	14292	14061
					27.8348	14330	14211	14421	14355	14300	14389	14313	14278	14359	14351	14150	14543	14341	14333	14234	14401	14537	14451	14149	14378	14423	14355	14074	14123	14113	14397	14037	14385	14178	13888	14004	13920	14124	14172	14094	14306	13841	14084	14150	14141	14293	14057	13706	14046
					27.8479	14324	14321	14360	14469	14209	14145	14301	14327	14300	14272	14179	14399	14173	14311	14505	14436	14305	14309	14206	14148	14292	14196	14238	14134	14136	14187	14305	14034	14143	14263	14181	13961	14231	14019	13816	14187	14053	14161	14177	14088	14069	14226	13944	14058
					27.8611	14415	14211	14170	14370	14349	14237	14198	14549	14217	14505	14469	14323	14298	14112	14442	14536	14405	14322	14365	14167	14413	14294	14346	14103	14100	14179	14143	14208	14090	13902	14036	14056	14129	14030	13964	14112	14085	13704	13875	14180	13991	14038	13948	14014
					27.8742	14155	14235	14331	14239	14430	14356	14303	14266	14310	14275	14299	14304	14291	14360	14475	14362	14649	14234	14458	14287	14193	14379	14061	14273	14303	13930	14098	14199	14064	14098	14164	14096	14251	13831	14168	14028	13894	14105	14179	13967	14021	13921	13945	14059
					27.8873	14137	14243	14309	14442	14399	14144	14289	14313	14103	13987	14589	14326	14235	14257	14186	14205	14638	14528	14424	14212	14129	14190	14159	13949	13972	14296	14039	14088	14319	14048	14027	13969	13984	14074	13913	14153	14199	13921	14105	13941	13963	13876	13893	13876
					27.9005	14345	14146	14202	14086	14014	14237	14280	14371	14128	14438	14324	14084	14256	14313	14182	14374	14612	14633	14635	14551	14203	14139	14138	14014	14057	14103	14105	14422	14207	13952	14114	14321	14208	13900	14049	13988	14233	13867	14085	14106	13898	13938	14044	13905
					27.9136	14174	14225	14342	14152	14114	14395	14177	14237	14275	14194	14184	14218	14251	14183	14237	14333	14387	14389	14651	14390	14408	14327	14243	14041	14045	14217	14259	14065	14106	13996	13888	14361	13967	14116	14137	14064	13986	13931	13927	14013	14068	13603	14042	13757
					27.9267	13951	14433	14076	14170	14186	14201	14307	13943	14132	14116	14209	14246	14294	14071	14046	14295	14356	14453	14531	14354	14296	14253	14194	14241	14170	14106	14391	14038	14156	14012	13929	14158	14009	13962	13878	14066	13977	14102	14100	13850	14011	14047	13888	14291
					27.9398	14061	14204	14198	14289	14428	14152	14257	14171	14354	14507	14258	14013	14465	14125	14321	14203	14396	14537	14380	14313	14279	14105	14138	14064	14098	14115	14146	14062	13956	14049	14094	13993	14131	14127	13873	13895	14098	14030	14120	13915	13940	13841	13897	14110
					27.953	14294	14124	14125	14075	14210	14261	14099	14142	14501	14336	14156	14491	14046	14370	14428	14070	14146	14356	14512	14529	14161	14192	14341	14122	14119	14172	14151	14136	14072	13996	14223	13971	13987	14008	14221	14362	14138	13968	14181	13976	13957	13631	13978	13971
					27.9661	14216	14143	14185	14266	14234	14362	14307	14401	14201	14307	14291	14256	14322	14043	14171	14152	14171	14407	14515	14598	14236	14263	14231	14197	14255	14221	14083	14117	14198	13989	13975	13898	13941	14135	14133	14096	14166	14122	13803	14108	13831	13928	14057	13957
					27.9792	13918	14515	14196	14421	14262	14185	14260	14179	14025	14212	14092	14128	14071	14297	14045	14291	14116	14381	14369	14689	14234	14462	14023	14096	14222	14219	14235	14368	14200	13869	14190	13925	14121	14133	14017	13707	14074	13992	14017	13966	13991	13958	14106	13850
					27.9924	14228	14290	14174	14127	13974	14277	14288	14165	14182	14258	14007	14200	14396	14048	14231	14083	14191	14324	14390	14426	14324	14169	14227	14232	14146	14290	14183	14333	14273	14170	14016	13984	14082	14013	14105	13886	14017	13950	14049	13985	13806	13812	13979	13756
					28.0055	14359	14044	14186	14236	14371	14274	14282	14271	14147	14143	14425	14166	14223	14343	14114	14112	14322	14450	14433	14414	14263	14301	14335	14144	13975	14125	14360	14316	14210	14054	13802	13946	13988	13996	14205	14097	14232	14043	14065	14116	13822	13953	13969	13851
					28.0186	14092	14252	14051	14278	14173	14339	14223	13878	14358	14154	14198	14092	14072	14189	14303	14001	14159	14190	14540	14275	14482	14541	14302	14029	14165	14318	14057	13907	14360	13987	14101	14039	13715	13851	14205	14262	14139	14085	14062	13975	13750	13867	14157	13886
					28.0318	14137	14071	14192	13868	14236	14158	14192	14185	14170	14025	14119	14066	14307	14380	14140	14415	14023	14173	14147	14590	14517	14304	14586	14013	13925	14167	14298	13945	14109	13939	13926	14082	14033	14009	14343	13660	14109	14207	13920	14096	13852	13882	13866	13955
					28.0449	14276	14284	13975	14236	14099	14350	13951	14203	14233	14219	14039	13928	14269	14234	13978	14247	14273	14360	14217	14440	14377	14222	14132	14260	14329	14050	14060	14084	14088	14134	14213	13916	14266	13895	14088	13830	13731	13911	13906	13846	13769	13799	13915	14062
					28.058	13966	14072	14121	14056	14013	14179	14242	14305	14155	14239	14502	14164	14397	13992	14218	14273	14077	14149	14462	14237	14412	14197	14071	14279	14203	13957	14023	14348	14185	14095	14045	13973	13904	13992	13809	14188	13992	13842	13837	13920	13928	13784	13616	14108
					28.0712	13944	14160	14170	14087	14235	14121	14046	14375	14374	14106	14195	14181	14196	14287	14360	14175	14301	14051	14230	14454	14332	14424	14164	14299	14149	14253	14211	14074	14243	13750	13996	13978	13921	14182	13915	14078	14089	13862	13851	13760	13947	14042	14059	13969
					28.0843	14284	14345	14263	14457	14318	14112	14366	14431	14230	14102	14172	14332	14221	14384	14163	14204	13971	14066	14349	14341	14234	14397	14330	13977	14117	13907	14116	13973	14163	13781	14092	14190	13910	14171	13974	13885	13992	14141	14133	13868	13910	13861	13857	13915
					28.0974	14411	14348	14271	14371	14230	14166	14252	14227	14259	14342	14273	14075	14180	14282	14213	14330	13980	14236	14045	14301	14301	14235	14316	13999	14199	14359	14381	14264	14170	13976	13984	13967	14169	14135	14064	13966	14036	13871	14072	14057	13896	13806	14012	13830
					28.1105	14070	14191	14129	14473	14089	14183	14369	14459	14151	14201	14192	14050	14250	14258	13947	14221	14386	14417	14255	14316	14269	14305	14223	14335	14213	14123	14250	14144	14167	14059	14343	13900	14008	14064	13833	14060	13939	14204	13831	13974	13899	13794	13751	14096
					28.1237	14105	14289	14193	14324	14176	14200	14125	14393	14287	14196	14226	14259	14366	13905	14273	14430	14121	14007	14035	14180	14196	14457	14276	14021	14380	14003	14296	14215	14340	14154	13995	14170	13953	13962	14124	14018	14230	13981	13824	14090	13995	13971	13920	13930
					28.1368	13940	14500	14357	14287	14260	14331	14219	13970	14270	14133	14275	14178	14272	14116	14294	14206	14088	14108	14192	14147	14189	14115	14245	14153	14564	14156	14175	14304	14036	14128	14093	14153	14030	14087	14082	13924	13920	13886	14144	13986	14019	14101	14166	13821
					28.1499	14216	14366	14130	14272	14239	14094	14309	14369	14219	14214	14152	14391	14331	14004	14239	14204	14332	14125	14398	14282	14282	14291	14264	14361	14316	14039	14040	14163	14237	14045	14056	14104	14245	14256	14110	14067	14175	13899	13931	14078	13974	13806	14161	13925
					28.1631	14116	14349	14021	14235	14224	14153	14214	14172	14198	14517	14414	14357	14263	14084	14309	14358	14417	14208	14218	14073	14255	14222	14300	14333	14355	14323	14167	14320	14332	14060	14238	14205	13900	14099	14112	14209	14043	14130	14061	13990	14069	13994	13997	13952
					28.1762	14472	14241	14216	14290	14130	14238	14193	14337	14160	14184	14182	14399	14209	14198	14203	14252	14315	14437	14388	14251	14224	14380	14189	14275	14191	14052	14009	14191	14118	13950	14085	14009	13912	13924	14012	14083	13973	13898	13809	14009	13709	14222	14106	14061
					28.1893	14197	14274	14020	14123	14133	14404	14345	14383	14363	14179	14283	14059	14213	14149	14187	14187	14181	14253	14366	14060	14159	14288	14251	14211	14417	14273	14300	14268	14334	14128	14178	14310	14092	13953	14108	13763	14137	13947	14040	13998	13975	13881	13869	14066
					28.2025	14490	14157	14330	14330	14216	14155	14139	14329	14319	14347	14077	14558	14196	14281	14403	14411	14187	14222	14347	14135	14112	14231	14117	14138	14278	14359	14271	14115	14337	13988	14149	14125	14085	14076	14158	14031	14071	13900	13934	13990	13992	13919	13810	14062
					28.2156	14301	14132	14358	14302	14198	14237	14311	14314	14250	14363	14318	14336	14235	14399	14124	14319	14252	14327	14155	14330	14164	14156	14417	14231	14115	14394	14168	14314	14067	14177	13951	14270	14087	14240	14101	14063	13758	14103	14016	13829	14187	13978	14071	14100
					28.2287	14121	14379	14141	14298	14361	14203	14531	14293	14611	14432	14254	14153	14248	14164	14500	14366	14062	14350	14276	14166	14206	14300	14183	14181	14172	14293	14237	14173	14237	14017	13915	14060	14092	14152	13970	14010	14163	13843	13967	14062	13954	14062	13796	13802
					28.2418	14280	14545	14163	14104	14213	14071	14287	14225	14296	14101	14476	14406	14458	14223	14040	14249	14141	14296	14160	14289	14161	14313	14132	14264	14135	13857	14130	14287	14275	14140	14018	13885	14074	14115	14026	13739	14001	13897	13921	13790	14046	13984	13823	13969
					28.255	14260	14391	14111	14328	14335	14365	14117	14146	14138	14158	14263	14381	14227	14290	14273	14324	14338	14251	14192	14333	14169	14207	14088	14089	14172	14331	14224	14363	14133	14127	14021	14074	14021	13966	14093	14059	14094	14022	14069	14022	13907	13989	14112	14004
					28.2681	14296	14172	14192	14366	14424	14136	14168	14273	14121	14241	13965	14146	14213	14238	14413	14151	14488	14316	14211	14282	14464	14099	14258	14214	14049	14275	14377	14125	14031	14068	14077	14042	14148	14052	13942	13986	13886	14010	13972	13978	13889	13997	13829	13881
					28.2812	14387	14152	14307	14241	14165	14250	14202	14354	14185	14124	14103	14409	14222	14157	13974	14191	14089	14232	14079	14153	14341	14193	14075	14022	14083	14062	14293	14300	14370	14001	13973	13943	13708	14023	14254	13950	13934	13983	14086	13868	13917	14124	13932	13957
					28.2944	14405	14236	14263	14251	14038	14241	14002	14294	14351	14088	14425	14115	14319	14154	14183	14104	14219	14265	14243	14130	14430	14101	14287	14184	13969	14234	14143	14008	14106	14156	13945	14137	14118	14182	13928	14141	14033	13756	14143	14102	13784	14105	13973	13934
					28.3075	14248	14206	14350	14324	14192	14206	14369	14352	14329	14302	14218	13925	14219	14139	14126	14141	14209	14172	14218	14074	14177	13972	14251	14068	14154	14180	14063	14209	14107	13969	13961	14027	14101	14224	13791	13978	13816	13816	13962	14121	13895	13711	13856	13813
					28.3206	13991	14176	14243	14213	14408	14127	13967	13983	14230	14200	14081	14140	14118	14258	14198	13994	14020	14262	14135	14230	14034	14329	14330	13972	14315	14308	14188	14137	14144	13983	13975	14033	14056	13867	14057	13827	14091	13897	14038	14063	13873	13778	13937	13754
					28.3338	14315	14127	14184	14381	14312	14322	14233	14270	14131	14323	14212	14159	14127	14095	14239	14266	14156	14041	14290	14232	14025	14130	14159	14119	13918	13924	13966	14126	13924	14134	13918	13875	14097	14038	13887	14176	13881	13924	13825	14019	13937	13962	13881	13874
					28.3469	14274	14278	14488	14149	14194	14365	14433	14135	14215	13938	14308	14187	14168	14233	14095	14146	14065	13892	14209	14278	14379	14196	13975	14037	13841	14001	14234	13820	13961	14119	14143	14015	13857	13807	13872	13876	13843	14031	13841	13875	13842	13666	14069	13885
					28.36	14245	14163	14296	14057	14145	14342	14333	14194	14101	14308	14476	14373	14153	14207	14242	14175	14203	14190	14041	14163	14448	14080	14309	14221	14084	14087	14019	13950	14202	13988	14167	14154	13807	13797	13894	14025	13803	13758	14038	13871	13891	13794	13945	14077
					28.3731	14315	14296	14301	14242	14282	14334	14246	14350	14046	14284	14627	14360	14096	14115	14091	14211	14281	13988	14172	14085	14043	14153	14047	14127	14082	14242	14192	14148	14136	13852	14085	13841	14131	13769	13811	13903	13955	13942	13990	14030	13771	13948	13909	13867
					28.3863	14488	14135	14228	14245	14122	14528	14354	14298	14269	14361	14162	14070	14197	14132	14341	13890	14143	14154	14173	14366	14245	14007	13980	13750	13869	14033	14089	14066	13971	13896	13915	13957	13760	13858	13754	13863	13664	13901	13875	14027	14087	13687	13742	14221
					28.3994	14301	14475	14325	14482	14500	14341	14389	14276	14285	14385	14174	14309	14328	14429	14220	14291	14145	14221	13981	14068	14207	14049	14271	14101	14220	14192	14233	14082	14162	14205	13636	13778	13906	13841	14158	13642	13824	13890	13931	13645	13864	13745	13771	13960
					28.4125	14351	14245	14530	14324	14590	14532	14432	14245	14528	14505	14429	14354	14436	14277	14249	14187	14245	13952	14224	14106	13954	14023	14154	13962	14065	14162	14112	14160	14050	13967	13931	13907	14046	13873	13872	13864	13826	13895	13749	13836	13813	13964	14012	13925
					28.4257	14564	14431	14502	14547	14546	14265	14430	14792	14538	14536	14493	14454	14165	14220	14300	14357	14269	14228	14098	14045	13943	14072	14266	14098	13896	14277	14037	13986	14067	13938	13988	14267	14032	13812	14015	13958	13974	13935	13958	14025	13648	14079	13783	14007
					28.4388	14599	14822	14267	14533	14399	14576	14664	14487	14484	14484	14429	14615	14392	14380	14336	14247	14314	14110	14183	13923	13986	14052	13953	14163	13827	14250	14116	14209	13962	14135	14148	14037	13866	13994	13910	14008	13991	14205	13749	13891	14074	13966	14124	14252
					28.4519	14698	14572	14493	14604	14835	14614	14752	14842	14958	14905	14774	14686	14846	14794	14234	14076	14220	14227	14180	14390	14051	14160	14356	14040	14091	14161	13979	13895	14064	14043	13955	13860	14043	14370	13844	13895	14015	14061	13990	13808	13844	13963	14026	14343
					28.4651	14944	14710	14673	14625	14757	14690	14777	14686	14932	14829	14773	14828	14819	14738	14471	14039	14386	14352	14444	14108	14188	14146	14395	14207	14179	14281	14220	14086	14098	13954	14154	13859	14088	13840	13881	13964	14174	14079	13905	14104	13981	13850	13955	14286
					28.4782	14723	15024	14923	14995	15026	15204	14987	14988	15224	14965	14876	15148	15040	14652	14423	14383	14242	14266	14392	14199	13995	14023	14052	14025	14215	14304	14263	14147	14237	13948	14125	14006	14027	13841	14420	14010	14127	14018	13919	14054	13965	14074	14215	14630
					28.4913	15316	15196	15020	15211	15159	15291	15120	15234	14964	15137	15091	15372	15184	15128	14391	14292	14356	14233	14342	14263	14132	14167	14182	14173	14043	14182	13987	14073	14332	14108	14215	13982	14146	13971	14337	14180	13935	14168	14060	13957	14213	14101	14283	14723
					28.5045	15316	15410	15369	15163	15451	15155	15193	15730	15493	15526	15407	15383	15087	15022	14717	14681	14553	14329	14294	14262	14168	14458	14472	14403	14125	14160	13931	14043	14215	14084	14209	14233	14095	14153	14040	14051	13919	14175	14004	14131	14041	13939	14266	14758
					28.5176	15553	15233	15567	15566	15592	15511	15491	15413	15540	15574	15627	15359	15464	15372	15122	14760	14470	14477	14381	14308	14359	14363	14371	14271	14098	14136	14325	14233	14108	14018	13987	13900	14056	14148	14107	13931	14153	13984	13987	13995	14353	14065	14517	15096
					28.5307	15600	15336	15587	15628	15516	15489	15610	15539	15529	15628	15682	15491	15538	15686	14943	14787	14396	14560	14275	14275	14271	14231	14372	14230	14300	14174	14147	14178	14134	13899	14060	14087	14003	14085	14056	13949	14167	14179	14159	13954	14211	14137	14311	14994
					28.5438	15478	15435	15483	15492	15351	15457	15604	15253	15515	15505	15416	15639	15266	15438	14959	14596	14339	14578	14388	14310	14092	14359	14208	14230	14141	14280	14090	14146	14073	14071	14065	14007	14034	13842	14232	14019	14066	13830	14153	13956	14180	14216	14403	14913
					28.557	15588	15195	15439	15395	15468	15364	15485	15419	15195	15383	15308	15261	15516	15520	14877	14525	14344	14145	14292	14161	14284	14267	14544	14290	14048	14074	14039	14247	13833	14113	14121	13902	13900	13843	14067	14132	14093	13967	14125	13994	14088	14112	14664	15033
					28.5701	15509	15316	15073	15219	15130	15321	15375	15108	15240	15250	15188	15085	15261	15329	15352	14682	14464	14563	14298	14266	14256	14068	14174	14306	13994	14089	14073	14241	14158	14228	14126	14042	14072	14038	14083	14107	14098	14015	13814	14123	14038	14051	14572	14949
					28.5832	15033	15173	15129	15178	15157	14899	15021	14962	15213	14966	15270	15242	14988	15185	15099	14520	14282	14092	14292	14247	14042	14099	14203	14037	13995	14281	14046	14096	13895	14020	14102	13979	13985	13925	14055	13988	13947	13867	13825	13897	14243	14207	14726	14776
					28.5964	14830	15127	14919	15122	14636	15146	14928	14809	15166	15223	14978	14959	15186	14969	15130	14624	14470	14175	14128	14145	14189	14361	13957	14236	13913	14043	14106	13863	13952	14128	14169	13906	13692	13990	13751	13971	14035	13814	13941	13877	13981	14010	14972	14711
					28.6095	15000	14592	14786	14937	14885	14861	14835	15122	15000	14932	14888	15014	14786	14918	15187	14640	14337	14298	14014	13901	14354	14326	14020	14018	14170	14053	14116	13908	13972	13871	13925	14018	14232	13940	13963	13858	14218	14151	13937	13773	14043	14306	14868	14832
					28.6226	14853	14790	14663	14720	14640	14786	14543	14490	14620	14640	14574	14942	14948	14679	15180	14525	14338	14275	13962	14264	13929	14062	14065	14103	13919	13961	13888	13932	14076	13901	13806	13999	13898	13826	13997	14045	13890	13835	13729	13874	14041	14107	14847	14469
					28.6358	14676	14635	14560	14769	14518	14798	14547	14835	14412	14621	14672	14559	14692	14633	15234	14896	14481	14383	14168	14114	13983	14119	14109	13778	14096	13935	14142	13983	13979	13745	13746	13953	13726	13893	13874	13946	13834	13635	13860	13966	13820	14170	14850	14343
					28.6489	14335	14360	14328	14505	14538	14591	14490	14663	14483	14349	14523	14451	14543	14649	15033	14749	14218	14189	14372	14026	13702	13796	14059	13993	13657	13896	13862	14076	13789	13795	14020	13802	13762	13705	13770	14008	13822	13610	13788	13869	14099	14485	14823	14391
					28.662	14724	14272	14379	14539	14416	14238	14326	14347	14275	14223	14321	14226	14314	14319	14899	15201	14313	14276	14133	14052	13798	13942	13852	13841	13977	13795	13927	13807	13950	14014	13972	13651	13942	13841	13852	13757	13669	13895	13729	13868	14201	14389	14813	14322
					28.6751	14251	14334	14283	14158	14306	14320	14139	14170	14198	14332	14076	14280	14204	14430	14737	15003	14394	14280	14176	14066	14045	13977	14064	14030	14097	14012	13945	14034	13861	13684	13753	13704	13830	13742	13836	13946	13978	13886	13902	13966	14341	14854	14801	14181
					28.6883	14151	14116	14225	14387	14316	14285	14210	14069	14162	14150	14255	14164	14202	14262	14755	15216	14482	14267	13967	14024	13947	13647	13808	13806	13822	13828	13920	14034	14041	13728	13752	13846	13640	13873	13588	13779	13919	13709	14036	14222	14301	14859	14759	13993
					28.7014	14249	14156	14025	14065	14281	14308	14072	14267	14109	14277	13977	14197	14278	14190	14594	15427	14452	14160	13946	14157	13746	14027	13860	14026	13851	13832	14002	13842	14000	13789	13749	13814	13681	13872	13823	13867	13673	13920	13687	13972	14445	14744	14467	13782
					28.7145	14177	13912	14056	14062	14035	14160	13975	13953	14163	14298	14157	14377	14264	14039	14594	15113	14697	14076	14041	14202	13973	13920	13993	13737	13979	13971	13861	13927	13811	13795	13579	13735	13822	13836	13792	13802	13697	13694	13972	14354	14521	14764	14258	13878
					28.7277	14182	14228	14009	14126	13782	14182	13808	14072	13956	14193	14282	13851	14148	14083	14529	14924	14482	14246	13923	13799	14058	13895	14095	13786	14066	13736	13613	13443	13811	13846	13780	13790	13831	13814	13678	13884	13705	13781	13909	14348	14772	14776	14345	13768
					28.7408	14020	14129	14036	14067	13931	13997	14068	14016	13811	14041	13951	14155	14197	14110	14563	14836	14714	14224	14203	14095	14013	13817	13983	13871	13915	13897	13962	13771	13838	13790	13824	13968	13953	13888	13548	13764	13753	13959	14105	14285	14836	14564	14311	13814
					28.7539	13938	14038	13974	14021	13943	14119	14053	14289	14106	14051	14089	13941	13966	14015	14060	15096	14731	14237	14207	14039	13890	14064	13916	13579	13757	13957	13854	13771	13888	13616	13695	13718	13833	13998	13645	14096	13969	13799	14094	14773	14708	14589	13983	13869
					28.7671	13872	13986	14012	13979	13851	13925	14016	14007	14051	13905	14264	14214	13981	13947	13986	14621	15066	14426	14334	14076	13834	14005	13737	13872	13877	13793	13852	13873	13623	13857	13944	13703	13567	13775	13848	14023	14053	13868	14131	14503	14721	14632	13929	13668
					28.7802	13851	14198	13945	14090	13961	14026	14108	13803	13966	13908	14045	14296	14221	14087	14322	14572	15178	14674	14111	14172	13844	14096	13940	13750	13840	13707	13687	13864	13766	13744	13954	13898	13847	13795	13880	13989	14041	14182	14248	14688	14869	14278	13964	13791
					28.7933	13957	13832	13951	13886	14012	14007	14020	14376	14159	14010	13969	13985	14024	14129	14011	14614	15025	14782	14182	14243	13909	13901	13877	13788	13792	13963	13929	13844	13955	13598	13877	13660	14050	13932	13962	13952	13761	14179	14245	14649	14652	14279	14012	13836
					28.8065	14058	13999	14266	13886	14017	13890	14014	13854	14139	14049	14372	14005	14002	13842	13935	14428	14862	14855	14280	14166	14188	13729	14026	13886	13815	13887	13989	13814	13808	13867	13943	13958	13710	13955	13547	13730	13984	13946	14159	14789	14415	13892	13745	13980
					28.8196	14109	14045	14003	14074	13646	14042	13868	13755	13939	13945	14032	14022	13811	14138	14040	14275	15014	14803	14450	14231	14072	14032	13771	14023	14058	13908	13681	13896	13862	13867	13751	13853	13890	13940	13959	14097	14017	14156	14452	14795	14530	13980	13788	13774
					28.8327	13798	13889	13950	14100	14039	14175	14179	14076	13786	14095	14073	13972	13929	14037	14176	14197	14855	15004	14409	14334	13898	14067	13883	13832	13850	14083	13965	13929	13625	13862	13849	13757	13855	13939	13877	13871	14149	14163	14588	14715	14195	14157	13847	13691
					28.8458	13930	13906	13816	14000	14152	14073	13952	14024	13826	13785	14023	13894	14206	14057	14009	13987	14748	14955	14486	14160	13915	13741	14111	13807	14116	13849	13947	13817	13961	13877	14033	13919	13700	13984	14151	14123	14243	14431	14705	14696	14507	14094	13958	14033
					28.859	13984	13847	13967	14025	14126	13823	14181	14031	13871	14034	13980	14086	13942	14139	14087	14200	14806	14805	14500	14201	14127	13961	13899	14055	14103	13780	13909	13817	14031	13856	13962	14031	13808	14024	13842	13892	14437	14487	14960	14641	14365	13837	13759	13917
					28.8721	13954	13990	14094	14034	14139	14268	13863	14394	14086	14136	13968	14041	13951	13973	14043	14110	14544	15135	14711	14673	14224	14054	13882	14007	13911	13991	13890	14202	13921	13876	13884	14061	14124	14146	13948	14179	14353	14517	14804	14733	14072	13716	13827	13884
					28.8852	14003	14121	14142	14008	14046	13894	13931	14062	14247	14061	14154	14047	14085	14184	14068	14312	14489	15236	14933	14662	14394	14259	14023	14183	13822	13883	13934	14076	14069	13944	13875	14241	14200	14140	14146	14467	14345	14622	15066	14607	14150	13831	14110	13804
					28.8984	13955	14148	14057	14031	14069	14014	13951	14135	14228	14010	14188	14027	14300	14002	14299	14353	14348	15118	15242	14682	14420	14120	14118	14064	14058	13944	14046	14068	14206	14154	14227	14038	14375	14494	14442	14381	14522	14726	14558	14744	14364	13863	13776	13898
					28.9115	14033	13960	13898	14097	14175	13994	14188	14353	14150	14203	14124	14298	14068	14102	14154	14248	14366	14909	15245	15065	14382	14457	14305	14145	13885	14374	14153	14116	14213	14140	14062	14155	14197	14405	14378	14481	14700	15262	14748	14669	14286	13998	13861	14022
					28.9246	14188	14001	14092	13955	14312	14057	14141	14321	14313	14079	14360	14142	13953	14014	14050	14292	14550	15117	15409	14964	14660	14160	14287	14325	14371	14175	14195	14385	14150	14081	14368	14255	14603	14357	14640	14563	14839	15152	14777	14561	14236	13968	13995	14012
					28.9378	14064	14108	14341	14220	14128	14189	14378	14219	14398	13945	13961	14259	14079	14281	14167	14517	14349	14942	15647	15022	14753	14475	14532	14144	14154	14066	14198	14160	14258	14076	14427	14522	14426	14518	14740	14925	15056	15046	14572	14448	14067	13937	14064	13900
					28.9509	14276	14127	14165	14130	14282	14154	14385	14357	14271	14318	14127	14108	14249	14117	14193	14317	14317	14619	15255	15074	14728	14543	14420	14369	14197	14095	14239	14112	14239	14242	14237	14284	14556	14707	14716	15022	14996	15031	14524	14471	14395	14046	14300	13936
					28.964	14246	14376	14171	14060	14157	14212	14171	14097	14140	14265	14219	14276	14237	14288	14183	14334	14261	14811	15076	15384	14918	14543	14397	14255	14121	13999	14347	14344	14188	14126	14379	14141	14581	14570	15053	15060	14796	14763	14654	14195	13962	14037	13988	13862
					28.9772	14147	14064	14299	14260	14324	14316	14255	14448	14272	14213	14097	14285	14159	14184	14265	14225	14322	14506	15201	15292	14998	14730	14627	14480	14420	14335	14155	14138	14418	14536	14487	14815	14704	14731	14699	15287	15022	14905	14476	14282	14040	13852	13917	13965
					28.9903	14249	14237	14422	14369	14208	14333	14290	14286	14212	14171	14125	14345	14164	14266	14322	14340	14690	14529	15152	15456	15103	14990	14742	14386	14220	14420	14285	14236	14271	14563	14567	14502	14756	14916	15189	14925	15082	14708	14590	14249	14111	13942	14214	13936
					29.0034	14341	14084	14108	14168	14165	14294	14159	14416	14243	14036	14057	14241	14277	14104	14217	14302	14040	14527	14707	15442	15291	14918	14588	14365	14336	14254	14300	14235	14292	14652	14721	14479	14804	14958	14661	15195	14742	14593	14294	14244	14156	13947	14142	14143
					29.0165	14050	13991	14042	14046	14005	14192	14195	14212	14247	13848	14196	14043	14131	14121	14103	14323	14158	14446	14823	15255	15495	14779	14653	14396	14627	14397	14178	14434	14531	14616	14718	14805	15023	14772	14849	15114	14905	14646	14264	14160	13762	14010	14117	14158
					29.0297	14187	14063	14176	14467	14469	13998	14133	14240	14290	14616	14444	13991	14384	14433	14029	13990	14134	14491	14737	15446	15485	15023	14556	14506	14356	14452	14245	14367	14457	14320	14766	14819	14906	15052	14818	15004	14655	14622	14305	14093	13988	14237	14193	14288
					29.0428	14345	14188	14001	14309	14198	14186	14110	14225	14235	14250	14301	14148	14377	14424	14204	14290	14197	14218	14860	15085	15403	15003	14957	14570	14498	14665	14640	14406	14650	14665	14571	14890	14773	14871	15151	14758	14842	14510	14150	14219	14283	14069	14224	14197
					29.0559	14257	14224	14331	14133	14342	14256	14322	14368	14330	14568	14285	14290	14207	14410	14305	14314	14419	14431	14652	15198	15182	15156	14881	14641	14712	14419	14484	14584	14503	14567	14738	14866	14685	15101	14950	14849	14792	14296	14368	14252	14191	14266	14296	14040
					29.0691	14311	14337	14192	14315	14286	14309	14420	14290	14506	14212	14342	14371	14355	14153	14374	14391	14439	14566	14698	15016	15511	15195	14849	14474	14620	14594	14691	14717	14727	14741	14534	14855	14762	15014	14966	14799	14691	14531	14374	14215	14108	14269	14256	14153
					29.0822	14483	14301	14268	14352	14555	14272	14398	14742	14338	14421	14316	14482	14401	14319	14424	14323	14434	14675	14712	14930	15123	15087	15005	14783	14745	14568	14721	14570	14687	14723	14685	14725	14778	14960	14812	14754	14678	14227	14050	14097	14310	14327	14168	14373
					29.0953	14707	14383	14417	14423	14477	14419	14497	14569	14429	14303	14411	14367	14751	14368	14533	14485	14561	14447	14778	14932	15180	15278	15113	14930	14787	14480	14662	14841	14980	14778	14732	14819	14968	14970	14960	14926	14628	14686	14400	14478	14487	14575	14591	14331
					29.1085	14648	14679	14474	14584	14934	15055	14725	14872	14613	14800	14834	14588	14737	15081	14912	14977	15140	14972	15131	15428	15528	15480	15350	15178	14956	15082	15176	15077	15204	15221	15292	15146	15267	15436	15209	15100	15114	15040	14791	14997	14881	14672	14860	14757
					29.1216	15060	15203	15070	15289	15466	15335	15274	15428	15396	15436	15374	15769	15379	15272	15438	15357	15533	15521	15560	15889	16127	16075	15942	15865	15841	15672	15622	15602	15642	15717	16021	15696	15849	15863	16112	15788	15649	15612	15662	15387	15365	15477	15417	15489
					29.1347	15707	15921	16029	16079	15831	15856	15913	16182	16128	16268	15895	16332	16219	16394	15949	16167	16290	16448	16308	16470	17085	16679	16664	16678	16657	16922	16614	16549	16944	16769	16700	16632	16741	16600	16614	16478	16425	16293	16518	16410	16535	16368	16605	16270
					29.1478	16543	16784	16552	16991	16733	17175	17054	16975	17077	17093	17253	16915	17200	17110	16871	16884	17012	17049	17308	17274	17666	17511	17485	17805	17570	17658	17497	17501	17422	17404	17488	17350	17454	17446	17399	17309	17260	17516	17300	17345	17380	17125	17232	17474
					29.161	17548	17497	17262	17598	17489	17618	17530	17624	17703	17735	17640	17781	17689	17825	17986	17634	17832	17714	18016	17911	18223	18104	18252	18183	17735	18208	18152	17935	18200	17851	17918	18040	17916	17879	17737	17776	17714	17592	17705	17614	17456	17421	17786	17764
					29.1741	17791	17529	17680	17722	17402	17698	17698	17592	17688	17744	17507	17685	17771	17520	17792	17650	17565	17471	18000	17556	17842	18014	17780	17746	17807	17769	17861	17713	17529	17618	17435	17257	17239	17207	17488	17255	17003	17184	17197	17109	17350	17013	17299	17004
					29.1872	17209	17230	17313	17046	16954	17124	16817	16711	17145	17133	17143	16990	16802	16852	17005	16948	16892	17130	16964	16698	16980	17239	17060	17132	17159	16867	16829	16741	16995	16415	16397	16617	16689	16322	16478	16116	16609	16229	15924	15977	15828	16136	16129	16103
					29.2004	16322	16100	16368	16547	16110	16062	16050	15885	16229	16016	16092	16269	16169	16011	16194	16053	15919	15966	16026	15975	16173	16146	16145	16222	15947	15938	16137	16109	16097	15946	15730	15645	15741	15525	15326	15593	15397	15569	15429	15264	15476	15589	15497	15232
					29.2135	15606	15600	15711	15442	15320	15494	15674	15394	15600	15595	15695	15455	15605	15589	15684	15595	15724	15656	15605	15643	15604	15672	15747	15612	15740	15587	15682	15450	15805	15683	15833	15288	15620	15588	15522	15322	15358	15266	15614	15384	15145	15186	15359	15128
					29.2266	15492	15660	15506	15458	15581	15593	15574	15646	15729	15815	15569	15519	15698	15727	15561	15593	15444	15725	15745	15578	15704	15852	15858	16168	15858	15804	15646	15800	15649	15702	15830	15492	15742	15351	15487	15583	15500	15635	15233	15365	15419	15433	15350	15180
					29.2398	15273	15498	15628	15543	15638	15671	15505	15836	15464	15770	15530	15720	15681	16072	15581	15637	15704	15981	15536	16179	15682	15746	15966	15831	15889	15925	15875	15735	15929	15777	15498	15501	15422	15393	15437	15648	15569	15255	15418	15326	15299	15313	15652	15431
					29.2529	15351	15580	15459	15241	15385	15621	15391	15512	15537	15603	15458	15598	15522	15674	15401	15634	15410	15233	15400	15583	15431	15739	15713	15459	15639	15550	15562	15778	15533	15256	15356	15249	15207	15317	15269	15182	14913	14956	14975	15062	15222	15155	14813	14791
					29.266	15058	15065	14914	14952	15084	15006	15230	15013	14793	15064	14842	15248	14988	15041	14828	14940	14926	14966	14902	15085	14732	14793	15271	14833	15247	14942	15027	14741	15143	14877	14746	14843	14575	14501	14510	14496	14507	14236	14294	14314	14524	14458	14558	14546
					29.2791	14592	14469	14522	14580	14589	14396	14571	14525	14479	14463	14314	14269	14258	14753	14291	14458	14498	14235	14345	14433	14486	14408	14363	14243	14494	14438	14476	14356	14246	14365	14216	14064	14207	14217	13906	14034	13821	14025	14096	13663	13755	14098	14000	14048
					29.2923	14140	14204	14066	14034	13976	13959	14005	14137	13969	13964	14078	13969	13912	13964	13917	13966	14062	14150	14092	14098	13882	14069	14234	14326	14325	14095	14081	14193	14223	14015	13962	13882	13808	13945	13542	13830	13682	13833	13490	13810	13682	13705	13585	13815
					29.3054	13858	14034	13952	13944	13581	13827	14143	13864	13922	13754	13930	14086	14046	13925	14141	14090	13905	13927	14018	14148	14002	13922	14102	14113	14107	14001	14170	14238	14011	13985	13802	13927	13941	13791	13714	13653	13658	13561	13676	13462	13765	13593	13609	13769
					29.3185	13930	13896	14005	14034	13848	13720	13792	14119	13905	13828	13871	13997	13930	13853	13877	13850	13849	13983	13776	13960	13935	13972	13929	13777	14012	14115	14146	13713	13968	13851	13824	13540	13733	13936	13811	13425	13630	13515	13610	13866	13892	13744	13562	13519
					29.3317	13703	13690	13946	13824	13893	14010	13740	13798	13957	13992	13891	13703	13673	14051	13854	13908	13976	13966	13816	13675	13915	13905	14132	14199	14199	13989	13875	13893	13877	13744	13778	13974	13770	13850	13470	13775	13842	13660	13566	13551	13625	13654	13637	13782
					29.3448	13764	14062	14074	13756	13938	13693	14057	13880	13858	13743	13871	13701	13729	13557	13827	13896	13817	13924	13768	13706	13664	13761	13774	14019	13963	14061	14120	14087	13979	13840	13883	13898	13703	13750	13693	13404	13736	13584	13533	13707	13507	13552	13751	13638
					29.3579	13603	13635	13726	14028	13947	13904	14043	13919	13811	13617	13649	13913	13910	13912	13994	14086	13781	13931	13873	13744	13851	13948	14168	13977	14017	14064	14149	13957	13791	13950	14027	13623	13773	13795	13828	13705	13536	13615	13603	13415	13538	13498	13569	13537
					29.3711	14006	14012	13874	13839	13834	13788	13929	13979	13832	13901	13902	13786	13788	13727	13658	13713	13825	13807	13741	13962	13921	13709	14029	14035	13903	14016	14130	13821	13762	13843	13803	13884	13842	13532	13776	13696	13631	13783	13489	13792	13719	13379	13424	13457
					29.3842	13694	13653	13835	13768	13936	13768	13709	13957	13602	13823	13665	13839	13798	13939	13652	13767	13899	13754	13776	13859	13714	13846	14110	13986	14194	14082	13941	13782	13734	13710	13883	13801	13919	13679	13547	13690	13715	13644	13721	13684	13605	13582	13608	13667
					29.3973	13797	13668	13858	13657	13701	13747	13862	13735	13910	13727	13859	13589	13621	13742	13760	13755	13685	13833	13874	13920	13639	13814	13949	13875	14110	14285	14014	13963	13886	13936	13660	13821	13734	13710	13632	13655	13703	13587	13595	13540	13682	13746	13675	13431
					29.4104	13686	13728	13737	13843	13736	13743	13812	14036	13969	13813	13686	13891	13621	13849	13852	13969	13697	13803	13849	13700	13815	13926	13980	14243	14008	13911	13951	13881	14029	13857	13805	13668	13828	13590	13715	13714	13643	13586	13725	13649	13428	13424	13606	13476
					29.4236	13819	13843	13702	13929	13495	13923	13543	13599	13818	13875	13752	13746	13701	13737	13650	13681	13892	13544	13882	13921	13710	13923	13861	14071	14131	14164	14003	13943	13843	13769	13894	13642	13584	13673	13591	13596	13657	13524	13650	13706	13753	13447	13554	13510
					29.4367	13794	13770	13959	13574	13825	13690	13812	13869	13671	13715	13732	13758	13874	13926	13757	13789	13667	13821	13984	13745	13770	13787	13986	14173	14254	14086	13997	13978	13859	13848	13856	13560	13839	13555	13416	13533	13692	13684	13380	13411	13490	13815	13557	13336
					29.4498	13585	13561	13934	13754	13797	13757	13638	13562	13720	13451	13784	13944	13637	13921	13568	13726	13703	13725	13743	13919	13642	13996	14081	14139	14140	13964	13914	13958	13704	13819	13855	13608	13629	13651	13609	13709	13605	13553	13669	13718	13574	13396	13211	13490
					29.463	13498	13720	13579	13720	13869	13722	13539	13582	13857	13685	13756	13551	13774	13808	13653	13525	13919	13883	13863	13687	13544	13883	14101	13979	13968	13812	14039	13967	13931	13975	13797	13644	13663	13871	13835	13626	13457	13417	13721	13553	13462	13507	13402	13375
					29.4761	13723	13619	13543	13708	13801	13702	13783	13901	13702	13565	13837	13508	13698	13562	13690	13690	13712	13841	13611	13701	13678	13969	13761	13855	14170	14196	14096	13904	14077	13880	13813	14048	13804	13598	13640	13446	13427	13577	13502	13545	13480	13418	13597	13431
					29.4892	13614	13613	13458	13775	13725	13752	13615	13799	13627	13738	13592	13719	13584	13719	13671	13823	13640	13446	13675	13706	13862	14037	14013	14044	14163	14077	13986	14021	14199	13995	13699	13787	13724	13419	13598	13695	13607	13506	13442	13619	13321	13421	13552	13446
					29.5024	13520	13591	13629	13703	13662	13724	13616	13824	13583	13699	13459	13607	13645	13675	13548	13724	13589	13692	13783	13616	13589	13872	13825	13854	13833	14266	14026	13983	13918	13783	13886	13570	13506	13596	13563	13612	13379	13392	13555	13500	13444	13637	13530	13445
					29.5155	13534	13515	13895	13621	13847	13393	13640	13473	13868	13573	13620	13616	13368	13479	13491	13613	13695	13742	13800	13870	13649	13712	14081	14140	13962	13956	13955	13926	13846	13880	13897	13836	13786	13360	13435	13667	13671	13611	13660	13654	13495	13352	13469	13333
					29.5286	13441	13747	13708	13649	13617	13625	13355	13623	13486	13606	13715	13629	13455	13424	13566	13799	13599	13648	13683	13650	13675	13671	13817	13907	13905	14023	14033	14049	13739	13761	13957	13469	13565	13719	13497	13437	13296	13553	13489	13574	13464	13348	13671	13282
					29.5418	13787	13508	13604	13675	13630	13730	13515	13477	13510	13711	13678	13670	13699	13657	13589	13599	13648	13751	13574	13920	13745	13887	14055	13707	14215	13908	13785	14067	13982	13702	13764	13761	13523	13517	13600	13431	13484	13357	13460	13377	13623	13480	13440	13451
					29.5549	13531	13627	13645	13441	13498	13806	13512	13688	13570	13759	13771	13513	13580	13663	13771	13705	13483	13601	13761	13689	13589	13639	13747	13956	13796	14093	13965	13851	13746	13725	13865	13724	13465	13510	13590	13387	13278	13729	13320	13483	13411	13502	13379	13470
					29.568	13607	13506	13493	13518	13601	13654	13673	13468	13756	13819	13701	13635	13756	13473	13746	13368	13514	13516	13729	13776	13785	13686	13763	13749	13948	13992	14080	13918	14057	13952	13654	13697	13637	13474	13412	13527	13525	13514	13408	13494	13491	13362	13450	13291
					29.5811	13643	13703	13456	13524	13552	13646	13371	13511	13572	13632	13518	13537	13561	13555	13660	13701	13652	13558	13443	13798	13835	13852	13763	13961	14021	13895	13823	13909	13894	13719	13635	13636	13631	13632	13478	13541	13375	13237	13649	13380	13324	13529	13529	13543
					29.5943	13597	13565	13663	13710	13706	13882	13466	13588	13635	13689	13568	13617	13549	13484	13826	13602	13587	13639	13679	13577	13396	13772	14162	13736	13695	13834	13743	13906	13818	13759	13342	13540	13668	13582	13466	13630	13455	13509	13199	13524	13493	13445	13341	13564
					29.6074	13748	13428	13655	13777	13566	13583	13531	13514	13538	13602	13655	13697	13710	13623	13575	13628	13436	13531	13765	13579	13691	13859	13989	13791	13666	14044	13938	13749	13746	13705	13551	13458	13506	13528	13353	13253	13302	13394	13483	13278	13341	13240	13388	13462
					29.6205	13463	13561	13334	13515	13651	13642	13504	13643	13537	13742	13662	13672	13567	13656	13557	13617	13596	13335	13814	13561	13586	13752	13632	13815	13924	14033	13669	13773	13787	13659	13680	13664	13420	13803	13434	13561	13453	13500	13340	13564	13545	13354	13315	13169
					29.6337	13831	13669	13610	13659	13561	13533	13428	13494	13532	13616	13669	13679	13439	13729	13800	13824	13450	13647	13682	13717	13665	13753	13821	13875	13936	13584	13849	13575	13638	13741	13420	13576	13240	13506	13536	13379	13467	13393	13420	13555	13320	13394	13266	13433
					29.6468	13626	13648	13605	13537	13752	13422	13771	13462	13513	13693	13662	13495	13563	13579	13478	13580	13523	13508	13480	13431	13415	13933	13836	13724	14019	13883	13661	13891	13763	13815	13444	13523	13483	13394	13438	13610	13631	13543	13287	13362	13181	13471	13347	13525
					29.6599	13601	13624	13554	13772	13580	13556	13459	13853	13656	13563	13628	13773	13662	13751	13684	13693	13500	13530	13409	13629	13581	13708	13727	13875	13787	13709	13744	13776	13817	13693	13825	13449	13644	13491	13532	13499	13444	13471	13420	13366	13494	13382	13467	13301
					29.673	13575	13496	13469	13473	13575	13442	13621	13593	13877	13550	13439	13587	13677	13741	13624	13639	13784	13487	13561	13586	13566	13590	13718	13705	13753	13884	13769	13578	13755	13534	13479	13570	13419	13528	13698	13346	13392	13479	13455	13569	13306	13298	13284	13276
					29.6862	13654	13616	13529	13523	13660	13717	13856	13476	13481	13862	13560	13588	13688	13628	13665	13619	13553	13597	13786	13542	13416	13484	13634	13810	13640	13728	13604	13846	13847	13556	13712	13406	13452	13402	13549	13303	13436	13231	13264	13500	13567	13263	13246	13607
					29.6993	13592	13719	13603	13700	13432	13842	13581	13659	13650	13693	13560	13620	13604	13670	13771	13660	13575	13425	13617	13623	13624	13715	13553	13891	13447	13751	13661	13646	13618	13610	13640	13438	13720	13619	13365	13453	13386	13621	13447	13362	13343	13488	13343	13337
					29.7124	13646	13793	13881	13677	13700	13692	13719	13595	13732	13677	13636	13693	13527	13840	13494	13439	13495	13393	13570	13498	13671	13673	13788	13834	13763	13936	13713	13525	13750	13671	13682	13582	13558	13387	13511	13265	13233	13358	13436	13340	13475	13274	13453	13641
					29.7256	13663	13436	13506	13551	13555	13624	13538	13625	13767	13431	13699	13443	13533	13499	13689	13576	13351	13507	13561	13574	13518	13563	13710	13720	13462	13550	13819	13607	13532	13823	13668	13446	13462	13411	13554	13375	13517	13452	13346	13447	13257	13411	13553	13365
					29.7387	13626	13567	13565	13587	13772	13838	13734	13744	13639	13699	13674	13589	13528	13724	13764	13590	13448	13461	13642	13436	13428	13264	13705	13947	13868	13899	13788	13708	13683	13716	13435	13711	13649	13509	13581	13360	13572	13244	13524	13547	13266	13243	13542	13347
					29.7518	13630	13987	13825	13830	13773	13603	13821	13699	13716	13681	13805	13810	13683	13500	13606	13502	13507	13424	13555	13574	13651	13457	13671	13681	13696	13643	13722	13845	13644	13716	13574	13438	13695	13537	13727	13532	13473	13306	13265	13382	13331	13489	13511	13472
					29.765	13708	13747	13702	13931	13854	13661	13780	13736	13569	13739	13921	13591	13905	13997	13609	13636	13873	13816	13559	13546	13327	13389	13635	13561	13485	13897	13483	13522	13670	13893	13582	13372	13592	13504	13536	13467	13425	13577	13444	13295	13731	13444	13337	13580
					29.7781	13819	13839	13573	13658	13854	13740	13840	13801	13758	13971	13848	13800	13652	13587	13686	13477	13681	13726	13370	13756	13524	13573	13681	13788	13679	13960	13740	13413	13617	13428	13286	13493	13503	13591	13598	13184	13448	13516	13444	13529	13378	13372	13252	13722
					29.7912	13847	13654	13831	13977	13902	14014	13967	13800	13865	13959	13952	14017	13647	13958	13510	13799	13722	13458	13811	13838	13769	13692	13629	13445	13631	13597	13596	13685	13689	13650	13538	13576	13583	13360	13551	13533	13508	13581	13517	13495	13208	13585	13737	13537
					29.8043	13865	13794	13677	13844	13738	13892	14123	14141	13783	14003	13783	13978	13631	13771	13943	13761	13805	13822	13888	13544	13824	13655	13746	13609	13703	13684	13728	13960	13578	13386	13535	13516	13536	13365	13491	13380	13586	13432	13603	13592	13526	13569	13685	13804
					29.8175	13858	13770	13960	14076	13919	13947	13937	14192	13968	14030	14037	13903	13994	13867	14036	13788	13718	13595	13859	13623	13643	13643	13809	13532	13794	13686	13630	13780	13851	13611	13544	13549	13607	13413	13384	13588	13188	13398	13407	13482	13505	13581	13472	13815
					29.8306	13829	14169	14009	13839	14173	13992	13781	14094	14015	14073	13838	13913	13912	14011	13945	13641	13727	13611	13684	13680	13879	13793	13774	13834	13516	13757	13624	13509	13881	13768	13467	13596	13612	13528	13442	13451	13429	13640	13480	13638	13274	13592	13277	13633
					29.8437	14231	13899	14277	13842	14138	14077	14252	14207	14197	14353	14172	14006	13848	14022	13936	13766	13784	13701	13828	13743	13474	13639	13863	13893	13581	13481	13813	13593	13451	13443	13687	13508	13720	13617	13819	13551	13381	13578	13491	13433	13529	13586	13558	13882
					29.8569	14236	14283	14124	14116	14289	14300	14214	14339	14194	14093	14107	14264	14018	13888	14136	13766	13598	13768	13786	13756	13660	13448	13601	13810	13681	13510	13763	13623	13462	13530	13373	13495	13439	13516	13473	13615	13456	13406	13466	13474	13607	13660	13729	13935
					29.87	14267	14224	14031	14374	14204	14375	14224	14165	14347	14114	14225	14417	14373	14309	14062	14004	13718	13577	13688	13826	13821	13600	13502	13583	13581	13709	13673	13685	13483	13579	13535	13335	13339	13563	13295	13398	13663	13370	13367	13449	13543	13436	13757	14155
					29.8831	14289	14478	14222	14281	14324	14233	14276	14226	14375	14279	14450	14331	14437	14371	14080	13887	13716	13601	13717	13664	13580	13697	13638	13708	13538	13591	13455	13560	13789	13752	13458	13520	13500	13378	13287	13512	13556	13502	13468	13565	13571	13692	13584	14159
					29.8963	14353	14360	14288	14450	14325	14420	14364	14463	14263	14471	14451	14165	14117	14428	14039	13650	13587	13698	13726	13537	13633	13653	13520	13607	13631	13442	13471	13385	13544	13406	13610	13552	13263	13463	13460	13558	13355	13328	13371	13305	13656	13697	13872	14258
					29.9094	14453	14494	14350	14408	14335	14557	14439	14366	14468	14314	14310	14325	14268	14461	13956	13717	13704	13629	13711	13712	13500	13653	13573	13568	13708	13548	13812	13680	13644	13480	13712	13464	13489	13339	13334	13497	13355	13476	13409	13632	13543	13331	14205	14041
					29.9225	14458	14521	14336	14353	14255	14475	14397	14311	14507	14497	14494	14653	14627	14140	14239	13876	13766	13756	13536	13631	13641	13295	13689	13574	13795	13746	13624	13490	13565	13493	13411	13488	13546	13468	13360	13560	13421	13814	13673	13475	13442	13806	13833	13961
					29.9357	14442	14567	14436	14412	14408	14364	14599	14363	14493	14561	14498	14450	14383	14470	14217	14042	13920	13730	13813	13747	13592	13697	13611	13524	13508	13657	13430	13817	13363	13466	13532	13548	13504	13390	13414	13395	13492	13675	13409	13649	13404	13855	13929	14392
					29.9488	14532	14322	14494	14300	14031	14364	14596	14504	14406	14566	14378	14278	14329	14500	14324	13845	13850	14036	13521	13622	13608	13594	13331	13572	13453	13473	13677	13547	13542	13487	13239	13527	13368	13569	13317	13384	13237	13394	13566	13478	13518	13698	14150	14038
					29.9619	14395	14453	14339	14291	14319	14365	14325	14542	14271	14291	14308	14106	14475	14320	14522	14035	13675	13468	13610	13567	13527	13374	13689	13344	13602	13360	13674	13498	13689	13477	13460	13641	13698	13273	13353	13363	13307	13429	13487	13344	13576	13872	14320	14040
					29.975	14188	14056	14213	14047	14224	14356	14244	14436	14174	14325	14437	14173	14257	14508	14390	14031	13744	13556	13661	13704	13425	13563	13479	13338	13508	13525	13593	13328	13330	13363	13415	13340	13310	13429	13501	13212	13502	13252	13517	13547	13698	14129	14280	14021
					29.9882	14346	14220	14123	14304	14273	14183	13954	14271	14123	13913	14215	14206	14130	14043	14545	14096	13746	13592	13567	13788	13636	13512	13602	13579	13478	13355	13489	13721	13496	13576	13387	13659	13411	13542	13447	13541	13573	13373	13420	13711	13808	14140	14208	13844
					30.0013	14077	13877	14104	13906	14065	14096	14120	14223	14246	14247	14213	14099	14105	13947	14436	14048	13889	13692	13664	13675	13669	13373	13639	13561	13490	13604	13519	13489	13490	13350	13392	13275	13409	13482	13398	13294	13339	13388	13733	13403	13902	14210	13976	13909
					30.0144	14271	13872	14045	13795	14091	13901	14152	13883	13916	13868	14166	13896	14243	13997	14511	14209	13808	13716	13588	13491	13596	13535	13393	13588	13448	13548	13653	13563	13435	13288	13387	13466	13439	13459	13665	13635	13579	13484	13484	13444	13945	14050	13937	13588
					30.0276	13801	13831	13936	13961	13885	13814	14136	14023	13968	13897	13791	13711	14099	13916	14107	14304	13734	13589	13459	13753	13394	13771	13446	13519	13505	13402	13223	13492	13372	13496	13523	13247	13494	13554	13524	13372	13736	13586	13541	13811	13835	13899	13957	13632
					30.0407	13967	13891	13967	14128	13827	13833	13966	13860	13769	13799	13831	13870	13868	13940	14189	14162	13973	13548	13763	13655	13755	13682	13580	13677	13622	13438	13497	13458	13306	13408	13443	13496	13785	13383	13636	13484	13451	13536	13697	13849	14005	14121	13948	13533
					30.0538	13840	13901	13811	13846	13555	13961	14003	13948	13951	13927	13949	13988	13627	13928	14122	14454	14029	13640	13570	13642	13382	13396	13542	13713	13588	13353	13384	13491	13412	13332	13450	13194	13497	13412	13767	13598	13374	13477	13676	13838	13976	13982	13822	13485
					30.067	13742	13923	13849	13701	13797	13723	13870	13732	13968	13936	13618	13881	13747	13690	14118	14345	14052	13832	13804	13651	13568	13515	13617	13465	13463	13347	13330	13564	13342	13561	13447	13449	13302	13361	13557	13560	13521	13610	13778	13879	13995	13787	13740	13565
					30.0801	13602	13691	13793	13570	13756	13686	13846	13782	14076	13563	13626	13677	13611	13675	14126	14021	14007	14121	13681	13419	13441	13574	13540	13492	13514	13549	13540	13266	13429	13469	13618	13374	13331	13681	13642	13274	13344	13412	13849	13777	14095	13766	13863	13445
					30.0932	13848	13786	13775	13813	13743	13693	13865	13753	13824	13740	13760	13587	13651	13586	13957	13948	14089	14096	13719	13451	13483	13704	13257	13508	13593	13437	13513	13628	13620	13425	13305	13533	13499	13477	13537	13393	13379	13197	13814	14042	13688	13628	13626	13465
					30.1063	13807	13760	13683	13751	13814	13834	13870	13720	13651	13915	13801	13674	13743	13613	13767	14113	14166	13973	13689	13712	13644	13440	13607	13411	13330	13484	13539	13591	13536	13574	13314	13381	13534	13503	13641	13450	13660	13497	13845	14101	14058	13745	13498	13667
					30.1195	13760	13838	13827	13718	13775	13767	13676	13856	13786	14030	13769	13787	13607	13754	13386	14102	14060	13956	13639	13509	13648	13584	13549	13510	13479	13529	13383	13531	13450	13420	13577	13608	13448	13513	13513	13429	13466	13877	13834	13945	13922	13902	13516	13493
					30.1326	13712	13788	13871	13735	13846	13682	13862	13855	13910	13983	13920	13626	13643	13740	13543	13884	14057	14091	13566	13455	13672	13463	13632	13583	13463	13505	13446	13561	13591	13341	13597	13610	13604	13388	13515	13594	13640	13819	14061	14070	13843	13668	13610	13508
					30.1457	13743	14156	13850	14029	13903	13709	13835	13692	13842	13540	13897	13852	13887	13689	13644	13984	14113	14150	13929	13946	13480	13615	13713	13436	13636	13489	13422	13387	13586	13371	13704	13530	13386	13637	13638	13639	13738	13703	13922	13941	13687	13510	13425	13648
					30.1589	13833	13904	13824	13702	13926	13836	13769	13913	13994	13866	14019	13784	13841	13842	13578	13816	14190	14096	13876	13481	13765	13612	13570	13622	13507	13538	13387	13346	13674	13687	13611	13554	13718	13496	13710	13588	13474	13746	13848	14014	13273	13482	13264	13479
					30.172	14209	13886	13765	13937	13879	13926	13930	13705	14035	13722	14151	13912	13919	13655	13660	13806	14066	14305	13870	13797	13658	13714	13651	13482	13736	13260	13570	13421	13466	13771	13426	13674	13690	13442	13724	13784	13529	13847	13877	13955	13423	13539	13422	13437
					30.1851	13973	13883	13574	13831	13797	14021	13748	13959	13876	14001	13936	13752	13904	13678	14073	13776	14145	14042	14103	13972	13454	13538	13512	13569	13383	13544	13742	13530	13670	13597	13859	13533	13472	13699	13770	13814	14023	13752	13826	13749	13548	13385	13442	13778
					30.1983	13675	13815	13771	13930	13861	13800	13913	13815	13724	13937	13893	13734	14076	13803	13842	13797	13894	14261	14229	13885	13603	13600	13539	13546	13547	13559	13498	13621	13427	13425	13631	13678	13681	13844	13615	13765	13838	14015	14076	13692	13711	13286	13438	13729
					30.2114	13855	14150	13773	14007	13871	13900	13821	13751	13962	13867	13657	13838	13604	13664	13742	14030	13795	14136	14223	14092	13757	13380	13837	13458	13481	13467	13628	13553	13734	13875	13665	13416	13685	13653	13731	13753	14138	14018	13656	13717	13327	13151	13383	13408
					30.2245	13746	13693	13738	13675	13796	13537	13732	13880	13622	13873	13701	13896	13838	13511	13700	13724	13990	14286	14153	14144	13641	13716	13789	13575	13352	13499	13486	13608	13727	13581	13639	13818	13667	13883	13852	13924	14026	13852	13710	13594	13672	13610	13352	13427
					30.2376	13816	13907	13887	13795	13810	13774	13811	13846	14118	13652	13917	13727	13665	13892	13975	13699	13920	14054	14160	14077	13642	13672	13639	13474	13590	13603	13591	13732	13652	13850	13596	13638	13837	13773	13934	13872	13786	13780	13899	13442	13634	13453	13314	13534
					30.2508	13515	13799	13654	13622	13609	13680	13492	13760	13596	13687	13741	13796	13756	13827	13899	13724	13761	13901	14039	14115	13854	13905	13549	13556	13447	13363	13670	13663	13715	13868	13652	13799	14096	14062	14097	13741	14069	13736	13554	13308	13321	13429	13686	13569
					30.2639	13693	13783	13818	13656	13643	13678	13538	13644	13675	13826	13655	13927	13737	13658	14034	13712	13889	13990	14212	14264	13949	14028	13810	13557	13483	13640	13855	13637	13859	13744	13720	13796	14121	13883	13934	13977	13710	13653	13410	13385	13723	13467	13731	13732
					30.277	13692	13816	13447	13745	13584	13801	13774	13795	13647	13671	13745	13575	13566	13611	14003	13645	13606	13868	14034	14190	14044	13876	13779	13779	13611	13800	13659	13661	13712	13910	13962	13753	13833	14016	14033	13819	13680	13734	13734	13347	13537	13528	13675	13545
					30.2902	13944	13776	14019	13972	13622	13841	13580	13556	13659	13593	13797	13617	13854	13509	13735	13964	13862	13930	13940	14198	14052	13838	13900	13792	13672	13819	13729	14160	13854	13967	13592	14052	13969	13882	14016	13627	13882	13787	13554	13728	13508	13743	13550	13678
					30.3033	13599	13633	13565	13828	13705	13846	13522	13709	13690	13846	13881	13764	13778	13983	13844	13681	13714	13996	14220	14195	14328	14158	13739	13630	13574	14010	13747	13911	13930	14075	14015	13802	13961	14060	13787	13926	13768	13794	13387	13766	13572	13568	13605	13528
					30.3164	13649	13756	13515	13821	13853	13929	14092	13797	13894	13858	13798	13797	13734	13918	13841	14044	13915	13996	13988	14287	14126	14272	13992	13641	13845	13824	13706	14124	13772	13945	13747	13858	13787	13958	13781	13782	13808	13609	13704	13394	13617	13737	13696	13608
					30.3296	13720	13889	13742	13595	13607	13790	13829	13734	13778	13742	13637	13895	13688	13705	13940	14200	13952	13817	13924	13907	14057	13880	13998	13801	13766	14011	13860	14005	14075	13937	13690	14028	13847	13909	13726	13933	13810	13517	13353	13484	13539	13493	13581	13535
					30.3427	13818	13863	13417	13706	13755	13771	13735	13744	13914	13853	13773	13620	13675	13828	13665	14073	14127	13947	13820	14013	14124	14166	13821	13971	13919	13814	13909	13880	14054	13735	14047	13897	13984	13732	13739	13764	13672	13707	13473	13452	13556	13749	13628	13464
					30.3558	13802	13647	13523	13670	13840	13751	13678	13660	13908	13735	13683	13736	13763	13640	13801	14130	14143	13864	13967	13944	14179	14235	14199	13929	13456	13859	13771	13811	13832	13816	13836	13913	13812	13853	13583	13666	13459	13614	13421	13601	13658	13668	13774	13278
					30.369	13518	13722	13449	13542	13487	13743	13683	13646	13795	13615	13727	13627	13699	13546	13512	14020	13839	13890	13913	14023	14227	14039	14071	13862	13893	13792	13939	13797	13861	13716	13685	13846	13815	13517	13636	13557	13401	13706	13502	13664	13710	13545	13355	13490
					30.3821	13463	13665	13611	13771	13605	13851	13689	13578	13381	13568	13658	13572	13485	13657	13614	14059	14134	13862	13782	13722	14009	14055	13971	13878	14055	14005	13745	13786	13928	13889	13812	14028	13782	13715	13776	13435	13547	13221	13537	13441	13744	13697	13598	13307
					30.3952	13756	13530	13654	13558	13535	13700	13716	13874	13773	13730	13635	13646	13689	13651	13584	13672	13804	13931	13660	13746	14080	13999	14171	13964	13746	13902	13938	13772	13952	13788	13870	13727	13491	13632	13528	13530	13194	13395	13165	13675	13910	13509	13492	13334
					30.4083	13595	13573	13440	13704	13380	13731	13612	13542	13445	13480	13798	13625	13517	13568	13963	13710	13855	13943	13826	13686	13807	13884	13954	13967	13861	13986	13741	13833	13829	13739	13962	13747	13758	13520	13633	13624	13369	13495	13552	13590	13612	13777	13720	13337
					30.4215	13494	13614	13629	13744	13553	13689	13546	13572	13619	13686	13452	13582	13774	13611	13786	13817	14031	13836	13463	13687	13836	14113	13980	13813	13973	14055	14040	13923	13863	13809	13908	13616	13641	13528	13533	13336	13211	13346	13560	13504	13743	13426	13344	13283
					30.4346	13478	13564	13502	13595	13716	13711	13793	13495	13238	13793	13599	13524	13353	13423	13773	13657	13898	13927	13852	13496	13739	13808	14249	13965	13846	14031	13810	13655	13939	13659	13822	13614	13669	13532	13439	13527	13549	13602	13829	13522	13600	13463	13347	13550
					30.4477	13622	13728	13548	13534	13475	13717	13581	13651	13373	13415	13596	13615	13706	13552	13618	13590	13952	13990	14023	13487	13792	13987	13877	13725	13874	13715	13780	13730	13653	13848	13617	13745	13475	13503	13440	13512	13529	13689	13524	13475	13352	13542	13437	13509
					30.4609	13505	13315	13622	13612	13679	13503	13584	13407	13516	13539	13742	13426	13526	13253	13391	13459	13734	14083	13918	13552	13569	13891	13806	13922	13754	13759	14023	13869	13854	13534	13781	13495	13537	13521	13373	13424	13303	13605	13480	13513	13487	13480	13486	13379
					30.474	13793	13675	13615	13542	13481	13463	13551	13596	13580	13483	13444	13765	13719	13601	13685	13636	13791	13849	13800	13806	13643	13878	13736	13857	13959	13955	13802	13907	13864	13703	13632	13703	13448	13741	13457	13509	13434	13634	13601	13584	13466	13352	13237	13292
					30.4871	13326	13390	13657	13513	13521	13543	13360	13593	13485	13461	13469	13454	13637	13518	13479	13553	13823	13924	13566	13948	13761	13927	13736	13789	13894	13881	13632	13771	13852	13627	13616	13628	13484	13562	13643	13423	13549	13803	13657	13629	13476	13445	13409	13182
					30.5003	13647	13414	13408	13511	13478	13476	13344	13777	13595	13393	13590	13496	13646	13884	13439	13673	13882	13712	13817	13725	13932	13744	14057	13714	13797	13685	13829	13634	13655	13696	13779	13817	13546	13685	13562	13612	13439	13301	13762	13709	13458	13416	13223	13281
					30.5134	13428	13401	13544	13576	13424	13508	13602	13591	13569	13448	13643	13381	13469	13447	13494	13572	13755	13751	14037	13856	13407	13899	13836	13855	13836	14044	13673	13804	13507	13647	13460	13584	13657	13485	13441	13629	13706	13596	13615	13439	13424	13333	13431	13518
					30.5265	13611	13400	13441	13724	13630	13621	13747	13598	13464	13799	13554	13522	13533	13668	13621	13513	13569	13771	13749	13642	13465	13746	13745	13831	13758	13734	13554	13730	13934	13659	13670	13473	13739	13486	13670	13656	13561	13533	13814	13440	13458	13358	13341	13602
					30.5397	13566	13497	13400	13634	13450	13628	13413	13578	13398	13741	13493	13494	13391	13483	13483	13742	13533	13792	13778	13891	13872	13647	13701	13740	13678	13839	13723	13643	13661	13545	13589	13419	13758	13696	13531	13539	13801	13808	13667	13576	13426	13295	13507	13393
					30.5528	13380	13490	13686	13512	13727	13556	13497	13584	13513	13581	13539	13617	13712	13559	13676	13474	13579	13791	13955	13939	13592	13980	13795	13964	13836	13886	13613	13833	13832	13614	13458	13508	13709	13646	13495	13724	13691	13741	13582	13566	13625	13387	13669	13267
					30.5659	13530	13409	13737	13553	13563	13466	13508	13562	13710	13572	13706	13757	13736	13689	13554	13497	13626	13834	13721	14084	13553	13966	14047	13707	13718	13697	13721	13805	13857	13622	13547	13785	13602	13692	13482	13642	13665	13761	13684	13315	13506	13261	13380	13471
					30.579	13494	13527	13471	13750	13910	13537	13831	13655	13649	13597	13955	13747	13730	13534	13639	13557	13687	13921	14003	13890	13863	13789	13760	13874	13803	13794	13419	13852	13877	13708	13586	13737	13568	13761	13601	13788	13712	13381	13716	13619	13532	13405	13595	13433
					30.5922	13843	13563	13449	13539	13699	13692	13625	13800	13568	13649	13637	13745	13591	13796	13605	13788	13710	13524	14072	14205	13516	13763	13961	13903	13644	13817	13827	13784	13693	13691	13586	13489	13455	13679	13824	13756	13790	13596	13620	13555	13474	13204	13172	13341
					30.6053	13718	13660	13550	13608	13624	13780	13593	13603	13697	13725	13724	13687	13586	13618	13513	13496	13506	13480	13942	13910	14002	13686	13889	13788	13760	13824	13833	13693	13479	13606	13839	13691	13618	13861	13573	13834	13677	13764	13327	13546	13196	13280	13587	13450
					30.6184	13730	13469	13603	13505	13440	13704	13609	13586	13718	13437	13635	13676	13519	13680	13658	13459	13479	13579	13988	13848	13759	14090	13796	13870	14014	13695	13750	13577	13704	13590	13579	13682	13740	13809	13811	13826	13854	13723	13461	13398	13363	13282	13492	13311
					30.6316	13684	13675	13677	13698	13542	13774	13637	13512	13778	13811	13378	13789	13587	13637	13668	13646	13502	13756	13685	13851	13744	13877	13875	13803	13954	13682	13874	13548	13738	13631	13725	13934	13716	13736	13693	13756	13587	13599	13253	13384	13542	13156	13550	13412
					30.6447	13651	13564	13775	13675	13677	13979	13725	13649	13600	13575	13799	13550	13698	13436	13364	13643	13753	13706	13519	13869	13874	14011	13894	13767	13799	13828	13685	13514	13556	13672	13640	13761	13820	13673	13683	13791	13717	13447	13764	13407	13368	13437	13495	13518
					30.6578	13708	13618	13650	13677	13550	13753	13519	13603	13621	13729	13497	13469	13543	13786	13376	13398	13540	13519	13531	13802	13559	13891	13752	13792	13854	13671	13590	13579	13513	13554	13519	13921	13510	13853	13684	13766	13430	13579	13319	13231	13368	13220	13491	13342
					30.671	13684	13765	13709	13644	13681	13527	13713	13692	13721	13665	13550	13779	13483	13641	13645	13334	13800	13417	13796	13666	13806	13931	13630	13662	13739	13625	13655	13705	13511	13438	13774	13769	13857	13699	13830	13533	13788	13564	13426	13300	13140	13176	13126	13389
					30.6841	13640	13713	13644	13786	13529	13502	13769	13674	13582	13559	13674	13587	13610	13534	13370	13557	13432	13457	13702	13591	13748	13713	13798	13817	13586	13664	13610	13537	13503	13580	13607	13732	13612	13789	13749	13622	13812	13476	13318	13448	13399	13058	13357	13437
					30.6972	13528	13412	13582	13532	13528	13667	13387	13548	13546	13675	13834	13592	13478	13549	13574	13645	13268	13455	13643	13752	13792	13756	13762	13670	13787	13769	13506	13593	13544	13428	13632	13501	13540	13617	13622	13673	13711	13446	13354	13310	13356	13476	13487	13463
					30.7103	13357	13554	13630	13385	13475	13462	13509	13614	13615	13499	13556	13716	13553	13528	13534	13483	13581	13331	13575	13801	13750	13745	13631	14067	13759	13734	13677	13500	13633	13434	13643	13306	13610	13529	13767	13732	13487	13362	13271	13352	13420	13256	13451	13386
					30.7235	13648	13495	13410	13392	13511	13709	13573	13588	13385	13703	13514	13503	13676	13575	13504	13588	13832	13340	13608	13833	13655	13881	13694	13505	13301	13566	13662	13446	13668	13345	13541	13732	13466	13520	13804	13524	13435	13619	13495	13312	13162	13374	13330	13312
					30.7366	13574	13425	13515	13512	13541	13533	13553	13488	13629	13388	13438	13632	13648	13571	13568	13585	13601	13468	13543	13734	13440	13708	13830	13480	13462	13399	13419	13514	13602	13421	13327	13732	13639	13706	13795	13569	13452	13508	13414	13264	13177	13525	13361	13222
					30.7497	13443	13486	13486	13439	13607	13510	13509	13481	13613	13301	13534	13181	13500	13635	13517	13559	13433	13512	13509	13658	13679	13818	13458	13329	13421	13476	13464	13661	13549	13446	13698	13501	13752	13832	13532	13614	13714	13533	13303	13454	13263	13566	13167	13093
					30.7629	13480	13412	13263	13517	13294	13326	13540	13596	13530	13501	13516	13685	13480	13565	13675	13514	13479	13618	13691	13629	13609	13495	13774	13592	13580	13657	13236	13406	13651	13278	13690	13704	13733	13454	13748	13695	13588	13575	13549	13278	13163	13256	13440	13293
					30.776	13287	13492	13676	13635	13477	13424	13394	13350	13477	13394	13461	13454	13396	13598	13436	13511	13673	13506	13597	13617	13678	13668	13902	13543	13636	13361	13546	13528	13483	13378	13392	13574	13451	13615	13543	13920	13718	13529	13430	13352	13242	13197	13537	13229
					30.7891	13430	13562	13377	13447	13319	13435	13372	13625	13396	13491	13416	13226	13478	13438	13611	13573	13521	13345	13800	13716	13694	13649	13601	13550	13647	13380	13457	13458	13516	13309	13657	13688	13518	13496	13666	13647	13671	13501	13330	13373	13408	13466	13419	13302
					30.8023	13315	13488	13506	13349	13304	13435	13380	13656	13467	13449	13648	13399	13267	13404	13561	13569	13621	13706	13759	13617	13844	13605	13528	13350	13468	13493	13429	13711	13566	13554	13422	13577	13345	13613	13614	13798	13750	13873	13494	13506	13477	13513	13312	13134
					30.8154	13485	13360	13403	13463	13305	13398	13567	13426	13646	13391	13286	13232	13402	13169	13648	13574	13566	13715	13698	13753	13700	13924	13878	13660	13372	13657	13635	13527	13472	13346	13552	13595	13658	13766	13689	13962	13710	13714	13702	13425	13411	13444	13375	13276
					30.8285	13483	13381	13606	13518	13336	13399	13258	13284	13585	13593	13569	13324	13312	13441	13521	13561	13692	13620	13985	13879	13786	13574	13597	13491	13671	13643	13487	13183	13507	13410	13501	13360	13842	13567	13739	13786	13874	13744	13633	13518	13715	13431	13287	13203
					30.8417	13422	13231	13160	13368	13367	13354	13387	13264	13264	13681	13351	13319	13514	13331	13419	13592	13584	13738	14088	14087	13780	13794	13717	13687	13389	13691	13487	13647	13495	13537	13518	13540	13526	13708	13879	13492	13950	14168	13928	13584	13655	13578	13468	13254
					30.8548	13267	13302	13493	13281	13359	13446	13557	13339	13339	13398	13419	13573	13389	13411	13556	13790	13848	13907	14126	13986	13916	13869	13743	13621	13684	13498	13438	13622	13520	13367	13548	13539	13730	13744	13466	13952	14010	13801	13795	13746	13631	13363	13405	13250
					30.8679	13610	13398	13350	13326	13475	13336	13444	13348	13369	13410	13586	13507	13483	13559	13674	13858	13822	13904	14102	14129	13843	13856	13659	13609	13679	13387	13529	13494	13448	13490	13647	13375	13455	13586	13558	13574	14044	13855	13782	13760	13827	13482	13385	13312
					30.881	13274	13330	13281	13291	13228	13395	13295	13220	13495	13412	13453	13490	13345	13496	13592	13507	14071	14022	14342	14295	14106	13803	13503	13350	13640	13507	13499	13393	13425	13591	13759	13644	13625	13595	13691	13624	13587	13823	14070	13837	13844	13480	13573	13372
					30.8942	13439	13446	13400	13379	13524	13501	13437	13337	13531	13305	13351	13450	13512	13500	13377	13734	14093	14003	14102	14124	14254	13809	13770	13580	13587	13548	13655	13590	13547	13331	13381	13374	13570	13459	13585	13596	13707	13920	13941	14063	13795	13603	13532	13438
					30.9073	13348	13316	13388	13441	13228	13371	13434	13232	13339	13386	13479	13322	13396	13403	13555	13770	14026	14315	14407	14341	14063	13635	13811	13565	13661	13480	13750	13432	13575	13633	13583	13196	13360	13395	13674	13889	13809	13700	13911	14094	13977	13235	13613	13215
					30.9204	13289	13275	13310	13349	13246	13242	13570	13474	13155	13611	12929	13297	13258	13324	13461	13978	14019	14514	14378	14218	14149	14081	13828	13575	13389	13393	13481	13516	13168	13642	13363	13660	13451	13662	13570	13634	13575	13886	14050	13899	13930	13753	13613	13163
					30.9336	13227	13237	13404	13306	13249	13358	13501	13171	13563	13538	13517	13359	13518	13546	13726	13889	14348	14539	14384	14059	14089	13611	13598	13466	13580	13381	13473	13619	13472	13380	13594	13552	13516	13454	13725	13696	13633	14018	14122	13988	14097	13861	13442	13406
					30.9467	13382	13519	13299	13469	13687	13765	13438	13513	13414	13479	13418	13493	13499	13490	13530	13854	14474	14584	14444	14263	14021	13981	13717	13600	13622	13539	13760	13545	13720	13572	13319	13398	13420	13532	13656	13887	13753	13971	14033	14135	14030	13717	13696	13464
					30.9598	13418	13257	13640	13641	13650	13454	13469	13479	13633	13472	13457	13552	13479	13206	13677	14226	14594	14637	14200	14106	13981	13930	13659	13532	13614	13490	13672	13537	13684	13410	13399	13575	13772	13785	13551	13687	13913	14137	14064	13973	14005	13983	13515	13391
					30.973	13431	13572	13449	13371	13521	13464	13481	13483	13297	13564	13400	13464	13342	13457	13537	14056	14473	14354	14157	14147	14137	13856	13764	13782	13638	13565	13636	13483	13384	13578	13383	13694	13344	13627	13743	13610	13567	13744	13958	14166	14084	14134	13926	13397
					30.9861	13442	13461	13588	13351	13515	13424	13625	13449	13416	13644	13492	13472	13685	13585	13836	13996	14429	14381	14284	14074	14004	13944	13628	13532	13745	13414	13754	13480	13727	13670	13549	13714	13597	13760	13767	13631	13717	13669	13840	13948	14342	13996	13770	13479
					30.9992	13543	13385	13601	13627	13465	13558	13373	13557	13614	13569	13456	13623	13778	13407	13778	14390	14661	14453	14254	14039	14031	13878	13807	13695	13659	13420	13362	13876	13586	13560	13657	13663	13735	13650	13541	13687	13672	13783	13848	14182	14195	14205	13911	13365
					31.0123	13551	13596	13638	13647	13741	13580	13550	13586	13535	13583	13537	13443	13578	13595	13935	14371	14261	14291	14079	14066	14111	13821	13666	13729	13497	13588	13465	13654	13547	13490	13416	13541	13675	13555	13602	13802	13566	13679	14139	13998	14272	14376	13945	13524
					31.0255	13645	13735	13525	13731	13883	13637	13663	13634	13337	13594	13828	13699	13758	13750	14064	14335	14477	14343	14059	14066	14037	13944	13829	13553	13520	13225	13527	13541	13492	13500	13524	13712	13578	13551	13686	13879	13666	13860	13934	14286	14206	14172	14231	13887
					31.0386	13771	13504	13901	13623	13742	13663	13991	13801	13740	13607	13988	13877	13854	13572	14401	14563	14139	14408	14165	13981	13840	13821	13633	13468	13474	13641	13592	13359	13542	13696	13752	13477	13739	13538	13756	13599	13758	13487	13788	13928	14067	14185	14513	13811
					31.0517	13879	13644	13775	13633	13675	13732	13649	13671	13880	13910	13776	13823	13835	13970	14478	14355	14309	14176	14266	13993	14013	13886	13757	13584	13340	13496	13678	13455	13542	13569	13582	13602	13734	13713	13641	13608	13874	13914	13800	13570	14081	14461	14454	14004
					31.0649	13768	13889	14119	13794	14073	13886	13974	13794	14052	13885	13864	13976	14111	13864	14631	14266	14153	14167	14174	13807	13784	13876	13939	13519	13708	13514	13662	13442	13647	13540	13719	13689	13642	13639	13602	13845	13532	13842	13939	14034	13941	14069	14444	14136
					31.078	13900	13910	14187	14084	13807	14051	14083	14001	13977	14074	14208	13849	14051	14048	14370	14497	14156	14004	13921	13900	13888	13961	13770	13636	13716	13533	13621	13533	13758	13732	13634	13667	13687	13553	13628	13850	13847	13693	13993	14124	13815	14074	14511	14394
					31.0911	14037	14268	14299	14006	14147	14195	14246	14093	14168	14178	14271	14118	14217	14166	14656	14235	14339	13942	13891	13795	13724	13904	13891	13807	13498	13689	13698	13799	13780	13559	13774	13608	13718	13697	13754	13598	13789	13696	13841	14054	14059	14081	14405	14470
					31.1043	14408	14380	14459	14252	14441	14314	14346	14237	14355	14425	14543	14483	14545	14488	14822	14358	14145	13962	13863	13804	13848	14031	13956	13715	13664	13807	13587	13604	13798	13709	13967	13902	13703	13609	13652	13696	13999	13685	13796	13777	14080	14336	14371	14299
					31.1174	14294	14604	14473	14513	14516	14258	14617	14493	14686	14408	14375	14643	14782	14813	14735	14133	13790	13862	13987	13909	13895	14039	13831	13641	13578	13654	13724	13810	13844	13760	13782	13721	13851	13708	13629	13756	13655	13900	13962	14012	13995	14059	14260	14389
					31.1305	14732	14824	14733	14475	14613	14806	14704	14476	14528	14888	14792	14759	14818	15093	14804	14159	14256	14000	14027	13977	13964	13848	13817	13553	13682	13875	13945	13589	13605	13663	13721	13655	13775	14062	13951	13808	13759	13660	13778	13685	14103	14052	14226	14730
					31.1436	14823	14942	14888	14974	14917	15096	14762	14879	15090	14937	14861	15082	14842	14887	14545	14223	14096	13933	14053	14070	14016	14068	13986	13651	13855	13821	13900	13862	13951	13736	13900	13924	13642	13859	13801	13859	13799	14073	13850	13836	13890	13958	14129	14871
					31.1568	14957	15078	14923	15009	15196	15023	14874	14791	15144	14691	15076	14966	15087	14807	14612	14168	13910	13761	13941	14030	13748	14103	14006	14149	13785	13960	13914	13659	13804	14121	13751	13783	13947	13843	13893	13651	13775	13864	14161	13873	13770	14332	14149	14831
					31.1699	14923	14980	14946	15050	14946	15093	14956	14989	14907	14982	15182	15007	14928	14858	14572	14279	13928	14016	13973	13981	14097	13982	13839	13998	13838	13818	13913	13819	14015	14057	14047	13965	14154	14033	13889	13958	14004	14099	14009	13859	13986	13899	14559	14639
					31.183	14732	14943	14876	14843	14964	15009	15060	14960	14907	14839	14913	14873	14642	14944	14532	14193	14056	13991	13769	13986	14103	14179	14064	13840	13991	13880	13858	13841	14257	13907	13994	13917	13736	13878	14088	14087	14304	14004	14284	14039	13860	14023	14075	14717
					31.1962	14904	14917	15051	14863	14967	14798	15045	15006	14891	14738	14990	15107	15054	14963	14407	14143	14179	14126	14054	13925	14016	14115	14198	13967	14293	14057	14016	14389	14167	14252	13974	14116	14227	13994	13888	13890	14185	14210	14112	13908	14008	14082	14137	14581
					31.2093	14813	14896	14976	14690	15022	14860	15002	14763	14583	14858	14843	14945	14965	15048	14630	14160	14248	13925	14011	14299	14118	14077	14189	14008	14211	14082	14098	14195	14006	14259	14265	14314	14109	13843	14197	14029	14351	14031	14279	14327	14055	13920	14242	14550
					31.2224	14960	14838	14969	14758	14803	14921	14937	14970	14947	14825	14854	14924	14850	14902	14420	14506	14069	14257	14198	14190	14214	14225	14384	14229	14010	14268	14457	14490	14049	14446	14304	14273	14343	14271	14137	14297	14378	14322	14196	14247	14310	14097	14409	14399
					31.2355	14829	15024	15160	14838	15033	15086	15089	14969	15023	15150	15102	15052	14981	15180	14588	14331	14259	14126	14067	14273	14260	14284	14511	14288	14606	14359	14382	14406	14298	14364	14498	14317	14292	14586	14450	14557	14350	14414	14324	14349	14324	14459	14342	14478
					31.2487	14758	15090	15081	14903	14911	14872	14900	15045	14735	14836	15039	14951	14958	14806	14524	14289	14475	14393	14204	14377	14243	14422	14385	14478	14390	14449	14239	14387	14614	14401	14473	14338	14338	14484	14308	14170	14337	14409	14364	14352	14404	14613	14484	14954
					31.2618	14853	14743	14965	14824	14919	14789	14964	14807	14826	14835	14996	14960	14866	15065	14622	14548	14568	14607	14332	14363	14449	14458	14299	14378	14619	14528	14495	14459	14567	14465	14574	14403	14529	14524	14564	14348	14527	14521	14485	14498	14359	14512	14711	14676
					31.2749	15018	14664	14766	14850	14843	15133	14924	14870	14958	14999	15032	14744	14824	14768	14739	14737	14558	14571	14648	14468	14714	14652	14758	14512	14586	14537	14779	14462	14455	14718	14446	14813	14631	14649	14531	14659	14515	14508	14443	14707	14573	14700	14747	14862
					31.2881	14919	14717	15083	14876	14984	14833	14992	15096	14876	14975	14786	15013	14954	14934	14609	14892	14702	14771	14733	14601	14312	14783	14663	14563	14722	14764	14582	14638	14694	14647	14574	14701	14676	14840	14433	14583	14704	14664	14615	14738	14802	14515	14734	14786
					31.3012	14974	14822	14800	14899	15031	14747	15097	15000	14999	15087	14839	14954	14912	14647	14735	14706	14783	14537	14800	14637	14670	14792	15007	14688	14714	15079	14726	14883	14982	14834	14813	14882	14736	14722	14677	14629	14830	14701	14620	14771	14954	14598	14977	15012
					31.3143	14893	14852	14979	15048	14864	14990	15003	15012	15149	15346	15326	15136	14847	15210	14905	15000	14797	14716	14801	14817	14689	14644	14767	14759	14901	14988	14968	14914	14962	14773	14762	14967	15055	14944	14726	14619	14875	14565	14887	14750	14825	14909	14727	15006
					31.3275	14921	14993	15068	15091	15060	15019	15169	15088	14969	15122	15166	14992	14844	14977	15077	15059	15007	14853	15020	14743	14849	14808	14814	14867	14937	14887	14916	14876	15185	14892	14816	14657	14885	14829	14871	14934	14984	14679	14975	14535	14587	14930	14915	15174
					31.3406	14671	14999	15034	14798	15001	14984	15162	14979	15120	14901	15089	14972	15121	14956	14879	14865	14779	15002	15029	14741	14852	14975	14997	14898	14810	14944	14673	14884	15033	14640	15045	14848	14769	14885	15057	14866	14905	14847	14745	14690	14875	14639	14916	14743
					31.3537	15067	14970	14892	14996	15023	14992	15012	15007	14972	15165	14969	15042	15058	14802	15136	15051	14721	14836	15048	14716	14724	14779	14889	14915	14640	14931	14876	14945	15026	14717	14692	14743	14737	14798	14826	14794	15019	14900	14781	14858	14767	14805	14618	14773
					31.3669	14802	14760	15017	14981	14980	15145	15034	15078	14858	15208	15012	14834	14859	14994	14968	14838	14881	14846	14796	14993	14749	14628	14633	14900	14837	14689	14824	14901	14878	14636	14716	14623	14733	14573	14849	14625	14629	14576	14513	14656	14343	14811	14593	14553
					31.38	14639	14760	14762	15153	14942	14853	14898	15095	15029	14781	14994	14875	14949	14993	14733	14977	14745	14863	14766	14694	14703	14769	14739	14583	14752	14848	14751	14641	14685	14691	14554	14912	14798	14801	14601	14317	14525	14535	14446	14586	14349	14445	14419	14631
					31.3931	14721	14662	14752	14752	15002	15070	14697	14893	14671	14796	14795	14816	14817	14849	14714	14587	14512	14753	14432	14393	14443	14587	14577	14728	14628	14574	14794	14543	14668	14547	14565	14709	14522	14676	14511	14586	14533	14337	14484	14538	14438	14455	14342	14457
					31.4062	14721	14790	14518	14975	14712	14584	14827	14688	14814	14753	14471	14986	14502	14562	14603	14400	14628	14586	14656	14672	14601	14446	14562	14710	14479	14422	14578	14674	14686	14255	14536	14375	14459	14401	14521	14236	14234	14323	14457	14228	14082	14317	14244	14476
					31.4194	14301	14771	14375	14752	14523	14467	14825	14509	14885	14713	14708	14380	14642	14547	14452	14364	14603	14686	14517	14287	14414	14400	14300	14482	14354	14443	14549	14484	14799	14429	14446	14276	14305	14527	14215	14241	14083	14167	14246	14218	14225	14195	13945	14152
					31.4325	14534	14508	14602	14436	14450	14460	14371	14338	14352	14316	14560	14567	14470	14427	14419	14279	14568	14427	14197	14411	14366	14369	14340	14328	14540	14195	14650	14154	14286	14463	14441	14281	14046	14159	14087	14319	14143	14075	14239	14108	14023	14204	13881	14112
					31.4456	14282	14427	14442	14372	14402	14349	14263	14358	14286	14244	14437	14001	14246	14324	14184	14168	14263	14056	14302	14193	14339	14249	14193	14205	14322	14235	14143	14125	14201	14160	14165	14214	14214	14157	14228	14143	13941	13828	13894	13995	13957	14113	13991	14231
					31.4588	14223	14267	14324	14280	14065	14156	14318	14163	14204	14159	14284	14053	14431	14048	14139	14098	14070	14101	14118	14070	14226	14147	14102	14089	14040	14194	14181	14170	13981	13781	14065	13882	13926	13967	13995	13826	14034	13965	13908	13815	13948	13834	13709	13959
					31.4719	13975	14150	14115	14144	14001	14062	14008	14042	14054	14061	14093	14055	14283	13940	14063	14188	13983	13917	14081	13910	13894	14093	13945	13673	14010	14072	14122	14175	13937	14040	13989	13982	13820	13955	13827	13592	14113	13721	13500	13587	13719	13774	13903	13933
					31.485	13936	14019	13986	14096	14058	14164	13832	13872	13808	14026	14166	14088	14059	14017	13910	13893	14044	13793	13891	13820	13924	13678	13847	13966	13944	13849	13897	13864	13982	13879	13808	13894	13842	13945	13885	13890	13659	13753	13806	13350	13648	13605	13667	13795
					31.4982	13961	13853	14097	13862	14130	13911	13969	13834	13962	14056	13945	13928	13979	13970	13758	13718	13710	13810	13812	13782	13727	13553	13786	14056	13888	13946	13770	14057	13983	13788	13687	13907	13729	13628	13810	13864	13806	13687	13478	13510	13627	13685	13633	13758
					31.5113	13824	13995	13678	13910	13867	14004	14088	13905	13862	13705	13810	14021	13742	13704	13686	13686	13768	13798	13706	13567	13661	13607	13730	13903	13747	13702	13717	13747	13960	13733	13773	13964	13757	13718	13571	13629	13656	13791	13618	13473	13747	13556	13670	13673
					31.5244	13727	13961	13754	13887	13792	13907	13750	13881	13649	13806	13798	13852	13714	13747	14006	13705	13656	13697	13472	13604	13647	13449	13831	13757	13747	13873	13766	13614	13877	13748	13838	13672	13549	13561	13619	13547	13562	13603	13487	13554	13565	13351	13655	13786
					31.5375	13948	13833	13505	13682	13816	13672	13753	13795	13743	13625	13780	13654	13853	13710	13669	13739	13554	13435	13461	13646	13622	13756	13769	13546	13862	13574	13474	13685	13613	13533	13413	13632	13462	13630	13613	13380	13712	13438	13557	13544	13663	13490	13567	13487
					31.5507	13799	13672	13649	13741	13590	13892	13635	13712	13731	13779	13704	13628	13832	13772	13756	13742	13551	13634	13508	13773	13673	13520	13699	13274	13627	13481	13869	13680	13693	13817	13535	13378	13488	13395	13351	13587	13515	13412	13444	13505	13365	13614	13643	13695
					31.5638	13722	13796	13695	13643	13696	13848	13852	13790	13662	13986	13860	13928	13588	14034	13492	13420	13509	13389	13809	13679	13542	13550	13686	13626	13336	13569	13463	13636	13730	13762	13575	13608	13308	13672	13568	13646	13619	13483	13361	13275	13406	13412	13599	13791
					31.5769	13648	13822	13767	13809	13581	13572	13594	13920	13733	13836	13691	13744	13697	13711	13440	13523	13618	13561	13561	13567	13273	13477	13588	13464	13561	13414	13610	13603	13628	13680	13546	13676	13365	13464	13535	13723	13483	13289	13377	13243	13288	13523	13478	13751
					31.5901	13972	13761	14094	13691	13819	13858	13922	13886	13765	13784	13927	13652	13986	13921	13444	13631	13331	13602	13655	13470	13555	13348	13534	13395	13313	13597	13734	13582	13598	13237	13445	13731	13257	13702	13574	13578	13472	13411	13524	13281	13403	13602	13735	13666
					31.6032	13919	13934	14016	13934	14047	13829	13894	13604	13513	14023	13890	13875	13710	13990	13573	13580	13444	13417	13397	13534	13469	13416	13538	13448	13347	13199	13650	13316	13705	13477	13277	13344	13490	13506	13565	13296	13507	13359	13404	13341	13437	13225	13788	13814
					31.6163	13811	13869	13956	13948	13850	14088	13926	14280	13919	13983	14015	13893	13927	13883	13463	13566	13659	13397	13522	13559	13398	13410	13503	13493	13460	13361	13472	13656	13467	13494	13705	13269	13614	13227	13581	13522	13397	13313	13264	13413	13525	13435	13623	14013
					31.6295	14042	13969	14128	13988	13976	14202	14062	14012	13900	14051	14006	14087	14035	14129	13866	13378	13574	13346	13446	13524	13289	13244	13441	13412	13541	13566	13654	13547	13548	13371	13530	13319	13343	13485	13507	13467	13574	13460	13454	13653	13675	13756	13611	13871
					31.6426	14142	14120	14243	14277	14195	14074	14216	14174	14176	14136	14429	14098	13982	14136	13573	13483	13602	13203	13270	13345	13421	13508	13379	13371	13544	13585	13611	13546	13579	13376	13732	13464	13540	13553	13384	13485	13414	13567	13484	13261	13395	13451	13869	13816
					31.6557	14171	14279	14169	14179	14154	14233	14294	14564	14213	14274	14192	14361	14244	14242	13836	13407	13482	13438	13506	13453	13290	13308	13709	13472	13452	13444	13479	13441	13432	13326	13503	13532	13454	13458	13245	13420	13573	13576	13412	13430	13358	13752	13914	14071
					31.6688	14391	14331	14453	14313	14187	14251	14215	14110	14310	14232	14206	14416	14291	14289	13809	13646	13398	13482	13345	13575	13157	13292	13322	13445	13518	13248	13501	13701	13671	13280	13704	13695	13444	13517	13418	13509	13287	13527	13298	13709	13512	13758	14106	13996
					31.682	14678	14105	14335	14238	14084	14160	14272	14208	14342	14396	14494	14349	14380	14395	14158	13522	13474	13444	13310	13212	13287	13490	13518	13317	13537	13561	13400	13554	13499	13617	13405	13513	13585	13590	13455	13373	13736	13421	13805	13765	13540	13905	14054	14033
					31.6951	14290	14402	14319	14306	14490	14202	14318	14233	14138	14316	14203	14198	14538	14405	14293	13785	13477	13178	13483	13312	13377	13535	13656	13369	13502	13426	13570	13486	13612	13543	13668	13544	13239	13594	13779	13379	13600	13679	13586	13618	13834	13785	13983	14260
					31.7082	13929	14514	14206	14283	14051	14059	14493	14217	14287	14362	14215	14460	14245	14006	13997	13854	13646	13288	13177	13316	13422	13356	13401	13397	13369	13394	13417	13628	13645	13736	13507	13370	13600	13558	13670	13559	13688	13543	13613	13800	13790	14113	14185	14099
					31.7214	14096	14165	14285	14364	14190	14132	14184	14375	14190	14337	14114	14396	14013	14196	14431	13924	13508	13379	13431	13318	13214	13564	13385	13639	13353	13488	13420	13290	13486	13533	13677	13607	13536	13628	13721	13594	13571	13796	13846	13649	14051	14258	14302	13882
					31.7345	14263	14149	14212	13890	13958	14229	14262	14154	14080	14057	14198	14188	14330	14235	14262	13837	13499	13282	13512	13352	13482	13587	13251	13390	13458	13357	13440	13589	13604	13565	13477	13745	13386	13553	13457	13640	13562	13512	13816	13933	14198	14128	14028	14207
					31.7476	13958	14044	14242	13986	14138	14036	14156	14365	13964	14360	14179	14140	14284	14145	14296	13902	13560	13484	13437	13392	13264	13476	13394	13393	13477	13458	13488	13587	13382	13531	13562	13535	13500	13663	13653	13411	13685	13672	13768	13991	13923	14240	14338	14246
					31.7608	13963	14041	14081	14106	14293	14168	14144	14075	14138	14214	14100	14233	14207	14043	14182	14143	13639	13481	13557	13198	13450	13466	13371	13494	13443	13592	13338	13487	13499	13478	13706	13550	13648	13555	13647	13589	13487	13909	13740	14167	14294	14476	14300	14291
					31.7739	13960	14125	14166	14257	14102	14028	14302	14069	14134	14125	13922	14543	14327	14217	14232	14315	13717	13524	13366	13492	13307	13469	13183	13401	13245	13560	13435	13687	13648	13436	13549	13717	13587	13522	13525	13526	13594	13929	13809	14201	14336	14342	14669	14275
					31.787	14229	13920	14179	14470	14352	14178	14179	14027	14200	14097	14168	14083	14087	14170	14324	14173	14107	13775	13446	13233	13363	13417	13385	13438	13291	13494	13297	13526	13497	13715	13571	13609	13535	13707	13847	13571	13683	13679	14036	14078	14354	14627	14388	14559
					31.8002	14241	14288	14347	14206	14083	14331	14186	14225	14309	14331	14144	14175	14113	14375	14446	14528	13728	13754	13516	13215	13328	13357	13464	13559	13448	13268	13521	13783	13477	13475	13563	13458	13766	13766	13954	13727	13730	14014	14191	14082	14234	14525	14222	14464
					31.8133	14049	14197	14220	14030	14106	14357	14304	14397	14103	14264	14369	14261	14364	14288	14392	14532	14011	13625	13584	13460	13347	13385	13407	13322	13100	13441	13407	13396	13565	13500	13703	13473	13628	13917	13429	13837	13851	14220	14062	14241	14317	14435	14698	14768
					31.8264	14322	14322	14568	14453	14249	14375	14450	14300	14254	14212	14520	14439	14304	14422	14323	14441	14216	13654	13774	13442	13307	13336	13372	13400	13403	13299	13373	13235	13537	13633	13883	13765	13863	13656	13842	13757	13832	14011	14203	14313	14630	14804	14845	15076
					31.8395	14594	14587	14576	14583	14657	14560	14480	14560	14476	14716	14541	14717	14389	14492	14526	14443	14448	13904	13734	13437	13390	13519	13380	13461	13580	13249	13369	13468	13552	13611	13735	13715	13665	13623	13731	13807	14119	13931	14354	14385	14619	15000	14962	14872
					31.8527	14926	14956	14942	14911	15013	14857	14800	14749	14966	14658	14759	14869	14675	14623	14703	14075	14355	13954	13793	13597	13343	13429	13463	13368	13417	13717	13556	13432	13680	13617	13853	13895	13693	13841	13849	13718	14192	14035	14380	14593	14683	14758	15195	15409
					31.8658	15034	14906	15159	15068	15116	15149	14988	15082	15118	14908	15064	14932	15113	14807	14571	14508	14706	14106	13720	13681	13250	13370	13535	13487	13546	13412	13459	13521	13451	13609	13765	13590	13850	13617	13792	13855	14118	14160	14526	14496	14729	14763	15276	15510
					31.8789	15414	15330	15128	15521	15607	15483	15295	15339	15296	15419	15379	15341	15527	15247	15023	14610	14550	14232	13995	13587	13400	13406	13449	13192	13723	13197	13470	13669	13543	13444	13611	13788	13684	13943	13867	14006	13978	14417	14620	14611	14815	15048	15054	15404
					31.8921	15452	15644	15561	15741	15854	15640	15814	15770	15554	15724	15539	15604	15402	15441	15293	14808	14654	14272	13979	13780	13456	13597	13541	13602	13619	13298	13298	13488	13659	13782	13738	13699	13696	13801	13777	14000	14201	14412	14501	14634	14882	14937	15031	15448
					31.9052	15768	15935	15691	15598	15804	15928	15839	15875	15745	15744	15820	15817	15712	15709	15364	14965	14653	14837	14369	13624	13528	13490	13640	13343	13327	13582	13656	13693	13587	13662	13598	13880	13912	13923	14007	14054	14199	14346	14831	14414	14690	14948	15036	14916
					31.9183	15803	15929	15697	15606	15673	15877	15859	15719	15749	15809	15943	15805	15553	15737	15824	15267	14887	14673	14126	13709	13627	13537	13790	13578	13269	13450	13564	13376	13438	13738	13555	14047	13712	13903	14107	13967	14289	14247	14636	14611	15049	15086	14837	14866
					31.9315	15348	15767	15432	15568	15513	15596	15582	15759	15429	15473	15611	15608	15711	15667	15876	15312	14929	14652	14461	13805	13653	13471	13395	13447	13823	13433	13724	13638	13540	13542	13748	13723	13947	13884	14034	14259	14402	14492	14479	14868	14832	14898	14646	14594
					31.9446	15544	15300	15537	15353	15264	15340	15335	15159	15308	15113	15300	15238	15308	15348	15772	15482	15022	14781	14697	13934	13740	13640	13402	13488	13470	13647	13475	13310	13505	13772	13727	13708	14032	14007	14159	14126	14425	14580	14709	14923	14766	14909	14260	14438
					31.9577	15260	15067	15153	15097	15232	15244	14939	15080	15050	15186	15090	14934	15134	15208	15580	15652	15306	14955	14434	14218	13987	13656	13597	13573	13373	13430	13605	13603	13490	13733	13907	13799	13792	14222	14330	14393	14558	14615	14871	14997	14517	14500	14244	14157
					31.9708	14918	15005	14858	14909	14727	14813	14910	14926	14754	14910	14995	14814	14947	15014	15308	15625	15567	15019	14936	14247	13958	13677	13557	13674	13606	13538	13513	13532	13611	13660	13677	13683	14157	14164	14248	14201	14415	14647	14713	14681	14537	14305	14039	14000
					31.984	14930	14917	14897	14658	14792	14687	14785	14634	15140	14922	14723	14925	14828	14856	14940	15558	15339	15350	15022	14758	14253	13710	13677	13781	13532	13420	13794	13594	13369	13546	13595	13813	14037	14220	14345	14239	14671	14696	14650	14377	14297	14028	14061	13842
					31.9971	14810	14504	14553	14836	14743	14590	14708	14553	14678	14605	14437	14810	14710	14880	14706	15110	15560	15421	14749	14859	14335	13966	13789	13645	13555	13388	13383	13608	13638	13619	13856	13746	14083	14073	14491	14623	14688	14650	14517	14176	13984	14110	13716	13656
					32.0102	14553	14364	14512	14412	14692	14574	14550	14265	14398	14461	14516	14336	14400	14473	14773	14901	15551	15582	15298	14979	14238	14102	13746	13721	13815	13663	13481	13670	13765	13474	13616	13872	14076	14394	14371	14582	14656	14623	14406	14323	13965	13959	13821	13551
					32.0234	14231	14076	14385	14145	14304	14254	14065	14181	14245	14131	14364	14126	14172	14169	14565	14810	15432	15505	15199	15203	14463	14145	13979	13661	13662	13441	13588	13723	13746	13518	13812	13840	14181	14288	14264	14371	14560	14614	14090	14104	14006	13826	13213	13370
					32.0365	14003	14077	13957	14030	13892	14019	13947	14030	13714	13768	14255	13949	13871	14081	14559	14631	14945	15507	15281	14975	14670	14295	14107	13749	13684	13298	13771	13622	13581	13603	13776	13628	14073	14014	14388	14425	14457	14354	14153	13987	13692	13531	13244	13388
					32.0496	13863	13688	13908	13839	13787	13665	13686	13760	13659	13574	13673	13520	13718	13698	13879	14339	14805	15057	15283	15410	14972	14322	14045	13728	13774	13567	13388	13724	13645	13687	13742	13776	13938	14025	14096	14438	14295	14336	14057	13944	13499	13410	13434	13306
					32.0628	13691	13630	13633	13602	13711	13650	13684	13678	13495	13774	13504	13675	13544	13593	13891	14311	14743	14841	15335	15266	14967	14368	14215	13653	13806	13355	13606	13663	13497	13611	13669	13776	13969	14083	14244	14342	14071	14150	14047	13703	13556	13270	13331	13145
					32.0759	13564	13801	13502	13568	13584	13429	13705	13428	13567	13690	13505	13719	13477	13288	13469	14099	14510	14599	15223	15501	15181	14693	14512	13843	13548	13684	13911	13690	13587	13641	13607	13663	13722	13849	14078	14280	13898	13872	13906	13402	13510	13383	13287	13152
					32.089	13357	13343	13392	13390	13427	13453	13364	13549	13450	13379	13360	13577	13577	13494	13356	14037	14228	14554	15150	15238	15201	14580	14330	13767	13908	13619	13601	13409	13439	13448	13575	13622	13887	13604	13999	14048	13750	13637	13512	13374	13129	13117	13193	13216
					32.1022	13413	13434	13341	13205	13461	13253	13406	13352	13290	13387	13561	13495	13327	13482	13492	13533	14248	14495	14773	14849	14961	14572	14258	13878	13985	13571	13404	13413	13598	13421	13727	13459	13861	13764	13646	13732	13685	13619	13581	13363	12990	13139	13181	13065
					32.1153	13297	13276	13194	13351	13391	13424	13208	13394	13195	13514	13271	13259	13227	13477	13346	13628	14066	14465	14513	14650	15097	14873	14263	13878	13921	13471	13701	13502	13587	13539	13452	13810	13456	13562	13745	13673	13515	13577	13408	13246	13316	13227	13041	13043
					32.1284	13384	13257	13173	13160	13205	13454	13372	13258	13442	13274	13325	13234	13116	13420	13395	13322	13674	14290	14333	14659	15098	14470	14000	13734	13752	13507	13459	13360	13536	13529	13589	13727	13527	13622	13488	13552	13587	13640	13256	12962	13209	13094	13219	13003
					32.1415	13289	13256	13214	13249	13399	13006	13684	13215	13393	13198	13351	13083	13147	13292	13254	13399	13702	13926	14178	14544	14790	14464	13926	13832	13631	13463	13602	13527	13457	13442	13597	13419	13658	13442	13574	13497	13243	13403	13314	13058	13156	13092	13000	12959
					32.1547	13288	13040	13168	13124	13302	13275	13311	13217	13217	13261	13437	13428	13189	13151	13147	13343	13471	13747	14165	14396	14635	14327	14001	13665	13808	13568	13717	13228	13390	13308	13576	13508	13493	13563	13455	13074	13364	13171	13198	13149	13135	13152	13195	13040
					32.1678	13163	13127	13363	13076	13306	13213	13157	13170	13133	13001	13296	13482	13266	13298	13062	13277	13468	13702	14077	14118	14430	14261	13977	13909	13698	13615	13574	13556	13326	13314	13304	13396	13314	13330	13302	13181	13070	13172	13254	12929	13232	13137	13108	12950
					32.1809	13122	13291	13180	13073	13080	13233	13106	13422	13220	13465	13168	13149	13314	13372	13241	13391	13451	13400	13913	13900	14286	14091	13903	13675	13539	13352	13363	13270	13505	13303	13480	13352	13269	13350	13384	13392	13178	13208	13141	12934	13049	13351	13225	13194
					32.1941	13331	13246	13131	13220	13287	13085	13201	13204	13367	13196	13344	13236	13304	13302	13266	13295	13356	13504	13481	13678	14202	14133	13904	13453	13504	13355	13339	13302	13408	13110	13293	13339	13155	13100	13084	13210	13273	13070	13022	13123	13029	13051	13318	13139
					32.2072	13145	13071	13113	13069	13160	13227	13253	13211	13209	13187	13374	13065	13103	13025	13281	13369	13264	13284	13422	13791	14121	14075	13818	13666	13484	13562	13220	13556	13304	13225	13209	13244	13051	13420	13444	13250	13085	13170	13082	12906	12861	13054	13123	13200
					32.2203	13282	13328	13306	13169	13385	13250	13388	13403	13393	13239	13149	13551	13205	13295	13214	13157	13372	13255	13436	13538	13827	13780	13731	13624	13415	13229	13544	13251	13171	13567	13258	13349	13325	13289	13198	13119	13019	13235	13151	12929	13164	13159	13160	13125
					32.2335	13265	13130	13237	13216	13312	13336	13023	13349	13245	13255	13116	13201	13268	13085	13090	13039	13473	13136	13293	13496	13500	13580	13765	13446	13222	13342	13542	13342	13437	13198	13156	13100	13306	13124	13213	13009	13052	13050	13039	13235	12985	13059	12910	12930
					32.2466	13116	13285	13325	13246	13197	13219	13370	13309	13262	13239	13105	13378	13161	13265	13231	13246	13094	13219	13163	13641	13610	13781	13599	13523	13461	13419	13416	13401	13382	13398	13314	13215	13037	13211	13221	12986	13138	12761	13305	12882	13267	13041	12985	13139
					32.2597	13324	13277	13439	13460	13309	13309	13183	13336	13371	13370	13046	13329	13207	13151	13072	13152	12976	13211	13305	13282	13439	13519	13549	13335	13337	13387	13292	13539	13211	13252	13294	13301	13258	13261	13108	13149	13069	13115	13084	13045	13259	12933	13187	13133
					32.2728	13060	13115	13303	13414	13218	13277	13302	13177	13352	13124	13258	13258	13160	13204	13217	13328	13146	13266	13249	13320	13237	13255	13711	13340	13375	13564	13435	13208	13387	13180	13413	13235	13096	13225	13375	13186	12901	12987	13141	13060	13172	13162	13056	12986
					32.286	13242	13258	13004	13134	13396	13209	13293	13329	13432	13396	13459	13385	13288	13266	13175	13117	13157	13017	13129	13254	13450	13646	13544	13072	13410	13255	13273	13370	13238	13156	13213	13361	13038	13220	13207	13042	13126	12994	12871	13056	13206	13197	13219	13077
					32.2991	13217	13138	13466	13378	13559	13292	13425	13313	13261	13258	13419	13371	13202	13475	13296	13206	12954	13223	13263	13207	13336	13557	13196	13431	13462	13254	13313	13325	13199	13298	13296	13357	13234	13282	12959	13118	13102	13051	13110	13007	13266	12920	13154	13052
					32.3122	13368	13478	13273	13333	13236	13319	13412	13173	13372	13449	13170	13217	13243	13463	13347	13219	13182	13081	13260	13184	13165	13238	13431	13200	13414	13339	13317	13324	13451	13273	13142	13208	13327	13276	13033	12842	12826	13237	13012	13120	12997	13085	13052	13101
					32.3254	13387	13387	13258	13190	13205	13188	13371	13388	13186	13590	13749	13469	13272	13449	13264	13225	13127	13023	13204	13094	13030	13615	13440	13279	13489	13232	13332	13360	13310	13302	13018	13087	13032	13060	13218	13071	12913	13055	13076	12958	12877	12923	13246	12886
					32.3385	13048	13131	13386	13282	13291	13270	13083	13465	13342	13223	13191	13340	13417	13313	13142	13333	12962	13265	13165	13287	13211	13154	13515	13576	13221	13379	13331	13306	13159	13177	13188	13455	13172	13189	12988	13040	12994	13156	13049	12917	13031	13123	13055	13125
					32.3516	13164	13363	13222	13277	13365	13287	13246	13224	13284	13185	13563	13162	13242	13347	13220	13108	12986	13173	13234	13330	13285	13127	13398	13274	13092	13220	13175	13370	13117	13127	13272	13242	13143	13059	13146	12968	13205	13129	12906	13269	13182	12949	12981	13005
					32.3648	13480	13234	13287	13341	13165	13177	13198	13268	13340	13165	13363	13461	13108	12958	13159	13406	13009	13252	13055	12990	13434	13245	13298	13311	13190	13274	13140	13205	13200	13135	13483	13250	13192	13335	13099	12800	12944	13006	12940	13036	12910	13272	13125	13101
					32.3779	13291	13148	13137	13227	13274	13187	13077	13177	13127	13229	13423	13322	13245	13435	13309	13180	13155	13460	13138	13197	13307	13161	13276	13350	13304	13441	13120	13000	13196	13439	13256	13094	12955	13069	13096	13152	13059	13190	12859	13095	13044	12963	13035	12994
					32.391	13073	13165	13237	13405	13420	13149	13252	13260	13203	13295	13248	12857	13144	13406	13405	13327	13095	13114	13104	13178	13204	13073	13261	13307	13296	13308	13148	13276	13083	13059	13296	13120	13201	13238	12888	13019	13082	12998	12925	12842	13069	13279	13051	12848
					32.4042	13147	13315	13306	13091	13068	13096	13099	13216	13292	13269	13288	13139	13266	13254	13215	13420	13303	13039	13237	13119	13076	13106	12971	13280	13286	13203	13284	13328	13434	13393	13049	12940	13254	13116	13089	13021	13092	12889	12920	13168	13146	13140	13108	12876
					32.4173	13139	13168	13149	13394	13071	13136	13312	13340	13205	13369	13153	13356	13103	13138	13076	13303	13238	13193	13055	13192	13013	13138	13445	13115	13409	13226	13184	13133	13289	13154	13169	13050	13022	13116	12979	13213	13171	12985	12981	13157	13057	13315	12898	13034
					32.4304	13202	13099	13392	13059	13207	12913	13228	13308	13306	13243	13221	13237	13437	13123	13095	13453	13301	13120	13013	13105	13246	13096	13171	13218	13375	13209	13044	13413	12900	13252	13149	13168	13010	13107	13018	12955	13084	13067	12812	12975	13107	12988	13016	12785
					32.4435	12927	13142	12960	12938	13117	13131	13187	13261	13311	13129	13067	13297	13266	12975	12992	13246	13190	13091	13137	13031	13118	13262	13205	13013	13092	13303	13236	13310	13067	13117	13326	13115	12945	13165	12973	13114	13020	13062	13152	12949	13122	12988	12920	12972
					32.4567	13042	13081	13131	13233	13015	13173	13141	13039	12978	13295	13018	13057	13364	13146	13245	13412	13274	13252	13046	13217	13138	13084	13191	13212	13313	13152	13193	13080	13325	13313	13365	13131	13093	13121	13214	12971	13063	12907	12929	12993	12877	12970	12866	12760
					32.4698	13008	13100	13025	13049	13219	13152	13076	13153	13185	13274	13164	12998	12954	12726	12975	13193	13346	13367	13044	13034	13016	13304	13235	13082	13327	13198	13257	13107	13278	13352	12973	13113	13138	13063	12952	13145	13084	12957	13053	13178	13039	13042	12985	12908
					32.4829	13159	13153	12928	12999	12992	13237	12922	13065	13054	13109	12917	12985	13068	13240	13261	13401	13239	13266	13365	13217	13141	12906	13061	12954	13193	13139	13143	13051	13334	13203	13012	13178	12925	13022	12920	13232	13137	13015	12952	13006	13093	13171	12889	13029
					32.4961	13101	13100	13125	13086	13297	12965	12936	13111	13063	13007	13069	12984	13167	13094	13073	13186	13199	13167	13144	13169	13060	13258	13378	13206	13088	13281	13237	13118	13292	13193	13069	12850	13182	13050	12987	13365	13111	13086	13022	13076	13181	13067	13000	12775
					32.5092	13090	13162	13100	13137	12973	13084	13076	13131	13080	13019	13187	13197	13089	13240	13200	13148	13116	12939	13175	13185	12868	13007	13238	13228	13078	13203	13227	13183	13452	12999	12898	12839	13109	12825	13061	13149	12962	12809	13136	12884	13040	12905	12995	12898
					32.5223	13173	12840	13001	12890	12905	13002	13118	13070	13138	13068	13106	13035	13151	12932	13088	13179	13398	13305	13157	13051	13089	13321	13160	13336	12945	13084	13130	13342	13171	13128	12996	13249	13151	13100	12972	13232	12924	12743	13153	12711	12965	12924	13008	12760
					32.5354	12981	13070	13254	13191	12933	13256	13002	13335	13138	13035	13091	13043	13016	13103	13121	13368	13145	13292	13128	13261	12880	12859	13171	13021	13061	13340	13269	13097	13186	13057	13223	13059	13015	13154	12932	12873	13126	12816	12964	12947	12997	13060	13040	13022
					32.5486	12937	13005	13142	12891	12939	13130	13077	13069	13089	13172	12925	13205	12928	13041	13162	13276	13170	13459	13344	13287	13250	13199	13195	13153	13239	13306	13154	13223	13199	13074	13217	13114	12920	12920	13059	13143	12978	12826	13260	12896	12956	12934	12896	13153
					32.5617	13145	13025	12940	13074	13054	12982	13249	13206	12937	13009	13295	13255	12889	13082	13197	13143	13114	13431	13277	12974	13170	13223	13003	13128	13178	13103	13187	13145	13137	13059	12962	12985	13049	13114	13010	13120	12995	12968	12964	13029	12889	12905	12858	12888
					32.5748	12969	12933	13091	13166	13167	12962	12935	13264	13144	13128	12915	13025	13012	13222	13286	12992	12927	13157	13195	13441	13147	13216	13112	13109	13267	13336	12897	13051	13163	13059	13141	12884	13150	12997	13091	12809	13218	13024	13089	12910	12875	13059	12853	12965
					32.588	13048	12938	13058	13124	13037	13157	13109	13174	13143	12962	13212	13029	12967	13093	13325	13028	13074	13053	13380	13197	13062	13117	13069	13157	13090	13117	13146	13099	13183	13018	13138	12990	13059	13035	13115	13170	12976	13046	13022	12996	12990	13014	12980	13057
					32.6011	13148	12932	13050	13041	13176	13060	12936	12968	13105	13195	13076	13052	13138	13369	13090	13126	12984	13244	13068	13229	13341	13201	13103	13318	12969	13156	13311	12986	13192	13270	12856	12899	13015	13109	13175	12821	13053	13070	13078	13035	12809	12863	12738	13049
					32.6142	13195	13164	13119	13166	13055	13289	13390	13236	13154	13106	13267	13098	13008	12981	13026	13163	12997	13061	13041	13246	13180	13274	13070	13138	12965	13027	13252	13116	13181	12990	13021	13296	12949	12921	13100	13201	13222	12905	12743	12849	12915	12870	13119	13120
					32.6274	12951	12938	13163	13142	12850	13053	13185	13207	13048	13012	13057	13254	13057	13351	13151	13013	13280	13291	13240	13328	13194	12954	12999	12970	13104	13261	13199	13023	12950	13025	13142	13085	13077	12908	13236	13004	13001	12938	12824	13042	12853	13072	12864	12843
					32.6405	13247	13099	13072	13019	13216	13131	12838	13293	13203	13149	13154	13263	13189	13147	13179	13188	13351	13306	13129	13313	13326	13199	13313	12945	13010	13130	13036	12975	12927	13176	12905	13047	13011	12930	13028	13121	12859	12756	12822	12844	12780	12894	12922	13086
					32.6536	13055	12932	13098	13020	13073	13111	12937	13314	12959	13447	13257	13180	13171	12983	13441	13075	13254	13122	13126	13125	13055	12968	12964	13009	13097	13098	13389	13089	13135	13207	13066	12960	13102	12905	12956	13029	13231	12945	12952	12986	12836	13066	13108	13212
					32.6668	13191	13199	13180	13138	13256	13291	13195	13269	13035	13205	13264	13283	13138	12920	13242	12892	12994	12973	13176	13224	13060	13167	13176	12914	13324	13091	13192	13201	13157	13002	13187	13224	12844	12939	13039	13042	12929	12930	13103	12955	12901	13009	13166	13130
					32.6799	13241	12967	13215	12971	13230	13300	13199	13153	13064	13115	13411	12915	13105	13354	13158	12969	13243	13194	13179	13066	13002	13301	13231	13259	13230	13146	12956	13060	13114	13121	13335	13135	13012	13069	12951	13056	12946	13137	12996	13008	12898	13106	13031	13154
					32.693	13161	13305	12954	13084	13030	13157	13226	13143	13284	13241	13111	13269	13011	13225	13120	13174	12994	12964	13103	12989	13053	13167	13215	12971	13313	13198	13084	13012	13071	12937	13060	12898	13055	12864	12982	12992	13065	13084	12997	13032	13137	12972	13055	13269
					32.7062	13011	13298	13042	13576	13317	13352	13398	13326	13411	13264	13250	13198	13325	13165	13138	12979	13191	13113	13038	13094	13151	13167	13173	13173	13209	13254	13043	12982	13199	13020	13072	13047	12956	13101	12987	12714	12889	12915	13034	13067	12861	13164	13046	13191
					32.7193	13170	13255	13345	13384	13271	13212	13062	13488	13304	13151	13492	13172	13156	13184	13166	13046	13126	13225	13112	13079	13169	12977	13141	13065	12986	13049	13114	13032	13222	12914	13186	13275	13072	12971	13082	13054	12858	13059	12948	12953	13030	13116	13145	13211
					32.7324	13186	13187	13323	13269	13073	13434	13141	13588	13342	13345	13342	13178	13418	13225	13121	13355	13272	13264	13114	13138	13099	13066	13155	13094	13109	13175	13150	13203	13267	13061	13106	13210	12962	13109	13007	12987	13114	12801	13089	12948	13063	13158	13337	13283
					32.7455	13754	13402	13439	13542	13378	13414	13346	13241	13362	13342	13448	13301	13364	13205	13211	13491	13140	13161	13082	12856	12932	13099	13179	13197	13019	13107	13101	13249	13301	12794	13048	13002	12915	12988	13190	13206	12841	12900	13262	12791	13050	13186	13395	13485
					32.7587	13448	13511	13127	13576	13376	13250	13466	13370	13338	13315	13484	13420	13368	13284	13420	13006	13088	13072	13147	13038	13003	13066	13240	13197	12995	13088	13246	13135	12971	13052	13205	13012	12994	13037	12783	12995	13084	12797	12827	12915	13020	12983	13475	13128
					32.7718	13389	13525	13400	13401	13540	13437	13559	13421	13335	13528	13663	13513	13642	13554	13434	13147	13192	13135	13139	12948	12976	13035	12915	13300	13114	12917	13205	13259	13226	13074	12868	13059	12934	12957	12923	13003	12930	12980	13089	13220	12900	13181	13538	13215
					32.7849	13437	13292	13394	13520	13339	13381	13426	13545	13434	13649	13346	13612	13089	13522	13382	13317	13111	13019	13195	12996	12807	13257	13300	12999	13167	13024	13126	13019	13053	13120	12966	12892	13061	13080	13096	12969	12975	12972	13002	13077	12954	13337	13158	13178
					32.7981	13658	13570	13464	13471	13286	13391	13475	13205	13634	13509	13498	13531	13454	13490	13450	13130	12943	13074	13250	12911	12979	13169	13138	13008	13068	13226	13101	13111	13212	13272	13098	13328	13102	12778	12963	12838	12958	13169	13165	13022	13157	13229	13266	13088
					32.8112	13420	13567	13364	13316	13276	13465	13464	13488	13339	13248	13426	13174	13377	13253	13321	13248	13288	13238	13068	12995	13057	12971	13139	13245	13118	13214	13262	13267	12835	12941	13014	12975	13081	13126	12968	13137	13163	12820	12983	13112	12956	13229	13203	13052
					32.8243	13264	13276	13301	13403	13270	13315	13247	13412	13452	13294	13366	13391	13189	13452	13466	13589	13226	13151	13272	13151	12976	12963	13173	13069	13021	13125	12997	13181	13058	13113	12939	12951	12952	13108	12975	12973	13072	13091	13045	13132	13238	13200	13335	13073
					32.8374	13266	13061	13190	13309	13419	13252	13110	13167	13418	13437	13135	13362	13412	13460	13201	13265	13583	13216	13229	13122	13083	13086	13137	13015	13151	12944	13043	13202	13138	12845	12990	12934	13002	13097	12980	12862	12850	13027	13063	13286	13147	13343	13241	13165
					32.8506	13226	13234	13359	13219	13334	13395	13254	13195	13127	13217	13170	13435	13307	13296	13385	13463	13453	13467	13183	13032	13118	13327	13033	13083	12995	13278	12972	12883	13285	13046	13159	13048	13066	13143	13033	12864	13007	13087	13144	12948	13434	13091	13019	12916
					32.8637	13300	13203	13266	13265	13168	13203	13333	13200	13356	13483	13201	13232	13350	13197	13153	13388	13361	13259	13089	13248	13048	13180	13185	13102	13229	13322	13087	13125	12993	12961	13260	13054	12954	12960	13018	12862	13106	13054	13151	13277	13297	13385	12918	13076
					32.8768	13106	13119	13214	13221	13432	13028	13259	13233	13224	13048	13039	13148	13291	13206	13407	13444	13356	13182	13250	13015	13225	13052	13228	13152	12971	13256	13257	13148	13055	13230	13156	13071	12774	12965	13091	12982	12855	13068	13381	13104	13338	13005	12825	13006
					32.89	13093	13291	13259	13165	12972	13257	13200	13078	13287	13250	13122	13441	13019	13033	13196	13213	13487	13320	13198	13211	13291	12912	13127	12922	13254	13053	13062	12843	12972	13458	12976	13212	12905	13066	13104	13077	12946	13347	13244	13140	12862	12908	12923	12740
					32.9031	13076	13249	13141	13155	13247	13060	13322	12904	13394	13107	13190	13060	13173	13161	13184	13200	13484	13363	13069	13204	13105	13237	13191	12936	12948	13098	13041	13205	13001	13182	13131	13118	13040	12975	12976	13176	13180	13233	13492	13445	13188	12976	13024	12832
					32.9162	12990	13168	13169	13066	13035	13027	13291	13214	13117	13144	12992	13106	12989	13141	13131	13371	13288	13471	13125	12907	13121	13431	13004	13091	12852	13075	13195	13067	13219	13225	13101	12963	13026	12972	13051	13166	13182	13016	13274	13199	13242	12828	12857	12827
					32.9294	13070	13277	13176	12820	13131	12995	13154	13022	13048	12980	13212	13027	13142	13080	13248	13303	13085	13598	13138	13075	12998	13140	13140	13148	13244	13258	13006	13006	13180	12938	13128	13047	13270	13232	13300	13216	13207	13124	13156	12963	13055	12954	12966	12927
					32.9425	13145	13060	12944	13099	13000	13390	13013	13076	13158	13121	13110	13211	13190	13140	13146	13311	13269	13127	13650	13089	13032	13025	13166	13277	13021	12997	12993	12963	13277	13245	13131	13277	12978	13096	13043	13237	13326	13287	13015	13284	13013	12903	12937	13049
					32.9556	13242	13105	13028	13034	12959	13107	13005	13139	13085	13138	13088	13012	13114	13034	13179	13188	13340	13326	13359	13319	13191	13073	12996	12884	13087	13311	13205	13261	13029	12979	13009	13113	13291	13106	13208	13163	13194	13113	13020	12932	12984	12915	12737	12905
					32.9688	13181	13042	13216	13100	13100	13198	13056	12874	13078	13075	13050	12842	12881	13037	13092	13166	13226	13413	13516	13237	13174	13036	13372	13216	13002	13190	12953	13207	12986	13213	12833	13021	13292	13173	13120	13186	13307	13100	13192	13129	12913	12848	13096	12800
					32.9819	12783	13089	12967	13064	12914	13014	13174	12908	13252	12979	13047	12994	13146	13019	12935	13259	13244	13170	13242	13162	13044	13167	13276	12991	13186	12993	13099	12843	13011	13078	13204	13151	12910	13082	13367	13064	13228	13154	12999	12993	12724	12780	12905	12968
					32.995	12681	12817	13007	13203	13041	12953	13077	13206	13017	13203	13040	13085	12912	12931	12993	12814	13297	13059	13273	13249	13210	13223	13249	13164	13148	13266	13265	13235	13040	13054	12923	13048	13152	13076	13322	13180	13241	13080	12974	13127	13121	12686	12885	12859
					33.0081	13120	12904	12962	13002	13099	12917	13003	13096	13016	13105	13001	13006	12987	12821	12930	13105	13415	13231	13421	13394	13202	13020	13087	13309	13106	13051	13210	13160	12864	12974	12963	12975	13308	13224	13203	13076	13231	12994	12945	12859	13000	12740	12851	13123
					33.0213	13093	13039	12923	13134	12873	12963	12979	13015	13162	12963	13011	13063	13107	12940	13257	13128	13032	13143	13131	13131	13246	13092	13181	13014	12983	13022	13260	13057	13112	13059	13062	13169	12874	12985	13195	12860	13063	13163	13285	13063	12821	12823	12879	12686
					33.0344	12951	12927	12959	12951	13072	12936	12969	12990	13306	12999	12838	13044	13150	12822	13139	13122	13154	13372	13184	13134	13303	13211	13125	13065	12904	12902	13132	13304	12892	13192	13366	12971	13226	12898	13282	13083	13131	12921	12914	12890	12944	13006	12894	12776
					33.0475	13330	12926	12973	13098	12997	13024	13268	12999	13107	12962	13193	13060	12936	13063	13123	13016	13220	13319	13215	13632	13371	13220	13293	13061	13187	13065	13117	13173	12971	13220	12858	13017	13068	13053	13272	13075	13162	12971	13090	13025	12901	12946	12798	13010
					33.0607	12876	13099	13034	12977	13049	13236	13133	13243	13219	12969	13130	12982	13237	13100	12850	13053	12988	13121	13252	13272	13492	13112	12793	13017	13081	13036	12947	13240	13174	12818	13128	13124	13058	12988	13115	12987	13042	13041	12655	13022	13020	12792	12725	12801
					33.0738	12989	12944	13177	12953	13167	13017	12866	13095	13090	12990	13035	13123	12780	12969	13087	13102	13127	13156	13348	13158	13442	13287	13087	13197	13069	12907	12878	12939	13115	12686	12920	13197	12839	13081	13030	13078	13155	12926	12813	12705	12809	13017	13008	12813
					33.0869	13142	12989	13194	13025	13151	13202	13029	12974	13021	13098	12942	12825	13045	12992	13276	13145	13125	13144	13226	13332	13252	12985	13249	12908	12963	13054	12933	13058	13282	12907	13199	13001	12958	12887	13105	12940	12979	12971	13090	12745	12904	12959	13137	12870
					33.1001	13154	12898	13161	13060	13004	13065	13056	13141	13020	13062	12984	13031	12956	12833	13152	12953	12949	12938	13250	13265	13224	13145	13116	13018	12885	13273	13172	12974	13364	13014	13085	12859	12988	13024	12812	13062	13016	13028	12902	12880	13056	12764	12662	12999
					33.1132	13175	12873	13008	12961	12913	13197	13019	13149	13168	12696	13114	13125	13145	12868	12906	13122	13204	12979	13081	13076	13083	13260	13224	13202	13133	12976	13221	12779	12777	13338	13095	12914	13077	12997	12976	13003	13208	12928	12880	12844	12911	13060	12873	12826
					33.1263	13082	13014	12950	12887	13061	13076	13220	13110	13077	12946	13189	12828	13039	13151	12997	12909	12811	13039	13243	13218	13175	13377	13153	13116	13079	13281	12839	13279	12775	12960	12949	12891	13132	12938	12868	12922	12915	12813	12963	12801	12884	12864	12975	13115
					33.1394	13019	13066	12921	12939	13103	13142	12921	13220	13108	13069	13137	13121	13004	13123	12959	13058	12853	13051	13098	12976	13305	13268	13192	12999	13142	13052	13006	13151	12846	13033	13060	12826	13170	12989	12954	12840	13053	13001	13163	12824	12764	12950	12822	12871
					33.1526	12949	13154	13107	13171	13159	13110	12899	13353	12964	13042	12952	13175	13158	13003	12932	13104	13003	13137	12972	13133	13203	13170	13309	13055	13073	12929	13004	12949	13068	12983	12995	12992	12923	12976	12891	12826	12927	12862	12902	13140	13053	13075	12959	12811
					33.1657	13024	13009	13063	13097	12922	13016	13003	13218	13319	13195	12882	13173	13076	13036	13266	12891	13097	13167	13132	13048	13162	13381	12985	12899	13163	13181	13104	13221	13172	12860	13065	12946	12858	13168	13032	12929	12992	12833	12937	12859	12736	12782	12931	12990
					33.1788	12944	12936	13038	13250	12936	13010	13094	13050	13233	13041	13052	13106	12772	13150	13113	13025	13160	12987	13168	13335	12912	13294	12887	12824	12789	13205	13092	13077	12997	12998	13269	13007	13228	13125	12934	12971	12898	12844	12830	12837	12783	13076	13012	12980
					33.192	13211	13119	12969	12993	13154	13225	13239	13082	13165	12946	12999	13125	13060	12941	13024	12942	13216	13213	12906	12949	12989	13258	13180	12856	12835	12904	13128	13031	13039	12880	12966	12987	13091	12930	12800	12991	12813	12847	12741	12898	12955	12870	12705	12820
					33.2051	13055	13180	12953	13038	13006	13125	13053	13017	12939	13025	13029	13196	13039	13069	13064	13057	13149	13068	13128	12862	13050	13047	13181	12935	12962	13010	12997	12964	13125	12859	12983	12975	12975	12861	12860	13097	13117	12806	12918	12685	13069	12799	12948	12655
					33.2182	13015	12944	13013	13127	12966	13061	13033	12991	13167	13090	13038	13058	13182	12955	13139	13026	13275	13017	13091	12861	12976	13143	12884	12846	12813	13065	12791	12988	12914	13033	12664	12958	12920	12988	12867	12872	12833	12836	12927	12962	12650	12939	12957	13004
					33.2314	13172	13224	13092	12997	13075	12886	12948	12942	13161	12987	12912	13284	13120	12974	13082	13114	13007	13125	13138	13187	12878	12924	12996	12839	12916	12891	13175	12870	13003	13172	12953	12910	12932	13017	12691	12819	12919	12909	12979	12890	12934	12690	12778	13206
					33.2445	12986	13138	13154	13044	13204	13038	12960	12913	13196	13088	13265	13092	13063	13054	12988	12924	13048	13064	13163	12962	13044	12919	13009	12885	13094	12966	13029	13118	13166	13015	12784	12844	12979	13008	13094	12998	12617	12856	12573	12954	12827	12901	12945	13091
					33.2576	13138	13177	12940	13130	13165	12946	13084	13151	13214	12941	13178	12989	13100	13203	13208	13053	12939	12693	13059	12920	13103	13079	12899	12810	13036	12930	13083	12776	13002	12836	12883	12887	13011	13082	12868	12952	12892	12846	12835	12815	12935	12924	13042	12807
					33.2707	13096	12986	13095	13161	13196	13052	13178	13007	13161	13094	13095	13023	13052	13308	13029	12946	12937	12921	13115	12863	13132	13235	12980	13073	13012	13011	12959	13053	13074	12856	13071	13104	13110	12621	12951	13005	12927	12950	12895	13037	12912	12768	12912	13064
					33.2839	13179	13446	13061	12960	13221	13006	13005	12968	13266	13136	13054	13138	13079	13164	13093	13089	13138	12951	12878	12995	12962	12988	13052	12946	13059	13028	13029	13111	13188	12855	12866	12833	12809	12848	12927	12971	12751	12863	12904	12865	12729	13085	12980	12817
					33.297	12860	13098	13296	13096	13049	13318	13108	12980	13182	13303	13048	13261	13323	13127	12870	12982	13047	13024	13023	12967	13036	12939	13124	13103	13044	13035	12860	12918	13001	12884	13050	12889	12803	12760	12959	13031	12778	12919	12724	12884	12987	12771	13064	13188
					33.3101	13074	13148	13161	13077	13102	13253	13113	12952	13314	13090	13073	13243	13303	13114	13249	12821	12893	12863	13213	13136	13083	12968	13136	12760	13039	13097	12947	12803	13118	12918	13031	12952	13034	13047	13029	13036	12946	12882	12591	12898	12954	12690	12849	12996
					33.3233	13053	12998	13018	13149	13011	13264	12850	13143	13202	13213	13184	13018	13042	13097	12926	12891	12924	13075	13032	13137	13016	12838	12890	13123	12827	12912	12855	12944	13015	13178	13141	12698	12927	12910	12991	12788	12808	12857	12932	12945	12958	12796	12998	13068
					33.3364	13295	13114	13050	13143	12991	13244	13140	13072	13156	12991	13372	13066	13083	12839	13111	12961	13229	12860	12761	12977	12873	13106	12791	13001	13190	13169	12890	12910	12941	12810	13185	12959	13092	12829	13071	12844	12918	12931	12829	13188	12862	12880	12985	13067
					33.3495	13093	13189	13384	13222	13037	13065	13059	13121	12915	13075	13143	13114	13155	13283	13230	13066	12999	13050	12753	13081	12998	12899	12853	13068	13050	13121	13082	12932	12872	13007	12955	12919	13007	12978	12977	12843	12910	12745	12961	12952	12889	12890	12887	13187
					33.3627	12878	13244	13168	13137	13147	13174	13145	13023	13256	13155	13240	13048	13033	13216	13062	12801	13022	13093	12848	12780	13000	12963	13023	12845	12836	12982	12832	12877	13097	13075	12974	12917	13067	12943	13021	13072	12874	12900	12635	12840	13010	12916	13002	13116
					33.3758	13105	13174	13268	13023	13036	13068	12923	12995	13211	12938	13191	13269	13216	13169	13132	13008	13096	13089	13002	12805	12965	13211	13144	12901	12858	13016	13080	13083	12911	12970	13037	12827	13057	12773	12792	12981	12954	12839	12729	13276	12822	12974	13042	12880
					33.3889	13026	12930	13254	13208	12989	12946	13196	13220	13059	13113	13088	13185	13196	13301	12788	12975	12940	12861	12944	12888	12973	13007	13156	13057	12884	12899	12799	12923	12967	13024	12980	13129	12914	12935	12902	12910	12875	12893	12689	12868	12858	12879	13060	12859
					33.4021	12828	12827	13148	13022	13082	12999	13197	13300	13027	13067	13178	12900	12933	13175	13028	13061	12864	13036	13065	12951	12845	12872	13027	13044	13050	12911	13036	12920	13025	13019	13037	12889	12947	13042	12962	12854	12913	12820	13059	12991	12953	12820	13002	13033
					33.4152	13152	12906	13185	13011	13168	12809	13085	13172	12934	12899	12944	13179	13188	12979	13182	12870	12900	12919	12914	13088	13066	12948	12801	13019	12947	12876	12875	13157	12951	12841	12930	12970	12810	12801	12914	12941	12874	12931	12987	12877	12998	12983	12934	13119
					33.4283	13038	12981	13186	13073	12964	12963	13156	13041	12878	13069	12933	12872	13159	13096	13128	12968	13198	13061	13172	13144	12941	13058	12869	13044	13054	12730	13078	12793	12988	13083	12900	13157	12997	13043	13074	13065	12937	12850	13034	12904	12741	13004	12826	12897
					33.4414	12964	13008	13081	13105	13297	12937	13004	13134	13047	13008	13173	13111	13155	13136	13085	13068	13073	13162	12935	13090	12958	12924	12987	13088	12922	12998	13019	12860	12833	12941	13032	12730	13109	13004	12875	12847	12960	12985	12977	12800	12908	12799	12882	13082
					33.4546	12951	12896	13204	13098	12981	13105	12983	12804	13155	13035	12928	13083	13066	12890	13071	12991	13044	13160	13093	13139	13156	13129	13104	12882	12871	12805	13164	12808	12995	12962	12882	12951	12865	12810	12824	12885	12788	13016	12985	12998	12802	12977	13088	12877
					33.4677	12961	12934	13163	13287	13121	13104	12956	13040	13233	13046	13005	13130	13014	13013	13103	13087	12979	12936	13129	12882	13091	12861	12976	12874	12957	13058	12845	13018	12971	12797	13180	13044	12728	12979	12977	12977	13064	13010	13171	12853	12922	12919	12970	12930
					33.4808	13263	13007	13061	13039	13077	13045	13117	13152	12896	12910	13060	13177	13193	13050	12921	13301	13162	12984	13302	13071	12716	12937	13093	12895	13144	13047	12802	12961	12983	13108	12775	12962	12950	13102	13077	12964	13205	13038	13028	13155	13048	12797	12764	12987
					33.494	13004	12905	12981	13129	13096	13049	13001	13122	13041	13073	13010	13198	13061	13116	13088	13209	13069	13165	13004	12817	13101	13048	13133	12927	13090	13125	12763	13295	12862	13075	12993	12823	12737	13010	12935	13013	12980	13000	12855	13010	12970	12952	13137	13092
					33.5071	13154	12882	12821	13097	12955	13036	12944	12990	12988	12848	13207	13027	12934	13087	13148	13159	13143	13181	13034	13018	13003	13142	13111	12857	12973	12954	13073	13105	12913	13035	13196	12859	12793	12956	13020	13090	12911	13049	12912	12957	12925	13037	13122	12797
					33.5202	13071	12978	13133	13061	12975	13221	12897	13059	12973	13248	13032	13211	13053	13027	13151	13289	13102	13132	12915	13028	13129	12920	13109	13090	12998	13069	13277	12759	13225	12843	13004	12838	12905	13119	13138	13084	13099	12954	12972	13004	13171	12925	12874	13044
					33.5333	13015	13122	12891	13094	12910	12866	12960	13121	13214	13118	12916	13010	12883	13096	13178	13108	13375	13195	13174	13055	12962	13233	12797	13009	13047	12997	12878	13004	12972	12828	13036	12786	13006	12916	13054	13092	13223	13206	13021	13093	13158	12996	12828	12897
					33.5465	13141	13028	13150	13148	12910	13019	13031	13085	13113	13094	13152	13139	13102	13125	13107	13167	13080	13140	13264	13033	12981	13199	12970	12793	13109	12814	13163	13114	12885	13126	12893	12983	12924	12988	13021	13000	12923	12983	12959	13323	13140	12974	12817	12996
					33.5596	13036	13124	13018	13326	13307	12910	13155	13127	13062	13113	13152	13101	12928	12890	12987	13517	13445	13167	13217	12994	12998	13340	13159	12925	12987	13071	13112	12848	13131	12943	12807	13031	12825	13129	13064	13129	12910	13028	13049	13065	13167	13128	12990	13047
					33.5727	13067	12883	13126	12941	13176	13104	13039	12988	12988	13030	12900	12899	12989	12966	13349	13211	13101	13212	13212	13150	13259	13083	12966	13119	13125	12895	12931	13132	12932	13188	13077	12969	13035	13043	13056	13139	12961	13118	13062	13279	12942	13019	12997	12936
					33.5859	13133	13167	13093	13194	12956	13045	12924	12851	13030	13169	13082	13133	13039	13112	13087	13334	13289	13335	13294	12949	12856	13149	13064	13034	13152	13183	13196	12961	12841	12985	12983	13038	12989	12763	13000	12983	12941	13045	13027	13284	13090	12964	13261	12877
					33.599	12889	13145	12985	13070	13129	12994	13024	13022	13123	13018	13151	13046	13112	13032	13242	13332	13257	13274	13245	13250	13267	12875	13117	12947	12986	12975	13046	13162	13094	13292	12976	13076	12968	12922	13014	13070	13227	13015	13057	12975	13044	12891	12928	12814
					33.6121	13117	13043	13192	13203	13190	13131	13143	13227	12964	13240	13060	13099	13332	13070	13117	13161	13216	13271	13066	13137	13125	13184	13111	13001	13144	12967	12958	13028	12946	13180	13076	13063	13202	12913	12867	12864	12947	13010	13111	12942	13045	12911	13053	12988
					33.6253	13170	13402	13112	13104	13145	13111	13260	13111	13290	12994	13051	13296	13248	13221	13273	13065	13233	13399	13129	13263	12848	12821	13021	13182	13053	12936	13035	13105	13144	12864	13301	13094	12969	12999	13145	12994	13213	13135	12915	13061	12945	13046	13136	12911
					33.6384	13204	13130	13190	13178	13170	13129	13087	13209	13277	13178	13183	13150	13078	13314	13010	13253	13184	13405	13188	12929	12878	13081	12978	13075	13032	12770	12792	13064	12949	13102	13011	13152	12939	13174	12745	12948	12858	13135	13116	13137	13137	13018	12957	13057
					33.6515	13095	13041	13277	13131	13300	13398	13157	13347	13305	13237	13310	13188	13235	13141	13013	13145	13004	13406	13196	13233	13120	13078	13266	13156	12941	13160	13010	13180	12983	13162	13049	13027	13106	13325	12691	13204	13049	12915	12902	13047	13035	13212	13230	13129
					33.6647	13085	13161	13165	12790	13054	13341	13406	13398	13225	13138	13152	13167	13217	13062	13283	13152	13125	13213	13263	13200	12922	13137	12980	13254	12905	12913	12882	12913	13179	13082	13007	12900	12950	13021	13024	12930	12975	13344	13239	13031	12952	13153	13059	12957
					33.6778	13113	13171	13231	13135	13205	13039	13155	13040	13272	13329	13239	13037	13100	13227	13028	13208	13318	13238	13331	13105	13099	12954	12922	12980	12962	12907	12885	13003	13052	13055	12932	12903	12897	12995	13018	13223	13416	13077	12855	13206	12911	12773	12824	12887
					33.6909	13077	13151	13149	13139	12977	13011	13194	13232	13134	13066	13254	13066	13243	12977	13083	13172	13057	13068	13346	13042	13196	12899	12875	12943	12981	13005	13014	12961	13075	12983	13138	13037	12885	13177	12970	12841	13087	12903	12949	12907	12949	12847	12877	13018
					33.7041	13357	13081	13221	13178	13303	13060	13046	13025	13175	13149	13088	13178	12958	13122	13142	13277	13119	13134	13279	13115	12936	13153	12984	13086	12986	12997	13059	13036	13015	13162	13157	12878	13145	12987	13057	13117	12965	13186	13084	13095	13080	12791	13058	12875
					33.7172	13193	13220	13176	13256	13106	13135	12979	13008	13187	13079	13013	13125	12993	13065	12936	13107	13179	13217	13172	13248	13074	13036	13116	13104	13022	13053	12848	13225	13293	13078	13049	13120	12973	12977	13034	13066	12993	13074	12802	12787	12907	12948	12876	12859
					33.7303	13082	13179	12988	13205	12911	13249	13107	13182	13186	13257	13297	13092	13106	13048	13147	12994	13224	13078	13330	13396	12830	13377	13305	13025	13207	13034	13099	12989	12938	12915	13110	12791	13043	13097	12886	13129	12945	13173	12920	12939	12845	13052	12939	13044
					33.7434	13076	12927	12985	13077	12872	13101	13165	13092	13211	12980	13221	12826	13154	13191	13104	13020	13060	13206	13232	13194	13075	13313	13065	13221	12907	12999	13104	12854	13091	13086	13093	12829	12866	13007	13090	13085	13133	12879	12762	12970	12853	12969	12982	13027
					33.7566	12971	12946	13026	13105	12995	13039	13330	13200	12819	13179	13088	12889	13170	13186	13006	13102	13128	13244	13187	13372	13200	13287	13009	12945	13172	13081	13148	13153	13095	12993	12959	13062	13124	13221	13061	13167	12990	12886	13187	13040	12864	13015	12812	12732
					33.7697	13199	12922	13150	13126	13005	13023	13067	13007	13159	13154	13016	13031	13142	13140	12996	13013	13119	13119	13093	13074	13087	13356	13132	13025	12934	13086	12921	13332	13043	12866	13110	12955	13217	13090	13051	13098	13087	12896	13011	12995	13019	13079	12786	12916
					33.7828	12947	13029	12958	12941	13149	13242	13107	13261	12979	12957	12738	13001	12961	13139	13050	13079	13081	12965	13227	12929	12948	13098	13144	12808	12904	13030	13077	13007	12925	12863	12992	12913	13025	13015	13047	12929	13082	12888	12952	12874	13120	13005	12994	13103
					33.796	13222	12966	13015	13068	12916	12894	13212	12877	13151	13019	13269	13125	13325	12882	13049	13036	13158	12948	13225	13352	12989	13109	13133	13038	13160	12982	13077	13037	12981	13065	12835	13034	12933	13094	13101	13032	12751	13108	13032	12896	12862	12758	12969	12938
					33.8091	13193	13021	13271	13020	13075	13046	12901	12955	13362	13117	13018	13114	12840	12985	13028	13389	13005	13077	13170	13111	13253	13305	13181	13095	12995	12938	13165	13049	12948	13063	13215	13013	13046	13095	13151	13042	12797	12905	13011	13153	12936	12868	12755	12903
					33.8222	13093	13243	13105	13009	13163	12952	13068	13171	13104	12927	13046	13028	12945	13038	13142	12913	12998	12906	12971	13088	13254	13012	12964	12996	13190	13238	13264	13034	12936	13078	13112	12912	12947	12965	12947	12912	12918	12900	12697	12835	12926	12854	12673	12926
					33.8353	13112	13015	13015	12973	12994	13108	13236	12839	13033	13074	13028	12989	13003	13027	12917	12942	13055	13251	13133	13100	13297	13079	13165	13108	13193	13010	12986	12911	13021	12954	13061	12899	12987	13135	13036	12902	12886	12904	12998	12932	12933	12944	12777	12816
					33.8485	13136	13083	12923	13252	13146	12977	13056	12985	13038	13094	13286	13023	13086	13063	13099	13018	13156	13081	13041	12971	12943	13094	13066	13275	13117	13171	13075	12995	13152	13023	13134	12999	13104	12749	12922	12932	13112	12840	12897	12913	12960	12860	12757	12696
					33.8616	12906	13022	12908	12899	12972	12953	13097	13103	13089	13051	13117	12940	12923	12946	13041	12976	13123	12913	13115	13119	13195	13164	12962	12961	13118	13006	13232	13100	13134	13367	12951	12886	13036	12962	12827	13115	13024	13017	12824	13084	12899	12920	12794	12702
					33.8747	13124	13398	12986	13048	13065	13100	13126	13091	13048	13009	12986	12952	12888	13202	13231	13102	12957	13091	13028	13096	13270	13059	13082	12921	13083	12981	12897	12975	13179	13165	13143	12818	13142	12980	13144	13005	12828	12814	13097	12843	12833	12719	13015	12884
					33.8879	13051	12811	13085	12903	12992	12888	12853	12968	12989	13026	12803	12989	13099	13210	13085	13143	13125	13217	13217	13124	12840	13129	12958	13059	13065	13014	12914	12976	12990	12820	12857	12991	13016	13147	13054	12759	12926	13102	12915	13223	13174	13016	12868	13159
					33.901	12769	13065	13118	12894	12928	12897	13045	12929	13062	12893	13185	13023	13208	13094	13141	13081	12750	12986	13006	12966	13301	12908	13375	12799	12960	13078	13024	13023	13101	13237	13235	13057	13121	12916	13104	12809	12890	13137	13066	13030	12911	12977	12933	12971
					33.9141	12960	12914	13091	12846	13036	13010	13019	12973	12960	12943	13088	13151	13338	13007	13035	13147	13197	13288	13081	13192	13162	13053	12914	12977	13003	12971	13085	12969	12921	13029	12982	13147	13055	12987	13210	13203	13076	13039	12893	12957	12725	12928	12826	13010
					33.9273	12956	13142	13003	13003	12857	13081	13005	12720	13127	12917	12852	13302	13017	13148	13017	12893	12916	13072	13033	13114	13103	13068	13267	12922	13093	13084	12923	12847	12966	13082	12928	13211	12744	12764	13305	13146	13118	13081	12872	13126	13110	12926	13038	12818
					33.9404	12996	13004	13020	13037	13105	13070	12943	13057	12932	12944	13198	13003	12857	12953	12884	12838	13145	13214	13016	12948	13011	13022	13423	13132	13010	13170	13072	13160	13051	12921	12875	13262	13075	13212	13104	12924	13163	13139	12956	12859	12959	12847	12945	12922
					33.9535	13207	12950	13012	12908	13254	13100	13000	13298	12907	12942	12804	12875	13033	12960	13036	13233	13302	12968	13180	13220	13157	13278	13112	13275	12753	12999	13011	13200	12986	12990	12913	13066	13104	13155	13167	12833	13130	13156	13094	13044	12769	12897	12948	12922
					33.9667	13129	13088	13109	12865	12879	13030	12921	13374	12916	12899	13044	13102	12976	13011	13074	12885	13050	13342	13232	13450	13149	13162	13145	13123	13175	13038	12975	13135	13142	13028	12921	12884	12964	12823	12989	13106	13125	12971	13086	12986	13018	12795	13042	12960
					33.9798	13205	13255	13174	13028	13040	13213	12777	13051	12796	13040	12975	13012	13108	12901	12972	12918	13266	13226	13314	13011	13100	13185	13209	13077	13143	13194	13025	13127	12778	12869	12870	12976	13018	13086	13138	12936	12974	13034	12978	12993	12988	13018	12905	13014
					33.9929	12764	13169	12900	12799	13066	12804	13151	13117	13016	13178	13203	12999	13003	12788	13063	13044	12887	13143	13225	13151	13276	13066	13248	12972	12905	13050	13081	12979	12974	12991	13033	12894	13010	13102	12944	12909	12831	13095	13207	13060	13034	12891	13045	12964
					34.006	13066	13051	13138	12957	13132	13093	13162	13093	13076	12933	13105	12961	13021	13155	13072	12970	13145	13263	13027	13203	13134	12928	13141	12929	13081	13033	13014	12945	12780	13126	13080	13055	12860	13116	12828	13051	13076	13153	13238	12974	13181	13143	13078	12973
					34.0192	12991	12877	12829	12932	13190	12771	13163	13009	12855	13090	12887	13017	13082	12920	12994	13055	13218	13142	13161	13207	13096	13121	13097	13059	13105	13109	12843	13000	13043	13010	13070	13215	12912	13044	12989	12965	12951	13035	13211	12927	13021	13029	13026	13194
					34.0323	13071	12946	12902	12911	13064	13015	13122	13147	12928	13152	13011	13122	13092	13165	13216	13255	13110	13203	13089	13178	13286	12841	13230	12972	12972	13115	13159	13088	13153	12823	13074	13190	13187	12896	13394	12868	13048	12950	13094	13107	13019	13018	13157	13016
					34.0454	12968	12986	13005	13073	12944	12979	12995	13006	13149	12927	12925	13271	13122	12968	13302	13112	13064	13281	13243	13232	13308	13151	13082	13068	13079	13116	12986	13128	12918	13033	13038	12932	13147	13172	13253	13083	12911	13071	12911	12966	13105	13029	13097	12976
					34.0586	13152	12986	13149	13096	12963	13074	13079	13123	13035	13113	13014	12988	13115	13315	13172	13105	13385	13223	13223	13215	13282	12951	13024	13030	12961	13081	12887	12939	13111	13067	12958	12904	13071	13093	13064	12968	12977	13205	13007	13066	13233	13171	13255	13067
					34.0717	13059	12970	12972	13220	13149	12960	13079	13059	13072	13170	13019	13038	13034	13110	13277	13311	13310	13255	13329	13256	13156	13163	12843	13161	13279	13107	13169	13172	12863	13012	13082	13144	13094	12998	13085	13018	13111	12930	13268	13330	13310	13073	13186	13171
					34.0848	13039	13168	12999	12816	13046	13054	12970	13033	13036	13009	13208	13284	13145	13091	13314	13151	13370	13597	13260	13248	13395	13222	13000	13016	12989	13140	13271	12900	12885	13080	13115	13044	13183	13075	13122	13363	13085	13173	12878	13180	13210	12970	13285	12920
					34.098	12957	12937	12899	13060	13077	13053	13019	12977	13139	13063	13237	12986	12921	13076	13266	13335	13209	13456	13105	13143	13184	13241	13045	12974	13009	12911	13156	13137	12986	12991	12958	12997	12963	13009	13141	13158	13111	13025	12947	13118	13172	13038	13376	12981
					34.1111	12975	13043	13144	13120	13030	13135	13039	13089	13217	13135	13089	13243	13231	13234	13128	13259	13281	13307	13469	13006	13256	13070	13306	13172	13050	13002	12923	12924	13131	12908	12896	12959	13078	13111	12961	13281	13002	12951	13071	13117	13142	13272	12973	12783
					34.1242	13092	13104	13180	13111	13217	13471	12940	13133	13461	13346	13102	13055	13193	13054	13240	13117	13316	13394	13373	13166	13040	12964	13201	13089	12971	12957	13005	12993	13187	13024	13078	13033	12884	12971	12904	13074	13356	12980	13107	13130	12953	13147	13162	13123
					34.1373	13003	13180	13286	13151	13081	13209	13211	13118	13093	13134	13133	13374	12934	13163	13453	13340	13180	13027	13151	12929	13046	13086	13279	13068	12804	13039	12922	13024	13027	13050	13163	12927	12914	13122	12918	13028	13109	13145	13017	13186	12941	13249	13086	13267
					34.1505	13108	13088	13178	13042	13119	13053	13116	13201	13308	13096	13302	13215	13467	13269	13242	13065	13213	13138	13324	12978	13011	12927	12896	13159	13126	13053	12936	13043	13128	13050	13122	13294	13185	12964	13001	13002	13093	13258	13125	13117	12912	13223	13097	13433
					34.1636	13168	13262	13458	13448	13297	13238	13246	13299	13086	13018	13074	13230	13188	13070	13302	13236	13173	13111	13077	13073	13254	13313	13228	13237	13216	13100	13126	12941	12828	13103	12833	13078	13188	13045	13266	12993	12984	12950	13004	12802	12999	13209	13177	13292
					34.1767	13311	13294	13144	13176	13256	13300	13164	13212	13635	13395	13360	13381	13192	13269	13346	13250	13128	13180	13257	13079	13144	13132	13280	13021	13054	13039	13095	13094	12920	12910	13033	13122	13074	12982	13016	12968	13103	13206	13247	12836	13046	13076	13072	13180
					34.1899	13461	13265	13295	13177	13314	13393	13440	13058	13425	13265	13325	13401	13487	13406	13501	13487	13149	12991	13123	13144	13374	13098	12949	13040	13163	13196	12955	12989	12985	13023	13107	13061	13085	12785	13064	12957	13076	12915	13185	13090	13166	13053	13235	13271
					34.203	13287	13209	13289	13557	13455	13444	13128	13130	13560	13454	13648	13277	13372	13312	13479	13122	13113	13067	13176	13065	13181	13070	13131	13015	13176	12975	13164	13053	13039	13089	12975	13036	13180	12964	12785	13210	13115	13017	12959	12777	13095	13497	13060	13059
					34.2161	13389	13353	13426	13382	13327	13378	13345	13295	13546	13278	13258	13440	13241	13100	13138	13127	13168	12972	13267	12919	13057	13195	13109	13280	13128	13151	13196	13009	13374	12906	13181	13059	13246	12782	12960	12964	12929	13006	12914	12811	13155	13173	13163	13228
					34.2293	13342	13142	13210	13257	13170	13194	13273	13315	13433	13505	13584	13336	13409	13150	13177	13222	13102	13398	13083	12965	12940	12964	13054	13182	12987	13078	13197	13260	12975	13199	12996	12846	13038	12937	13017	13122	12983	12939	12904	12940	13031	12910	12825	13109
					34.2424	13336	13371	13433	13214	13255	13272	13325	13327	13352	13307	13365	13192	13396	13227	13156	13041	13196	13064	13057	13152	13015	12993	13065	13165	12896	12971	13084	13147	13068	12974	13027	13106	13112	12951	12804	12739	12949	12830	12688	12972	13037	12910	13050	13148
					34.2555	13075	13273	13123	13325	13262	13303	13131	13178	13271	13295	13220	13437	13071	13211	13386	13143	13196	13276	13230	13151	12943	12996	13064	13054	13257	12949	13026	13088	13077	12842	13053	12980	13065	12968	13133	12963	13145	12905	13034	12998	12948	13184	12930	13041
					34.2687	13320	13285	13073	13192	13597	13246	13239	13176	13284	13456	13467	12952	13405	13398	13048	13262	12977	13121	13107	12873	13069	12972	13028	13187	13249	12975	13035	12912	13148	13141	13222	13054	12962	12954	12916	12854	13077	12923	13043	13184	12930	13003	12828	13191
					34.2818	13114	13250	13254	13288	13192	13357	13031	13309	13201	13102	13229	13351	13102	13105	13070	13256	13034	12955	13041	12985	13119	13142	13018	12648	13248	13003	12937	13168	13091	12903	12933	13060	13074	12991	13083	13002	12988	13000	12666	12920	12993	12858	13122	12919
					34.2949	13207	13197	13189	13243	13142	13254	13290	13410	13239	13149	13428	13216	13231	13174	13234	13021	13107	13102	13196	13129	13150	12851	13130	13016	13031	13131	12844	12975	12910	12937	13007	12718	12970	13023	13031	13192	12891	13199	12911	12732	12854	12936	12925	13000
					34.308	13299	13301	13185	13073	13307	13249	13171	13211	13089	13171	13097	13206	13320	13185	13164	13000	13306	12966	12901	13030	12944	12975	13160	12970	13069	12943	12945	12817	13192	13000	13153	12918	13015	13106	12988	13062	12878	13203	12992	13017	12695	12794	12931	13267
					34.3212	13145	13060	13086	13152	13102	13019	13259	12996	13019	13462	13354	13178	13281	13099	13081	13200	12976	13075	13108	13104	13045	13094	13096	13033	12907	13105	12892	12956	13035	13139	12934	13097	12859	12956	12847	12860	12948	12861	13074	12937	13044	13056	12776	12979
					34.3343	13424	13182	13134	13205	13086	13137	13044	13285	12998	13108	13249	13466	13087	13111	13129	13084	13313	13118	13153	13051	13069	13177	13250	13045	12894	13162	13097	13076	12951	12751	13020	12960	13036	13135	12930	12918	12821	12873	13051	12900	12896	12831	13031	12872
					34.3474	12956	12936	13014	13080	13193	12894	13018	13097	13175	13156	13174	13185	13488	13041	13088	12951	13165	13142	12855	12936	13105	12965	13086	13143	12922	13006	13017	12982	13254	12855	13185	12956	13105	12975	12940	13141	13084	12861	12773	12876	12912	12933	12898	12929
					34.3606	13112	13276	13173	13082	13037	13238	13092	13362	13076	13082	13213	13377	13059	13134	13017	13325	13131	13149	12744	13156	13169	12979	13210	13015	13224	13260	13013	12837	13028	13055	12961	13003	13148	13264	12862	12733	12865	13130	13023	13174	13155	13057	13019	12987
					34.3737	13050	13070	13249	13233	13258	13326	13248	13108	13110	13365	12931	13444	13167	13295	13115	13088	13196	13249	13178	12933	13013	13125	13025	12924	13008	13034	12991	13066	13208	12914	13028	13182	13022	12876	13051	13153	13086	13030	13085	12956	12889	12969	13040	12954
					34.3868	13170	13027	13205	13143	13174	13100	13163	12970	12943	13014	13072	13166	13092	13047	12984	13077	13061	13163	13209	13261	12975	13189	13112	13070	12839	13128	13038	12911	12834	13138	13136	12992	13072	13109	13156	13021	12985	13008	13183	13195	12987	13013	13016	12866
					34.3999	13081	13200	12980	12946	13134	13021	13019	12939	13158	13007	13030	13324	13189	12899	13120	13271	13007	12994	13324	13197	13142	12955	13093	13136	13288	12994	13096	13177	12990	13082	13208	12980	12892	12957	13004	13096	13041	12957	12922	13018	13022	12900	13160	13000
					34.4131	13104	13133	13195	13193	13297	12939	13151	13141	13173	13062	13062	13178	13218	12836	13064	13186	13226	13355	13176	13259	13188	13173	13151	13062	12834	12981	13175	13111	12822	12994	13084	12841	12857	13144	13036	12944	13106	12907	12912	12783	12781	12865	12961	12961
					34.4262	13211	13173	12974	13200	13114	13117	12944	13088	13259	13419	13128	13416	13018	13219	13146	12997	13232	13194	13055	13282	13072	13208	12994	13094	13088	13244	13033	13166	13384	12998	12926	12964	13102	13284	13005	12976	12904	12987	13049	13030	12820	13017	13090	13061
					34.4393	13095	13278	13294	12873	13287	13226	13205	13172	13105	13256	13049	13061	13123	13255	13189	13122	13254	13164	12967	13237	13151	13064	13207	13306	13035	12995	13218	13083	13111	13406	12973	13136	13184	12898	13287	12915	13404	13079	13118	13139	12929	13044	13154	12788
					34.4525	13384	13149	13260	13259	13158	13218	13054	13143	13131	13365	13313	13128	13032	13323	13182	13154	13271	13257	13305	13108	13226	13188	13015	13480	13033	13027	13215	13087	13095	13324	12881	12992	13254	13215	13069	13037	13011	13175	12747	12768	12957	13181	12862	13157
					34.4656	13335	13289	13200	13369	13205	13302	13208	13386	13168	13221	13173	13306	13359	13272	13447	12921	13360	13181	13217	13111	12972	13230	13192	13261	13062	13143	13107	12924	13378	13017	13110	13029	13111	13177	13127	13092	13230	12891	12973	13137	13113	12982	12877	13049
					34.4787	13374	13370	13173	13293	13068	13284	13204	13321	13382	13093	13242	13291	13391	13287	13067	13558	13320	13416	13417	13298	13220	13197	13119	13240	13256	13079	12951	13150	13288	13417	13093	13176	13323	12932	13199	13095	13045	13123	12996	13126	13084	13083	12963	13094
					34.4919	13009	13235	13285	13280	13274	13369	13323	13348	13385	13208	13262	13184	13094	13169	13359	13345	13269	13180	13213	13059	13409	13331	12939	13058	13278	13147	13111	13041	13115	13212	13035	13185	13035	12935	13094	13167	13024	12908	13194	12993	13003	13193	13169	13180
					34.505	13366	13308	13274	13374	13178	13044	13109	13355	13009	13420	13373	13277	13044	13198	13195	13222	13237	13333	13145	13135	13108	13212	13348	13217	13056	13031	13194	13225	13036	13086	13349	13286	13280	13133	13192	13141	13134	13164	12950	13117	13098	13060	13267	12959
					34.5181	13271	13180	13154	13191	13347	13177	13136	13158	13280	13101	13234	13322	13012	13219	13378	13146	13379	13236	13214	13098	13181	13090	12997	13217	13115	13043	13221	13034	12813	13166	13141	13098	13119	12885	13274	13305	13034	13180	13296	12803	13184	13097	13034	13025
					34.5312	13342	12990	13182	12985	12969	13306	13247	13277	13218	13254	13385	13096	13141	13047	13385	13445	13103	13328	13214	13206	13154	13225	13336	12927	13061	13086	13160	13165	13183	13038	12961	12988	13246	13136	13081	13004	13090	13137	12997	13046	13039	13107	13096	12917
					34.5444	13160	12950	13138	12974	13062	13008	13001	13270	13376	12940	13008	13168	13278	13221	13261	13117	13315	13247	13052	13265	13210	13168	13159	13273	13094	13043	13257	13165	13109	13036	13058	13135	13171	12961	13347	13180	12829	13192	13165	13002	12987	13097	13122	12941
					34.5575	13251	13202	13128	13103	13198	13472	13344	13073	13119	13285	13162	13188	13231	13201	13084	13112	13313	13295	13109	13103	12957	13045	13200	13081	13183	13309	13331	13248	13015	13030	13220	12974	13100	13070	13119	13067	13068	12989	12807	12916	13060	12947	13021	13049
					34.5707	13031	13045	13365	13090	13256	13084	13096	13264	13290	13131	13273	13201	13132	13261	13098	13124	13293	13273	13214	13170	12934	13106	13257	13032	13249	13388	13138	12964	13241	12955	13261	13054	13108	13082	13036	13041	12998	12953	13151	13096	12967	12897	13038	13037
					34.5838	13117	13332	13115	13033	12969	13389	13190	13142	13174	13160	13072	13368	13490	13260	13108	13366	12959	13133	13127	13224	13018	13108	13115	13031	13299	12969	13199	13086	13142	13254	13000	13107	13097	12891	13033	13101	12708	12877	13032	13123	13054	13040	13125	13185
					34.5969	13300	13281	13181	13177	13298	13169	12973	12930	13147	13229	13098	13219	13211	12964	13266	12985	13110	13060	13101	13228	13265	13212	13178	12881	12919	13289	13052	13202	13185	13121	12928	13271	13126	13130	12869	13082	12948	12873	12967	12931	13133	13038	13095	13104
					34.61	13055	13301	13189	13306	13147	13165	12992	13274	13129	13024	13018	13207	13212	13229	13323	13133	13281	13282	13160	12965	13164	13280	13188	13009	13148	13154	13169	13088	13136	13101	13166	12964	13208	13025	13185	12992	12946	13039	13187	13036	13048	13021	13042	13123
					34.6232	13050	13134	13250	13149	13281	13384	12992	13073	13224	13256	13152	13344	13243	13228	12962	13067	13094	13350	13133	13101	13288	13239	13300	12969	13081	13219	13116	13011	13106	13023	13100	13053	13217	13137	13012	13024	13092	13179	13136	13027	12872	12934	12985	12989
					34.6363	13067	13067	13208	13241	13332	13355	13207	13383	13080	13166	12866	13143	13123	13167	13154	13255	13255	13072	12944	13019	13150	13252	13210	13027	13186	12949	13092	13088	13061	12999	13114	13110	13221	12979	13137	13266	13206	13054	13117	13072	12905	13171	13079	13066
					34.6494	13065	13179	13270	13316	13241	13290	13066	13250	12951	13168	13247	13274	13152	13185	13422	13278	13023	13189	13062	13191	13151	13075	13164	13157	13212	13242	12977	13178	13040	13189	13061	13135	13199	12951	13106	13068	13114	13118	12954	13142	13029	12861	13065	13432
					34.6626	13201	12917	13061	13228	13091	13133	13016	13238	13334	13378	13320	13338	12926	13168	13147	13195	13204	13088	13086	13265	13245	13147	13279	13081	13114	13052	12907	13046	13099	13060	13019	13005	13082	13016	13071	12977	12964	13094	13170	12826	12907	12888	13059	13114
					34.6757	13152	13298	13259	13386	13056	13298	13206	13340	13177	13007	13272	13242	13265	13249	13083	13235	13105	13340	12992	13272	13423	13031	13145	13100	13106	13257	12983	13204	13118	12975	12919	13097	13041	13224	13197	12991	13077	13061	13048	13225	13099	12911	12874	13068
					34.6888	13324	13058	13254	13285	13181	13175	13292	13219	13262	13179	13300	13057	13273	13254	13185	13192	13178	13216	13195	13213	13129	13111	12978	13075	12877	13281	12975	13051	13038	13009	13065	13072	13150	13204	13005	12900	13066	13107	12972	13129	12884	12918	13151	12982
					34.7019	13393	13241	13191	13179	13098	13355	13202	13304	13340	13237	13485	13358	13263	13107	13122	13128	12938	13039	13045	13200	13120	13323	13144	12961	13282	13266	13155	13143	12928	13239	13371	12919	13048	13119	13096	13109	12963	13011	12992	13117	12959	12997	13229	13282
					34.7151	13075	13333	13296	13296	13456	13243	13348	13406	13367	13190	13301	13363	13243	13190	13394	13293	13169	13185	13291	13133	13321	13189	13319	13265	13068	13128	13417	13043	12975	12991	13250	13067	13144	13266	13039	13113	13155	13102	13043	13224	13213	13052	13181	13411
					34.7282	13649	13152	13184	13530	13318	13389	13385	13475	13524	13437	13303	13398	13197	13589	13108	13121	13107	13173	13053	13119	12952	13114	13203	13013	13145	13178	13185	13251	13260	13148	13093	13155	13216	13283	13160	13070	13130	13158	13037	13320	13026	13272	13160	13434
					34.7413	13366	13391	13148	13199	13521	13422	13525	13343	13597	13246	13381	13323	13207	13559	13351	13197	13135	13174	13438	13105	13200	13199	13219	13161	13035	13269	13135	13188	13035	13182	13189	13260	13134	13350	13266	13420	12968	13278	13333	13322	12957	13167	13097	13264
					34.7545	13639	13378	13415	13655	13645	13552	13525	13563	13620	13477	13486	13411	13230	13337	13393	13281	13344	13331	13218	13268	13051	13174	13436	13415	13144	13305	13135	13260	13060	13017	13104	13308	13045	13278	13154	13241	13190	13326	13112	13211	13186	13318	13355	13529
					34.7676	13443	13396	13714	13659	13544	13602	13665	13685	13794	13679	13508	13623	13730	13415	13352	13479	13532	13235	13377	13345	13442	13415	13281	12930	13181	13305	13423	13134	13283	13361	13471	13159	13215	13197	13213	13034	13123	13229	13378	13235	13384	13237	13483	13670
					34.7807	13774	13798	13690	13544	13651	13636	13686	13657	13585	13672	13837	13604	13608	13399	13581	13471	13536	13225	13314	13387	13457	13322	13305	13370	13347	13250	13312	13448	13310	13429	13201	13463	13427	13249	13332	13079	13331	13181	13292	13466	13341	13439	13420	13362
					34.7939	13999	13908	13961	13836	13782	13951	13856	13798	13791	13884	13566	13666	13630	13593	13680	13345	13295	13318	13409	13367	13356	13492	13514	13154	13451	13652	13512	13285	13506	13506	13334	13200	13301	13309	13219	13223	13716	13312	13246	13283	13236	13359	13619	13997
					34.807	13904	13957	14103	13967	14068	13842	13978	14121	13947	14044	13824	14055	14023	13676	13885	13689	13560	13396	13600	13474	13325	13585	13384	13539	13491	13232	13393	13499	13571	13351	13455	13422	13279	13391	13458	13415	13218	13601	13432	13510	13455	13556	13592	13905
					34.8201	14174	14052	14177	14057	14133	13958	14190	13973	14134	14029	13890	13990	13990	13734	13747	13474	13572	13572	13394	13691	13608	13482	13646	13189	13445	13430	13356	13539	13384	13579	13331	13543	13566	13519	13385	13423	13574	13830	13526	13527	13505	13523	13761	13959
					34.8332	13981	14038	14067	14226	14165	14209	14109	14148	14258	14156	14108	14230	14177	14147	13549	13514	13590	13604	13671	13627	13685	13511	13436	13395	13497	13561	13435	13665	13492	13704	13761	13584	13723	13354	13510	13585	13439	13522	13560	13578	13836	13507	13813	14247
					34.8464	14135	14214	14121	14150	14293	14263	14360	14313	14240	14433	14320	14196	14318	14369	13880	13759	13731	13722	13750	13728	13476	13580	13878	13530	13754	13678	13643	13703	13578	13739	13515	13683	13658	13694	13523	13693	13567	13912	13592	13692	13653	13697	13821	14221
					34.8595	14221	14302	14201	14250	14258	14377	14401	14228	14254	14033	14218	14323	14463	14013	13916	13889	13936	13571	13924	13754	13674	13517	13784	13762	13567	13568	13583	13724	13629	13574	13632	13758	13520	13683	13884	13739	13571	13685	13479	13371	13512	13792	14203	14092
					34.8726	14202	14271	14283	14325	14124	14156	14195	14430	14351	14392	14301	14391	14096	14321	14037	13679	13678	13756	13990	13623	13641	13707	13658	13613	13606	13532	13673	13537	13689	13450	13826	13863	13635	13695	13917	13760	13641	13509	13673	13498	13677	13790	13987	14276
					34.8858	14160	14507	14405	14356	14043	14254	14266	14190	14252	14206	14236	14574	14540	14437	13989	13945	13589	13712	14025	13660	13701	13691	13747	13543	13910	13804	13651	13605	13724	13689	13709	13849	13628	13930	13691	13571	13736	13776	13410	13633	13533	13817	14034	14135
					34.8989	14369	14096	14234	14174	14303	14309	14199	14338	14126	14067	14368	14433	14314	14313	14026	14042	14081	13827	13710	13599	14067	13739	13733	13784	13879	13664	13894	13739	13733	13464	13794	13809	13858	13765	13651	13573	13664	13844	13803	14077	13759	13953	14101	13969
					34.912	13946	14374	14332	14094	14191	14314	14214	14268	14203	14129	14161	14088	14357	14239	14222	14021	13727	13629	13795	13791	13744	13901	13825	13700	13848	13662	13683	13915	13661	13730	13618	13695	13843	13699	13876	13763	13654	13695	13726	13814	13644	13931	14419	13874
					34.9252	14304	14257	14114	13999	14033	14307	14255	13973	14270	14006	14269	14071	14192	14197	14295	13945	13660	13961	13891	13992	13699	13773	13720	13626	14021	13800	13437	13752	13575	13439	13589	13643	13796	13599	13590	13767	13635	13501	13655	13678	13737	14241	14067	13902
					34.9383	14019	14263	14289	14174	14193	13918	14136	14125	13938	14089	14163	13971	14073	13951	14403	13878	13748	13755	13767	13488	13923	13682	13799	13490	13695	13665	13806	13615	13583	13574	13721	13746	13677	13631	13767	13831	13642	13707	13616	13674	13681	13991	14027	13974
					34.9514	14071	13972	13972	14042	14089	13655	13924	14102	14025	13970	14156	14214	14081	14032	14381	13937	13908	13576	13834	13695	13633	13910	13804	13559	13676	13761	13528	13824	13558	13538	13361	13850	13701	13625	13706	13801	13539	13469	13684	13805	13834	14116	14078	13815
					34.9646	13878	14017	13941	13882	13925	13798	13902	13898	13714	14044	13915	14152	14030	13696	14104	13945	13844	13828	13818	13501	13730	13478	13680	13601	13578	13661	13628	13613	13562	13542	13694	13521	13446	13757	13581	13573	13684	13592	13587	13784	13744	13941	13805	13809
					34.9777	13919	13766	13651	13814	13732	13802	13661	13730	13849	13969	13720	13784	13636	13816	14012	14198	13847	13605	13590	13672	13656	13623	13686	13622	13349	13468	13543	13573	13296	13474	13597	13290	13704	13718	13569	13529	13738	13624	13813	13738	13911	14049	13813	13531
					34.9908	13858	13910	13822	13675	13721	13881	13674	13804	13840	13658	13633	13873	13708	13618	13980	13893	13834	13687	13585	13203	13604	13770	13508	13664	13270	13423	13380	13621	13464	13309	13433	13690	13409	13407	13315	13438	13399	13663	13516	13580	13676	13812	13792	13731
					35.0039	13507	13683	13618	13574	13846	13810	13677	13747	13811	13676	13831	13860	13662	13755	13921	13960	13607	13419	13459	13381	13602	13572	13435	13402	13270	13382	13547	13547	13497	13156	13600	13348	13305	13566	13249	13457	13631	13467	13173	13600	13963	13818	13744	13467
					35.0171	13664	13568	13512	13690	13601	13899	13736	13519	13593	13850	13589	13721	13638	13666	13878	13635	13760	13749	13386	13467	13387	13577	13639	13362	13365	13452	13355	13390	13412	13378	13288	13346	13300	13299	13376	13485	13522	13458	13471	13647	13688	13888	13703	13109
					35.0302	13411	13611	13728	13514	13533	13596	13774	13510	13728	13619	13307	13627	13534	13640	13817	13926	13363	13334	13629	13419	13312	13208	13381	13270	13315	13226	13457	13281	13159	13266	13417	13302	13439	13347	13207	13219	13433	13245	13474	13631	13688	13816	13674	13360
					35.0433	13632	13773	13425	13543	13514	13539	13666	13669	13635	13529	13737	13460	13375	13639	13768	13769	13671	13544	13483	13499	13312	13475	13268	13441	13400	13527	13365	13348	13340	13322	13299	13529	13174	13505	13300	13329	13458	13538	13458	13574	13738	13787	13382	13465
					35.0565	13653	13694	13394	13687	13304	13389	13394	13624	13801	13711	13721	13399	13583	13553	13538	13830	13583	13363	13348	13384	13266	13274	13278	13440	13435	13432	13225	13314	13239	13107	13390	13298	13322	13193	13295	13410	13454	13247	13418	13516	13761	13518	13581	13264
					35.0696	13757	13518	13658	13488	13489	13593	13478	13625	13496	13582	13604	13555	13652	13481	13539	13655	13616	13575	13328	13346	13133	13250	13142	13315	13178	13335	13271	13341	13217	13243	13324	13235	13282	13159	13320	13252	13329	13497	13671	13514	13713	13269	13311	13380
					35.0827	13794	13682	13391	13738	13698	13680	13738	13751	13533	13571	13626	13456	13760	13746	13691	13705	13654	13227	13296	13238	13241	13311	13178	13298	13218	12991	13286	13315	13343	13380	13199	13318	13248	13284	13307	13454	13171	13146	13374	13352	13503	13488	13442	13265
					35.0959	13617	13567	13562	13469	13544	13711	13321	13707	13663	13510	13651	13736	13330	13563	13600	13682	13508	13334	13086	13014	13271	13199	13228	13111	13283	12969	13242	13258	13192	13258	13073	13299	13113	13063	13209	13056	13367	13452	13765	13448	13488	13421	12994	13322
					35.109	13559	13649	13706	13639	13672	13580	13555	13591	13631	13419	13469	13671	13760	13502	13622	13700	13703	13337	13305	13055	13375	13292	13383	13191	13049	13154	13090	13074	13123	13199	13412	13095	13231	13337	13134	13212	13096	13100	13422	13541	13353	13382	13314	13447
					35.1221	13550	13667	13781	13634	13711	13687	13854	13641	13538	13725	13375	13501	13806	13607	13440	13661	13829	13416	13191	13149	13100	13433	13064	13133	13143	13068	13041	13213	13254	13348	13193	13225	13249	13445	13091	13285	13376	13481	13436	13374	13174	13299	13444	13454
					35.1352	13669	13518	13498	13675	13478	13702	13665	13326	13652	13796	13611	13731	13419	13888	13378	13304	13707	13768	13273	13271	13126	13231	13263	13040	13319	13155	13189	13070	13067	13301	13178	13199	13017	13132	13156	13250	13270	13296	13354	13429	13489	13215	13336	13606
					35.1484	13914	13579	13637	13564	13642	13469	13540	13657	13537	13278	13520	13495	13620	13361	13496	13642	13759	13471	13283	13203	13218	13049	13010	13098	13166	13211	13251	12897	13189	13198	12930	13441	13191	13273	13406	13258	13350	13328	13485	13533	13126	13345	13329	13246
					35.1615	13573	13617	13371	13535	13516	13725	13524	13526	13388	13575	13649	13791	13464	13350	13668	13576	13718	13382	13380	13243	13117	13181	13184	13007	13138	13095	13272	13100	13291	13421	13079	13214	13165	13544	13146	13355	13433	13409	13334	13365	13132	13352	13341	13174
					35.1746	13501	13373	13527	13366	13571	13402	13560	13421	13628	13650	13607	13282	13701	13669	13641	13741	13698	13454	13407	13046	13187	13221	13143	13143	13191	13162	13332	13200	13213	12872	13164	12985	13459	13421	13237	13345	13221	13414	13374	13550	13349	13425	13433	13473
					35.1878	13330	13383	13384	13446	13416	13598	13537	13388	13336	13509	13562	13652	13437	13472	13666	13540	13714	13758	13484	13219	13111	12908	13368	13171	13090	13267	13093	13072	13114	13158	13094	13205	13241	13265	13308	13460	13507	13425	13348	13384	13092	13315	13261	13512
					35.2009	13335	13487	13361	13308	13221	13620	13072	13526	13421	13478	13301	13628	13409	13581	13562	13445	13392	13676	13348	13287	13235	13121	13266	13260	13009	13172	13084	12977	13126	13340	13444	13167	13241	13458	13305	13237	13225	13258	13468	13304	13237	13393	13644	13361
					35.214	13500	13378	13340	13439	13417	13298	13341	13458	13405	13475	13680	13547	13381	13337	13607	13589	13688	13551	13416	13444	13076	13236	13201	13056	13072	13292	13098	12989	12995	13217	13271	13306	13318	13211	13214	13363	13469	13492	13403	13604	13298	13407	13419	13374
					35.2272	13142	13339	13047	13175	13263	13318	13391	13433	13593	13440	13314	13422	13420	13324	13622	13548	13365	13743	13525	13234	13209	13163	13095	13199	13035	13203	13148	13196	13288	13079	13071	13549	13239	13257	13115	13301	13477	13462	13556	13386	13376	13321	13387	13312
					35.2403	13427	13527	13451	13120	13377	13432	13392	13431	13221	13228	13451	13463	13339	13649	13262	13450	13462	13650	13678	13323	13228	13347	13138	13044	13031	13205	13255	13222	13346	13236	13214	13072	13207	13211	13158	13243	13184	13310	13427	13187	13361	13400	13414	13370
					35.2534	13161	13310	13289	13409	13359	13117	13202	13395	13530	13424	13243	13272	13333	13251	13414	13520	13364	13757	13748	13389	13160	13322	13365	13185	13168	13182	13148	13013	13430	13257	13118	13198	13269	13351	13640	13185	13317	13443	13361	13275	13684	13567	13342	12967
					35.2666	13286	13317	13264	13344	13377	13274	13228	13324	13427	13242	13504	13377	13230	13224	13307	13663	13789	13600	13575	13341	13316	13328	13133	13201	13407	13137	13255	13280	13133	13332	13115	13161	13412	13399	13271	13382	13521	13490	13177	13283	13371	13623	13333	13263
					35.2797	13292	13226	13180	13164	13231	13203	13208	13219	13412	13206	13628	13095	13254	13155	13339	13710	13468	13691	13662	13529	13484	13399	13162	13060	13256	12912	13216	13030	13124	13323	13166	13206	13371	13436	13376	13441	13454	13343	13063	13511	13330	13367	13299	13226
					35.2928	13163	13018	13076	13296	13166	13260	13184	13354	13312	13455	13259	12988	13382	13312	13343	13460	13876	13837	13585	13478	13453	13487	13197	13236	13263	13067	13315	13246	13183	13016	13319	13383	13377	13302	13438	13437	13671	13457	13322	13278	13602	13435	13289	13145
					35.3059	13142	13073	13155	13037	13188	13251	12940	13106	13156	13087	13447	13228	13208	13209	13135	13562	13652	13543	13715	13490	13369	13331	13356	13119	13123	13257	13301	13328	13210	13262	13416	13151	13301	13324	13430	13428	13384	13424	13414	13340	13496	13419	13323	13090
					35.3191	13107	13153	13272	13127	13068	13152	13313	13179	13364	13014	13370	12990	13030	13179	13474	13510	13645	13652	13405	13562	13282	13197	13319	13136	13031	13065	13235	13212	13220	13210	13428	13324	13193	13385	13536	13347	13557	13449	13371	13376	13495	13367	13325	13210
					35.3322	13201	13090	13367	13154	13313	13080	13082	12996	13325	13077	12935	13065	13108	13206	13310	13366	13525	13546	13614	13641	13493	13360	13346	13142	13182	13069	12998	13275	13188	13257	13247	13209	13603	13550	13470	13410	13443	13316	13464	13309	13204	13508	13265	13285
					35.3453	13016	13217	13166	13315	13348	13325	13319	13060	13111	13034	13275	13142	13301	13220	13295	13432	13886	13505	13631	13742	13331	13424	13309	13248	13082	13315	13075	13175	13104	13256	13061	13276	13390	13542	13297	13554	13564	13507	13344	13331	13448	13389	13255	13347
					35.3585	13420	13110	13178	13037	13001	13069	13102	13181	13207	13173	13041	13164	13149	13208	13169	13182	13570	13691	13475	13649	13443	13369	13600	13000	13169	13316	13049	13293	13219	13352	13344	13357	13286	13276	13187	13228	13528	13350	13668	13476	13376	13214	13205	13040
					35.3716	13198	13181	13083	13243	13008	13197	13304	13405	13057	13044	13146	13126	13197	13204	13142	13216	13495	13505	13738	13777	13441	13393	13406	13470	13227	13476	13057	13326	13359	13322	13337	13351	13382	13361	13352	13325	13329	13458	13440	13340	13314	13171	13555	13220
					35.3847	13076	13156	13174	13045	13116	13186	13065	13168	13000	13115	13007	13041	13051	13221	13462	13219	13612	13760	13655	13620	13664	13326	13431	13211	13317	13165	13383	13334	13087	13267	13033	13486	13315	13474	13383	13407	13494	13343	13411	13314	13394	13331	13334	13228
					35.3978	13195	13140	13344	12981	13077	12937	13235	13134	13095	13186	13219	13055	13299	13176	13178	13430	13386	13624	13654	13714	13260	13250	13266	13343	13121	13195	13296	13266	13258	13404	13389	13405	13260	13174	13464	13357	13533	13412	13033	13549	13348	13276	13226	13138
					35.411	13258	13135	13115	13137	13158	13156	12952	13231	13061	13282	13194	13221	13123	13144	13154	13204	13239	13662	13777	13609	13730	13488	13449	13321	13470	13262	13141	13304	13454	13192	13264	13560	13243	13450	13303	13505	13461	13240	13522	13349	13351	12994	13105	13116
					35.4241	13135	12930	13262	13086	13261	13204	13398	13000	13156	13162	13061	13001	13086	12987	13092	13394	13372	13461	13407	13640	13465	13551	13434	13163	13289	13251	13443	13355	13180	13169	13103	13349	13377	13508	13571	13491	13482	13435	13468	13425	13214	13135	13040	13244
					35.4372	13162	13403	13377	13050	13097	13258	13156	13036	13294	13061	13122	13036	13257	13062	13222	13439	13339	13485	13564	13664	13496	13407	13257	13537	13188	13346	13528	13408	13175	13294	13393	13498	13461	13406	13211	13735	13394	13517	13586	13437	13082	13250	13343	13146
					35.4504	13360	12998	13172	13284	13202	13357	13247	13260	12967	13250	13218	13232	13094	13248	13147	13305	13334	13638	13560	13684	13508	13435	13438	13305	13031	13432	13283	13408	13310	13235	13258	13140	13028	13358	13244	13450	13236	13353	13276	13216	13238	13195	13009	13030
					35.4635	13213	13317	13314	13197	13062	13237	13154	12985	13156	13329	13116	13128	13367	13023	13169	13214	13247	13425	13606	13577	13692	13462	13378	13310	13380	13349	13166	13223	13186	13256	13198	13427	13406	13301	13549	13440	13301	13534	13400	13287	13327	13370	12918	13120
					35.4766	13110	13129	13078	13178	13195	12978	13080	13133	13200	13312	13093	13247	13137	13111	12993	13322	13251	13428	13552	13763	13625	13621	13347	13434	13234	13294	13339	13333	13275	13357	13194	13282	13330	13409	13370	13572	13456	13540	13252	13440	13351	13227	13145	13119
					35.4898	13111	13127	13311	12986	13245	12996	13168	13194	13193	13112	13093	13293	13065	13088	13332	13113	13436	13295	13515	13577	13667	13535	13539	13259	13276	13153	13153	13467	13208	13243	13269	13270	13512	13551	13419	13370	13399	13383	13302	13079	13089	13272	13206	13111
					35.5029	13011	13297	13042	13170	13471	13118	13237	13318	13276	13276	13403	12970	13098	13107	12977	13137	13480	13465	13349	13662	13595	13249	13421	13208	13331	13354	13085	13272	13178	13233	13225	13341	13394	13608	13350	13373	13392	13340	13350	13257	13283	13128	13306	13176
					35.516	13152	13181	13255	13128	13356	13091	13144	13021	13216	12945	13224	13055	13118	13344	13186	13318	13077	13273	13426	13571	13580	13383	13487	13157	13170	13354	13407	13107	13284	13403	13505	13414	13238	13450	13302	13349	13707	13633	13380	13036	13115	13259	13285	13229
					35.5292	13195	13420	13223	13176	13357	13232	13048	13180	13296	13117	13376	13492	13096	13075	13157	13381	13152	13127	13388	13492	13539	13627	13370	13309	13379	13446	13239	13108	13414	13354	13370	13307	13402	13309	13242	13500	13307	13273	13329	13421	13332	13154	13124	13087
					35.5423	13247	13339	13117	13143	13222	13184	13290	13333	13245	12984	13447	13192	13114	13289	13113	13415	13270	13369	13403	13667	13507	13519	13294	13387	13193	13407	13460	13255	13509	13521	13196	13463	13354	13426	13519	13478	13312	13352	13054	13412	13306	13245	13239	13170
					35.5554	13132	13173	13155	13258	13065	13241	13225	13093	13264	13224	13242	13137	13309	13233	13031	13283	13118	13189	13349	13496	13483	13509	13418	13613	13561	13453	13237	13377	13502	13360	13303	13317	13418	13352	13431	13408	13554	13426	13267	12998	13348	13213	13219	13160
					35.5686	13351	13099	13235	13067	13153	13198	13197	13361	13284	13198	13186	13271	13286	13195	13419	13009	13338	13264	13476	13374	13462	13509	13443	13333	13293	13399	13305	13430	13309	13288	13393	13264	13283	13410	13483	13460	13387	13295	13369	13231	13416	13284	13397	13056
					35.5817	13184	13288	13231	13340	13136	13372	13162	13211	13232	13175	13154	13453	13103	13187	13384	13119	13365	13612	13264	13498	13500	13672	13613	13444	13403	13390	13263	13313	13546	13496	13406	13397	13456	13575	13377	13519	13458	13280	13254	13463	13259	13378	13336	13092
					35.5948	13204	13458	13309	13361	13235	13291	13202	13307	13495	13415	13168	13457	13358	13214	13390	13241	13433	13503	13584	13355	13450	13524	13267	13507	13591	13572	13003	13419	13449	13268	13492	13384	13505	13516	13399	13421	13388	13431	13395	13292	13344	13169	13156	13136
					35.6079	13117	13433	13498	13300	13326	13332	13419	13294	13398	13485	13560	13423	13221	13202	13570	13313	13307	13596	13602	13266	13661	13528	13409	13298	13496	13365	13388	13504	13337	13347	13486	13553	13419	13330	13364	13137	13231	13213	13384	13098	13302	13249	13328	13478
					35.6211	13462	13401	13381	13394	13334	13372	13329	13176	13450	13521	13646	13606	13514	13324	13429	13396	13406	13422	13463	13382	13564	13375	13394	13669	13459	13486	13483	13343	13463	13339	13429	13537	13632	13447	13334	13671	13277	13531	13236	13375	13437	13209	13154	13350
					35.6342	13706	13289	13384	13571	13226	13500	13542	13443	13397	13675	13282	13528	13410	13466	13491	13669	13621	13594	13623	13295	13387	13466	13634	13467	13442	13749	13487	13422	13410	13607	13735	13450	13654	13406	13251	13687	13485	13586	13637	13291	13572	13457	13541	13455
					35.6473	13454	13495	13508	13417	13415	13575	13294	13255	13429	13477	13653	13498	13340	13585	13410	13221	13510	13473	13793	13588	13448	13527	13694	13405	13359	13487	13468	13390	13451	13733	13524	13540	13644	13524	13439	13599	13547	13325	13332	13508	13356	13395	13667	13685
					35.6605	13604	13596	13706	13513	13596	13516	13224	13679	13592	13483	13700	13658	13522	13688	13591	13418	13510	13574	13494	13623	13565	13397	13841	13514	13406	13537	13491	13611	13541	13547	13616	13566	13490	13646	13449	13656	13454	13592	13642	13233	13380	13755	13702	13544
					35.6736	13633	13587	13821	13729	13658	13728	13617	13751	13875	13941	13800	13691	13632	13698	13543	13649	13775	13576	13770	13809	13797	13775	13595	13775	13667	13504	13719	13567	13826	13668	13693	13948	13588	13698	13405	13627	13686	13487	13637	13579	13669	13486	13823	13447
					35.6867	13674	13809	13780	13827	13587	13635	13633	13778	13680	13724	13631	13658	13816	13791	13831	13683	13490	13597	13789	13585	13953	13664	13758	13448	13641	13443	13687	13867	13667	13788	13766	13688	13585	13483	13779	13864	13392	13612	13653	13695	13692	13710	13913	13662
					35.6998	13683	13650	13899	13709	13532	13780	13660	13565	13611	13670	13730	13616	13860	13824	13707	13576	13714	13691	13525	13645	13702	13814	13705	13685	13733	13942	13723	13538	13837	13737	13703	13497	13601	13749	13828	13666	13601	13686	13678	13670	13749	13657	14000	13564
					35.713	13820	13745	13710	13476	13717	13796	13928	13674	13908	13769	13556	14031	13989	13818	13741	13678	13773	13689	13737	13612	13680	13975	13757	13734	13705	13792	13703	13763	13595	13746	14059	13741	13674	13801	13910	13729	13975	13789	13914	13624	13669	13467	13963	13855
					35.7261	13910	13625	13782	13682	13937	13789	13812	13985	13645	14318	13790	13851	13805	13665	13857	13827	13792	13937	13695	13591	13776	13782	13703	13721	13673	13592	13840	13604	13918	13963	13724	13842	13700	13622	13645	13673	13516	13766	13621	13585	13543	13472	13829	13579
					35.7392	13936	14023	13734	13966	13606	13832	13629	13774	13756	13451	13731	14018	13522	13816	13922	13883	13745	13576	13706	13644	13672	13925	13751	13913	14024	13717	13667	13640	13938	13733	13817	13794	13544	13924	13524	13775	13849	13951	13770	13744	13740	13538	13899	13714
					35.7524	13898	13866	13746	13816	13693	13676	13654	13757	13865	13745	14009	13754	13748	13765	13727	13773	13938	13653	13739	13679	13678	13898	13701	13649	13847	13757	13593	13573	13727	13833	13606	13881	13793	13607	13717	13496	13579	13601	13707	13589	13670	13746	13803	13505
					35.7655	13665	13667	13844	13794	13944	13690	13875	13843	13656	13893	13989	13884	13677	13638	13724	13809	13566	13572	13686	13573	13571	13731	13772	13931	13852	13789	13486	13599	13965	13642	13866	13929	13627	13680	13530	13698	13693	13662	13699	13563	13942	13849	13673	13707
					35.7786	13727	13886	13851	13812	13941	13922	13789	13870	13724	13746	13750	14053	13766	13759	13830	13641	13640	13757	13565	13519	13817	13586	13775	13725	13772	13773	13635	13502	13800	13640	13735	13780	13695	13584	13514	13531	13666	13675	13450	13726	13783	13583	13585	13985
					35.7918	13697	13710	13695	13699	13695	13774	13776	13600	13752	13852	13978	13672	13686	13619	13678	13663	13814	13698	13618	13629	13804	13441	13851	13697	13633	13653	13508	13665	13522	13761	13768	13808	13632	13650	13615	13597	13807	13678	13699	13664	13652	13820	13449	13499
					35.8049	13820	13850	13650	13773	13889	13661	13670	13781	13801	13539	13601	14039	13688	13819	13357	13691	13613	13719	13581	13595	13657	13972	13576	13618	13717	13774	13762	13690	13814	13613	13593	13609	13551	13557	13619	13416	13719	13535	13427	13602	13507	13659	13526	13658
					35.818	13863	13752	13616	13779	13556	13378	13788	13659	13685	13656	13773	13718	13815	13741	13582	13595	13878	13405	13690	13574	13715	13746	13545	13624	13849	13523	13516	13732	13726	13596	13658	13637	13530	13421	13272	13577	14078	13775	13689	13446	13667	13719	13369	13637
					35.8312	13531	13660	13562	13594	13754	13652	13727	13710	13493	13684	13716	13537	13603	13321	13550	13674	13799	13809	13612	13415	13600	13472	13513	13729	13613	13570	13519	13531	13618	13853	13614	13441	13603	13437	13564	13400	13823	13477	13598	13701	13514	13547	13586	13301
					35.8443	13706	13444	13594	13355	13603	13582	13451	13584	13630	13712	13844	13848	13371	13627	13575	13571	13508	13516	13570	13418	13789	13656	13553	13708	13458	13539	13692	13506	13573	13663	13616	13529	13714	13377	13628	13445	13344	13731	13541	13694	13622	13689	13486	13419
					35.8574	13466	13724	13551	13440	13428	13720	13752	13413	13539	13408	13456	13494	13560	13450	13729	13659	13711	13382	13838	13344	13475	13297	13635	13352	13514	13520	13414	13458	13497	13340	13394	13441	13834	13672	13417	13578	13610	13422	13528	13584	13501	13468	13343	13359
					35.8705	13588	13372	13570	13410	13368	13427	13630	13390	13475	13365	13498	13624	13476	13425	13530	13676	13629	13644	13392	13523	13388	13643	13420	13319	13493	13502	13530	13423	13436	13312	13279	13579	13358	13489	13446	13671	13542	13445	13309	13725	13205	13572	13415	13458
					35.8837	13377	13460	13511	13427	13493	13407	13609	13328	13445	13533	13435	13324	13581	13561	13681	13604	13579	13658	13530	13392	13331	13477	13576	13517	13366	13380	13614	13591	13609	13662	13413	13341	13712	13349	13611	13322	13585	13383	13435	13558	13378	13420	13516	13184
					35.8968	13442	13252	13346	13557	13594	13520	13535	13469	13289	13397	13445	13420	13529	13370	13200	13629	13411	13723	13406	13305	13380	13619	13379	13256	13397	13271	13371	13608	13737	13462	13407	13494	13355	13451	13292	13529	13313	13289	13388	13433	13335	13454	13341	13359
					35.9099	13298	13418	13437	13505	13263	13466	13548	13277	13543	13279	13296	13352	13315	13432	13418	13476	13292	13764	13488	13381	13415	13297	13384	13748	13484	13567	13507	13400	13409	13498	13452	13336	13286	13391	13305	13448	13352	13416	13293	13411	13377	13351	13447	13530
					35.9231	13213	13419	13496	13327	13465	13643	13595	13247	13511	13400	13483	13420	13439	13292	13412	13461	13383	13485	13432	13511	13490	13378	13603	13270	13566	13371	13278	13440	13475	13410	13590	13510	13386	13445	13498	13503	13632	13349	13334	13559	13347	13241	13434	13371
					35.9362	13572	13308	13403	13500	13291	13551	13458	13533	13344	13630	13461	13296	13287	13284	13538	13390	13358	13667	13539	13570	13455	13649	13455	13387	13564	13326	13546	13350	13333	13405	13337	13353	13201	13269	13442	13583	13556	13453	13365	13355	13385	13172	13420	13631
					35.9493	13465	13559	13301	13321	13374	13282	13415	13375	13387	13560	13487	13580	13386	13303	13445	13567	13439	13621	13550	13412	13555	13313	13271	13340	13275	13466	13518	13413	13456	13419	13478	13545	13408	13433	13460	13278	13493	13498	13452	13218	13323	13486	13479	13402
					35.9625	13344	13372	13459	13320	13592	13267	13421	13488	13393	13449	13297	13362	13512	13671	13456	13231	13497	13394	13310	13421	13384	13580	13463	13417	13425	13571	13451	13356	13467	13674	13491	13664	13321	13508	13362	13330	13428	13317	13262	13440	13327	13214	13263	13420
					35.9756	13487	13348	13403	13267	13329	13390	13560	13232	13438	13600	13356	13414	13588	13406	13210	13557	13449	13714	13551	13513	13395	13377	13156	13392	13616	13462	13389	13381	13310	13232	13453	13284	13464	13547	13397	13475	13304	13319	13451	13372	13221	13206	13466	13406
					35.9887	13437	13431	13404	13577	13262	13427	13629	13379	13552	13507	13319	13533	13440	13581	13382	13358	13512	13340	13295	13589	13588	13433	13313	13326	13488	13347	13235	13440	13457	13375	13416	13454	13619	13496	13482	13550	13250	13140	13290	13427	13343	13197	13255	13441
					36.0018	13195	13354	13481	13473	13597	13535	13420	13464	13692	13559	13409	13528	13532	13487	13514	13597	13396	13421	13355	13512	13386	13328	13369	13453	13277	13331	13448	13239	13568	13205	13558	13478	13622	13480	13480	13272	13540	13351	13337	13350	13203	13229	13181	13378
					36.015	13403	13374	13615	13396	13365	13557	13635	13395	13412	13453	13484	13477	13608	13463	13442	13403	13313	13448	13371	13250	13411	13393	13609	13429	13701	13476	13388	13400	13437	13367	13557	13404	13440	13454	13509	13508	13196	13246	13297	13213	13376	13414	13471	13438
					36.0281	13575	13580	13482	13371	13372	13428	13502	13648	13318	13420	13550	13356	13462	13286	13567	13508	13525	13491	13731	13491	13386	13401	13610	13477	13424	13214	13380	13468	13446	13345	13533	13317	13430	13345	13434	13523	13524	13436	13205	13196	13399	13446	13362	13424
					36.0412	13384	13613	13709	13365	13554	13594	13571	13577	13511	13365	13319	13549	13742	13453	13543	13477	13450	13366	13609	13433	13509	13351	13696	13343	13510	13306	13352	13426	13389	13413	13515	13553	13401	13373	13562	13223	13493	13258	13216	13401	13394	13400	13647	13210
					36.0544	13502	13392	13582	13522	13449	13516	13308	13658	13433	13642	13676	13559	13576	13450	13463	13252	13503	13431	13496	13691	13631	13592	13556	13541	13387	13417	13374	13423	13178	13341	13677	13305	13407	13332	13506	13257	13497	13389	13280	13365	13489	13560	13427	13468
					36.0675	13801	13401	13759	13472	13486	13291	13527	13549	13680	13527	13675	13465	13297	13631	13519	13514	13596	13610	13519	13420	13471	13374	13480	13418	13357	13335	13495	13335	13540	13306	13270	13146	13533	13465	13377	13414	13437	13228	13435	13268	13313	13251	13403	13119
					36.0806	13359	13571	13537	13322	13359	13341	13537	13386	13591	13401	13608	13681	13611	13482	13580	13546	13376	13398	13558	13512	13449	13576	13523	13517	13491	13551	13396	13572	13507	13405	13319	13379	13527	13567	13419	13324	13311	13361	13493	13217	13279	13462	13499	13510
					36.0938	13581	13514	13493	13529	13518	13699	13544	13481	13578	13762	13709	13414	13594	13606	13681	13594	13481	13587	13322	13675	13562	13489	13682	13475	13342	13589	13605	13413	13569	13502	13411	13567	13451	13519	13396	13332	13421	13482	13540	13493	13478	13419	13586	13469
					36.1069	13206	13277	13660	13664	13467	13916	13654	13707	13463	13387	13645	13694	13562	13451	13411	13357	13563	13434	13457	13429	13641	13434	13446	13630	13544	13640	13430	13516	13424	13277	13606	13429	13533	13560	13428	13458	13470	13512	13554	13468	13440	13521	13406	13232
					36.12	13428	13718	13410	13478	13529	13548	13593	13431	13461	13641	13725	13485	13584	13529	13484	13479	13547	13464	13525	13613	13307	13507	13799	13479	13429	13676	13690	13457	13722	13636	13442	13499	13575	13547	13213	13216	13604	13307	13402	13514	13417	13520	13540	13341
					36.1332	13436	13558	13491	13482	13457	13388	13631	13679	13513	13664	13613	13618	13547	13697	13356	13589	13352	13458	13524	13592	13753	13295	13387	13585	13631	13316	13432	13583	13398	13741	13548	13500	13328	13426	13589	13445	13422	13187	13379	13309	13350	13440	13298	13527
					36.1463	13503	13665	13602	13621	13678	13505	13671	13470	13549	13693	13753	13520	13454	13675	13462	13578	13733	13485	13488	13594	13585	13518	13669	13744	13463	13693	13579	13494	13404	13509	13546	13599	13607	13745	13455	13389	13390	13443	13605	13484	13431	13817	13470	13563
					36.1594	13532	13684	13698	13488	13709	13563	13601	13684	13786	13694	13811	13604	13693	13920	13787	13657	13600	13608	13432	13574	13459	13408	13506	13661	13664	13649	13610	13707	13596	13789	13521	13618	13445	13626	13464	13473	13438	13684	13452	13414	13630	13713	13588	13521
					36.1725	13509	13424	13510	13478	13641	13693	13566	13858	13497	13950	13701	13619	13692	13702	13669	13757	13921	13612	13538	13579	13755	13416	13607	13584	13557	13487	13552	13636	13654	13696	13403	13728	13821	13751	13792	13597	13555	13807	13879	13484	13509	13550	13696	13575
					36.1857	13592	13660	13679	13630	13800	13685	13645	13727	13920	13774	13704	13582	13897	13535	13762	13804	13876	13760	13535	13645	13453	13624	13617	13722	13535	13779	13748	13587	13597	13645	13676	13684	13578	13637	13689	13536	13608	13572	13685	13545	13660	13718	13432	13587
					36.1988	13673	13879	13595	13677	13564	13604	13805	13729	13707	13950	13597	13634	13505	13527	13491	13697	13793	13781	13729	13622	13717	13539	13733	13677	13751	13656	13732	13605	13793	13673	13678	13547	13621	13674	13701	13597	13436	13742	13651	13645	13515	13669	13523	13691
					36.2119	13479	13556	13583	13748	13671	13720	13725	13689	13794	13573	13860	13681	13737	13722	13381	13495	13586	13740	13623	13810	13712	13507	13816	13751	13848	13813	13839	13776	13816	13615	13693	13640	13888	13821	13661	13718	13658	13719	13797	13617	13610	13505	13677	13306
					36.2251	13701	13780	13739	13528	13555	13696	13715	13780	13840	13775	13725	13815	13738	13603	13714	13795	13668	13811	13727	13501	13619	13835	13738	13610	13911	13667	13675	13730	13540	13782	13624	13642	13722	13825	13639	13685	13608	13614	13662	13701	13801	13652	13579	13657
					36.2382	13646	13807	13626	13704	13773	13783	13761	13797	13801	13724	13617	13660	13766	13801	13857	13629	13958	13802	13943	13831	13867	13802	13974	13691	13902	13716	13863	13777	14007	13918	13923	13529	13834	13674	13634	13729	13725	13980	13742	13663	13667	13857	13825	13596
					36.2513	13633	13606	13613	13897	13640	13768	13759	13708	13840	13704	13833	13834	13858	13903	13809	13646	13821	14006	13880	13801	13821	13848	13981	13818	13733	13846	13751	13969	13606	13730	13937	13620	13724	14002	13690	13832	13882	13714	13924	13998	13814	13770	13944	13845
					36.2644	13763	13727	13691	13586	14072	13666	13729	13848	13660	13680	13812	13919	13436	13985	13752	13945	13942	13804	13861	13777	13599	13836	13805	13853	13869	13619	13694	13930	14044	14012	14096	13959	13874	13887	13857	13893	13983	13778	13989	13820	14068	13728	13714	14158
					36.2776	13779	13813	13897	13621	13837	13704	13963	13900	13911	13952	13723	13854	13966	14019	13920	13956	14090	13900	14028	13689	13811	13800	13999	14035	13920	14046	13959	14020	14077	14181	13886	13983	14074	14114	14139	13908	14161	13984	13946	13800	13588	13879	14268	13984
					36.2907	13809	13628	14004	13722	13770	13810	14043	13800	14034	13725	14068	13809	14186	13902	14181	13887	14080	14010	14131	13931	14136	13861	14185	13738	13911	13917	13859	14259	14039	13894	14012	14084	13966	14128	14011	14205	14211	13871	14050	14169	13878	14009	13875	13973
					36.3038	13838	13804	13830	13641	13937	14079	13894	13917	13967	13914	14053	13835	14042	13874	13985	14326	14148	13922	14261	14284	14161	13791	14138	14223	13938	14176	14269	13887	14209	14053	14104	14168	13950	14245	14173	14239	14068	14163	14101	14244	14054	13952	13974	14106
					36.317	13706	13855	14103	14061	14087	14042	13931	14185	13996	14096	14036	13911	14058	14166	14184	14174	14038	14101	14116	14118	14072	14031	13843	14177	14052	14373	14028	13894	14052	14237	14177	14101	14068	14102	14056	14116	14148	14322	13946	13988	13966	14061	14197	13920
					36.3301	13926	13790	14090	14033	14101	14120	14060	13847	14208	14141	14111	14103	14060	13940	13987	14068	14152	14257	14177	14210	14158	14042	14299	13998	14229	14243	14245	14122	14185	14245	14025	14146	14118	14333	14168	14193	14150	14278	14200	14215	14294	13996	14023	14174
					36.3432	14104	14024	14198	14206	14046	13907	14014	14196	14164	13956	14303	14162	14193	14173	14233	14217	14090	14255	14335	14205	14312	14066	14222	14268	14063	14362	14218	14334	14399	14347	14391	14426	14274	14240	14194	14415	14394	14330	14124	14199	14099	14148	14395	14293
					36.3564	14189	14180	14257	14062	14009	14208	14223	14160	14296	14230	14076	13884	14200	14344	14266	14460	14479	14268	14497	14403	14176	14066	14448	14424	14337	14420	14410	14339	14368	14386	14190	14266	14456	14221	14198	14436	14278	14121	14200	14447	14227	14143	14543	14265
					36.3695	14056	14150	14269	14189	14188	14164	14240	14301	14291	14186	14576	14571	14389	14583	14308	14149	14479	14351	14588	14412	14412	14379	14204	14244	14435	14383	14317	14400	14531	14440	14258	14559	14543	14108	14232	14598	14394	14490	14199	14174	14250	14439	14170	14308
					36.3826	14086	14257	14331	14235	14205	14241	14301	14293	14396	14462	14427	14349	14315	14148	14345	14437	14365	14610	14677	14487	14575	14207	14363	14231	14606	14523	14441	14383	14467	14339	14231	14558	14408	14336	14613	14540	14428	14419	14523	14210	14358	14373	14502	14412
					36.3957	14380	14188	14086	14402	14233	14548	14273	14397	14457	14175	14231	14079	14269	14335	14278	14298	14403	14382	14359	14470	14474	14662	14491	14237	14322	14477	14318	14585	14357	14318	14448	14432	14285	14534	14593	14454	14295	14140	14190	14501	14413	14170	14268	14261
					36.4089	14306	14363	14342	14460	14062	14313	14401	14386	14386	14219	14337	14204	14397	14545	14333	14305	14505	14386	14794	14403	14421	14330	14418	14164	14462	14279	14469	14449	14331	14312	14151	14415	14231	14314	14369	14611	14363	14373	14391	14295	14178	14192	14423	14495
					36.422	13924	14171	14337	14367	14374	14491	14223	14414	14374	14359	14273	14378	14270	14360	14438	14277	14311	14269	14420	14402	14499	14296	14378	14172	14192	14142	14187	14340	14493	14392	14295	14436	14279	14275	14353	14417	14407	14377	14235	14253	14512	14320	14243	14133
					36.4352	14017	14057	14208	14220	14179	14273	13982	14433	14146	14275	14152	14272	14119	14352	14478	14243	14449	14177	14160	14579	14348	14191	14284	14171	14240	14327	14341	14134	14205	14205	14113	14104	14213	14260	14330	14037	14308	14296	14318	14191	14163	14089	14175	14069
					36.4483	14311	14203	14248	14305	14313	14126	14435	14253	14237	14023	14237	14220	14240	14193	14021	14103	14298	14330	14476	14502	14113	14296	14332	14342	14084	14221	14218	14173	14373	14289	14302	14190	14370	14251	14408	14207	14105	14080	13997	14055	14178	14315	14101	13881
					36.4614	14057	14301	13942	14348	14266	14339	13989	14146	14337	14178	14213	14225	14116	14236	14142	14225	14201	14330	14094	14283	14410	14316	14303	14109	14233	14174	14076	14074	14194	14144	13962	14283	14364	13973	14358	14126	14181	14175	14029	14058	14094	13985	14221	14027
					36.4745	13970	14077	14113	14281	14058	14129	14254	14134	14245	14144	14189	14219	14014	14069	13995	13942	14127	14280	14127	14189	14095	14131	14313	14074	14191	14230	14204	13888	14231	14065	14166	14288	14214	14099	14090	14146	14248	14196	14183	13903	14098	13924	14139	14084
					36.4877	14091	14129	13979	14026	14030	14140	14242	13953	13991	14076	14137	13887	13889	13815	14204	13973	14013	14020	14186	14140	14273	14151	13853	14153	14070	14278	14050	14277	14099	13927	14189	14181	14058	14150	14021	13959	14041	14253	13973	13736	14094	13795	13948	13924
					36.5008	13822	13818	13849	14087	13811	13926	14000	14050	14108	13973	13997	14115	14028	14244	14137	14161	14092	13846	14186	14280	13884	14084	14080	14043	13857	13961	14013	14078	14234	13985	13798	13834	13930	14158	13836	14040	13937	13989	13863	13986	13955	14109	14117	13797
					36.5139	13944	13800	13979	13944	13929	13699	14004	14131	13786	13907	13966	13942	13893	13698	13988	14050	13941	13981	14057	14069	13782	13973	13798	14007	13747	14035	13851	14128	14116	13757	13885	14015	13884	14058	13989	14032	13744	13776	13851	14073	13999	13825	13806	13897
					36.5271	14044	13844	13946	13832	13718	13942	13773	14098	13870	13993	13717	13789	13880	13767	13734	14107	13970	13645	14048	13774	13984	14076	13946	13847	13749	14022	13903	13833	13840	13886	13766	13867	13770	13916	13890	13848	13637	13894	13753	13854	14021	13725	13968	13640
					36.5402	13913	13662	13774	14033	13959	14020	14062	13806	13790	13766	13815	13795	13658	13883	13727	13838	13738	13970	13788	13597	13698	13876	13708	13710	13777	13925	13684	13804	13796	14023	13687	13926	13612	13852	13989	13873	13609	13816	13704	13626	13730	13588	13682	13874
					36.5533	13821	13922	13850	13733	13595	13795	13815	13559	13816	13848	13804	13867	13726	13809	13904	13766	13859	13637	13788	14082	14000	13870	13829	13732	13489	14084	13855	13750	13799	13806	13792	13644	13670	13819	13728	13656	13624	13767	13578	13865	13848	13787	13692	13771
					36.5665	13669	13550	13772	13672	13769	13792	13733	13863	13612	13710	13688	13568	13773	13703	13734	13739	13592	13655	13754	13778	13780	13617	13767	13751	13602	13828	13702	13813	13601	13715	13741	13690	13741	13828	13644	13770	13800	13792	13495	13707	13497	13704	13679	13389
					36.5796	13577	13749	13735	13730	13693	13649	13674	13623	13682	13763	13874	13748	13701	13742	13545	13431	13568	13888	13803	13833	13824	13923	13800	14000	13768	13681	13668	13566	13692	13552	13658	13576	13525	13629	13579	13634	13687	13834	13831	13505	13642	13582	13521	13615
					36.5927	13782	13640	13767	13640	13570	13792	13612	13527	13689	13740	13799	13728	13532	13770	13493	13632	13609	13683	13770	14021	13346	13752	13625	13586	13621	13565	13557	13648	13505	13600	13511	13444	13743	13624	13784	13713	13426	13702	13744	13689	13480	13667	13837	13529
					36.6058	13534	13734	13738	13482	13521	13725	13634	13615	13647	13712	13494	13476	13496	13547	13724	13526	13611	13564	13597	13722	13886	13485	13626	13756	13775	13607	13698	13420	13630	13659	13592	13660	13549	13532	13664	13483	13624	13620	13411	13581	13396	13440	13663	13354
					36.619	13604	13776	13576	13692	13561	13767	13624	13581	13372	13597	13792	13384	13509	13600	13408	13709	13654	13829	13637	13675	13899	13521	13597	13742	13554	13701	13655	13438	13633	13451	13372	13700	13760	13663	13606	13529	13710	13550	13465	13504	13455	13325	13419	13468
					36.6321	13433	13612	13488	13563	13506	13563	13597	13431	13748	13582	13560	13588	13574	13520	13549	13580	13853	13828	13558	13536	13566	13512	13524	13562	13740	13731	13732	13368	13812	13544	13597	13479	13551	13471	13551	13713	13583	13512	13628	13524	13557	13453	13357	13575
					36.6452	13523	13464	13469	13682	13719	13484	13591	13563	13684	13552	13547	13643	13572	13403	13541	13770	13576	13658	13421	13709	13653	13553	13521	13432	13828	13644	13713	13496	13663	13579	13635	13503	13609	13641	13644	13621	13526	13577	13503	13449	13383	13466	13584	13628
					36.6584	13810	13499	13439	13667	13424	13266	13668	13746	13484	13635	13637	13374	13655	13688	13450	13443	13743	13803	13611	13631	13541	13605	13473	13660	13691	13662	13407	13500	13443	13638	13720	13574	13449	13556	13437	13386	13528	13448	13588	13697	13369	13321	13473	13647
					36.6715	13688	13522	13249	13586	13587	13689	13523	13534	13734	13612	13657	13746	13671	13363	13534	13635	13567	13481	13571	13539	13574	13799	13558	13637	13612	13695	13558	13570	13462	13695	13568	13511	13530	13429	13672	13492	13554	13569	13306	13560	13252	13488	13438	13570
					36.6846	13516	13637	13458	13434	13593	13518	13394	13318	13691	13528	13502	13531	13614	13527	13442	13527	13499	13612	13909	13558	13918	13703	13613	13584	13636	13642	13525	13504	13473	13511	13651	13630	13744	13228	13455	13577	13625	13539	13584	13408	13438	13477	13506	13598
					36.6977	13701	13565	13517	13396	13638	13549	13620	13659	13640	13616	13602	13616	13359	13565	13446	13510	13460	13645	13619	13465	13666	13251	13493	13679	13543	13410	13504	13567	13593	13524	13618	13495	13778	13572	13302	13614	13502	13580	13586	13501	13500	13372	13478	13420
					36.7109	13627	13771	13393	13445	13644	13413	13506	13744	13633	13552	13326	13468	13572	13347	13692	13624	13327	13464	13719	13480	13627	13475	13563	13622	13442	13568	13396	13551	13786	13688	13390	13517	13400	13576	13398	13396	13357	13371	13495	13504	13471	13474	13395	13467
					36.724	13470	13752	13659	13392	13295	13493	13486	13483	13213	13639	13638	13591	13559	13772	13740	13490	13567	13476	13572	13618	13594	13607	13590	13522	13407	13797	13502	13624	13722	13440	13495	13556	13482	13692	13675	13493	13383	13615	13418	13530	13559	13434	13430	13720
					36.7371	13514	13561	13642	13651	13563	13521	13704	13366	13605	13580	13546	13698	13677	13607	13378	13648	13665	13575	13486	13451	13614	13527	13448	13589	13529	13555	13436	13617	13691	13496	13418	13453	13573	13383	13807	13434	13641	13541	13390	13398	13585	13281	13474	13529
					36.7503	13548	13655	13720	13663	13442	13629	13626	13543	13407	13505	13554	13801	13699	13572	13569	13618	13485	13337	13651	13475	13556	13549	13841	13446	13614	13578	13501	13578	13570	13478	13324	13513	13423	13692	13445	13371	13626	13642	13487	13674	13542	13391	13396	13469
					36.7634	13595	13428	13435	13603	13555	13658	13560	13413	13554	13366	13550	13674	13581	13649	13573	13618	13675	13426	13789	13485	13588	13608	13586	13405	13634	13544	13807	13557	13500	13650	13702	13736	13504	13711	13368	13474	13489	13556	13441	13318	13306	13556	13603	13472
					36.7765	13756	13643	13584	13413	13571	13442	13505	13465	13452	13511	13630	13370	13614	13820	13800	13636	13594	13712	13512	13512	13609	13578	13693	13784	13631	13433	13415	13256	13487	13401	13452	13497	13453	13578	13565	13783	13499	13325	13638	13469	13307	13708	13539	13578
					36.7897	13824	13600	13538	13730	13692	13562	13854	13679	13508	13480	13463	13533	13636	13427	13789	13440	13525	13646	13696	13607	13737	13635	13717	13395	13688	13575	13688	13530	13427	13534	13560	13527	13581	13597	13475	13507	13571	13565	13606	13302	13812	13389	13677	13449
					36.8028	13708	13774	13784	13641	13633	13765	13518	13661	13433	13662	13781	13596	13559	13693	13682	13737	13556	13644	13781	13782	13509	13731	13653	13460	13624	13730	13732	13439	13617	13514	13360	13291	13395	13525	13565	13382	13502	13768	13615	13540	13348	13513	13463	13648
					36.8159	13826	13942	13745	13569	13756	13568	13600	13555	13751	13522	13731	13652	13950	13638	13693	13855	13611	13505	13432	13644	13456	13758	13782	13516	13869	13578	13405	13538	13493	13649	13810	13730	13380	13641	13692	13542	13514	13527	13290	13377	13594	13442	13557	13464
					36.8291	13766	13818	13664	13802	13700	13632	13722	13702	13946	13692	13694	13890	13442	13684	13807	13389	13772	13840	13704	13375	13557	13712	13870	13660	13580	13454	13512	13530	13665	13669	13558	13445	13511	13761	13431	13200	13595	13369	13577	13418	13511	13466	13444	13836
					36.8422	13805	13743	13846	13874	13717	13770	13816	13652	13556	13715	13865	13366	13726	13593	13895	13684	13820	13590	13573	13547	13651	13517	13589	13698	13526	13595	13815	13730	13720	13572	13329	13708	13613	13445	13706	13499	13395	13540	13721	13678	13492	13639	13619	13511
					36.8553	13657	14026	13865	13805	13830	13657	13976	13585	13788	13734	13835	13802	13765	14111	13650	13821	13878	13906	13718	13692	13605	13606	13840	13719	13657	13655	13743	13417	13529	13547	13647	13594	13678	13293	13546	13630	13368	13620	13607	13459	13582	13655	13429	13581
					36.8685	13968	13959	13983	13833	14084	13880	13678	14001	13840	13863	13871	13539	13788	13795	13901	13513	13975	13668	13744	13793	13606	13837	13657	13449	13867	13682	13830	13676	13522	13536	13527	13677	13515	13532	13616	13678	13616	13648	13555	13560	13656	13588	13501	13423
					36.8816	13959	14354	14074	13866	14080	13800	13619	13865	13748	13848	13807	13954	13547	13850	13687	13907	13861	13878	13657	13838	13715	13679	13535	13737	13725	13678	13597	13708	13804	13455	13488	13558	13560	13652	13412	13296	13603	13384	13516	13725	13518	13594	13592	13511
					36.8947	14018	14046	14113	13998	14056	14079	13972	14039	13682	13735	13663	13994	13943	13870	13910	13848	13959	13809	13880	13877	13595	13827	13455	13675	13603	13865	13788	13795	13731	13755	13492	13779	13605	13567	13444	13424	13541	13772	13621	13511	13530	13708	13488	13494
					36.9078	14160	13935	14099	13917	14106	13955	14147	13729	13807	14015	13974	13934	13868	13988	14127	13831	13956	13824	13821	13843	13905	13672	13601	13804	13515	13799	13713	13737	13710	13582	13618	13670	13714	13729	13528	13521	13405	13561	13676	13699	13651	13586	13562	13640
					36.921	14273	14061	14242	14099	14189	14149	14023	14287	14041	14044	13892	14060	13791	13891	13620	14043	13927	14027	14011	13949	13858	13876	14043	13601	13680	13800	13782	13749	13841	13840	13947	13572	13533	13464	13572	13615	13459	13632	13360	13679	13504	13684	13503	13686
					36.9341	14352	14471	14041	14033	14408	13866	14041	14029	14007	14053	14171	14125	14246	14082	14067	13882	14121	13868	13882	13990	13851	13770	13789	13836	14009	13940	13806	13664	13934	13715	13616	13599	13551	13474	13707	13656	13725	13864	13598	13705	13709	13790	13548	13595
					36.9472	14255	14076	14256	14158	14140	14085	14113	14093	14019	14099	13999	14065	13867	13987	14083	13990	14132	13811	13832	13879	13737	13903	13804	14012	13764	13788	13678	13557	13696	13733	13710	13643	13565	13704	13778	13700	13671	13624	13654	13536	13363	13869	13572	13970
					36.9604	14194	14238	14332	13983	14081	14124	14368	13941	14104	14116	14038	14225	13971	13890	14061	13886	13931	13913	14039	14222	13933	14005	13966	13967	13720	13908	13968	13892	13804	13691	13597	13741	13755	13869	13255	13701	13693	13547	13899	13732	13733	13567	13799	13801
					36.9735	14141	14194	14433	14194	14234	14062	14233	14220	13995	13913	14026	14151	14111	13978	13978	14118	14083	14191	13998	13777	14114	14119	14002	13901	14029	13882	14008	13793	13793	13723	13697	13690	13525	13885	13555	13805	13671	13708	13960	13644	13775	13470	13720	13683
					36.9866	14039	14432	14133	14219	14030	14288	14070	13999	14251	13941	14263	14248	14128	14362	14133	14052	13756	13878	14049	14004	13883	13776	13998	13975	13786	13939	13907	13707	13695	13817	13841	13847	13631	13899	13488	13702	13772	13924	13721	13513	13701	13571	13734	13588
					36.9997	14409	14230	14076	14234	14075	13824	13977	13971	14011	14265	14292	14210	13949	13952	13967	14152	14037	13951	14126	14010	14103	14065	13830	14015	13817	13697	13677	13684	13831	13573	13599	13746	14103	13808	13618	13880	13757	13647	13509	13754	13674	13702	13565	13479
					37.0129	14223	14097	14324	14020	14132	14177	14213	14084	14001	14025	14084	14114	14086	13985	14074	14216	14153	14014	13977	13865	13993	14031	13814	13985	13743	13759	13794	13839	13887	13723	13840	13682	13679	13782	13725	13751	13670	13660	13761	13568	13870	13758	13376	13612
					37.026	14193	13983	14202	14049	14075	14172	13896	13964	14082	13934	14028	13970	13957	13780	14124	14005	13835	14126	13987	13992	14051	13888	14063	13972	13829	13933	13816	13817	13808	13860	13606	13724	13721	13764	13822	13738	13748	13637	13837	13674	13809	13844	13643	13804
					37.0391	14286	13961	14130	14052	13957	14084	14147	14121	13988	13700	13930	14048	14145	14095	13977	14091	13959	13872	14157	13981	13806	13852	13790	13657	13652	13870	13828	13914	13747	13983	13706	13747	13864	13961	13642	13786	13624	13706	13839	13937	13680	13579	13644	13670
					37.0523	14195	13791	14069	13890	13962	13932	14054	13990	14292	13840	14048	14119	14251	13920	13869	13990	13876	13972	13830	13867	13869	13677	13946	13637	13874	13732	13837	13786	13946	13678	13571	13770	13878	13526	13708	13752	13674	13626	14048	13822	13585	13647	13534	13687
					37.0654	14048	13892	13965	13812	13970	14088	13853	13971	13698	14199	14054	13859	13808	13828	13713	14029	13796	13812	13991	13889	13839	13838	13726	13733	13821	13727	13893	13917	13732	13825	13615	13544	13645	13620	13627	13454	13782	13505	13691	14027	13783	13688	13511	13557
					37.0785	14032	13975	13826	13846	13958	13866	13952	13757	13728	13936	13768	13718	13974	13694	13901	13912	13912	13829	14141	13837	13744	13823	13736	13784	13879	13957	13863	13869	13953	13816	13717	13845	13799	13628	13945	13593	13842	13632	13564	13660	13583	13709	13721	13441
					37.0917	13703	13889	13992	14084	13883	13815	13711	14070	13986	13891	13989	13775	13826	13848	13773	13753	13742	13856	13998	13738	13694	13457	13688	13839	13813	13756	13880	13824	13838	13797	13674	13650	13836	13808	13849	13810	13644	13586	13583	13664	13502	13602	13568	13483
					37.1048	13951	13912	14035	13522	13654	13889	13852	13771	13757	13943	13841	13684	13928	13885	13834	13640	13660	13918	13838	13880	13802	13653	13677	13781	13838	13585	13762	13526	13603	13602	13557	13488	13709	13564	13657	13630	13635	13499	13608	13669	13872	13580	13780	13592
					37.1179	13997	13847	13786	13833	13989	13822	13887	13699	13827	13615	13558	13784	13967	13737	13762	13714	13899	13927	13664	13769	13635	13853	13688	13806	13727	13713	13758	13696	13882	13744	13627	13640	13428	13688	13507	13526	13678	13808	13397	13621	13445	13495	13761	13680
					37.1311	13748	13651	13795	13952	13809	13653	13893	13837	13752	13513	13699	13650	13494	13573	14006	13860	13698	13965	13665	13511	13663	13690	13909	13684	13691	13658	13583	13694	13716	13881	13550	13566	13674	13736	13908	13690	13661	13401	13588	13690	13591	13607	13701	13865
					37.1442	13488	13685	13633	13750	13647	13935	13705	13928	13719	13757	13810	13759	13870	13764	13791	13644	13800	13720	13746	13694	13737	13536	13505	13572	13617	13656	13720	13821	13743	13744	13637	13596	13561	13468	13473	13820	13649	13625	13570	13570	13647	13593	13694	13631
					37.1573	13500	13789	13550	13510	13594	13467	13600	13625	13688	13565	13643	13599	13659	13564	13766	13544	13514	13802	13719	13521	13424	13350	13675	13433	13664	13639	13856	13586	13645	13686	13532	13512	13575	13442	13568	13780	13734	13582	13327	13608	13641	13629	13674	13851
					37.1704	13541	13475	13677	13566	13621	13812	13708	13740	13584	13767	13809	13707	13862	13583	13570	13765	13662	13736	13386	13763	13819	13767	13770	13633	13723	13422	13742	13564	13691	13487	13599	13820	13665	13788	13639	13482	13667	13463	13550	13620	13376	13621	13606	13708
					37.1836	13700	13551	13780	13855	13654	13573	13569	13496	13828	13815	13610	13565	13738	13683	13508	13499	13656	13772	13492	13611	13670	13710	13749	13557	13615	13475	13460	13674	13667	13738	13508	13627	13801	13592	13648	13571	13799	13623	13546	13502	13445	13733	13604	13547
					37.1967	13349	13518	13664	13806	13557	13719	13436	13501	13887	13541	13732	13477	13635	13561	13456	13778	13498	13481	13480	13520	13584	13488	13441	13597	13590	13355	13490	13503	13629	13757	13607	13762	13491	13598	13367	13659	13475	13652	13617	13694	13584	13458	13508	13553
					37.2098	13565	13819	13694	13540	13477	13579	13509	13643	13511	13441	13683	13660	13612	13628	13926	13633	13689	13612	13457	13562	13636	13569	13586	13694	13609	13736	13443	13515	13731	13530	13520	13770	13539	13576	13486	13818	13639	13703	13565	13575	13441	13788	13758	13701
					37.223	13552	13642	13603	13515	13548	13645	13470	13496	13535	13628	13640	13813	13539	13594	13781	13640	13361	13438	13645	13431	13660	13638	13459	13572	13474	13657	13721	13530	13457	13801	13528	13680	13694	13754	13599	13707	13501	13632	13722	13588	13557	13524	13421	13637
					37.2361	13794	13487	13492	13403	13606	13603	13775	13533	13532	13737	13687	13707	13693	13648	13657	13615	13564	13665	13809	13586	13267	13516	13505	13501	13684	13787	13800	13352	13674	13687	13770	13472	13477	13563	13625	13707	13505	13446	13432	13702	13497	13662	13594	13586
					37.2492	13648	13537	13562	13525	13633	13385	13384	13452	13603	13475	13400	13263	13542	13525	13670	13500	13608	13567	13546	13437	13475	13641	13697	13558	13658	13526	13416	13489	13488	13812	13703	13375	13509	13310	13483	13639	13591	13668	13701	13430	13599	13587	13462	13638
					37.2623	13271	13473	13511	13464	13289	13504	13385	13615	13407	13770	13438	13546	13400	13484	13349	13681	13597	13472	13896	13759	13609	13464	13663	13576	13493	13599	13246	13711	13670	13459	13395	13437	13602	13517	13688	13554	13623	13377	13479	13642	13561	13453	13579	13727
					37.2755	13495	13639	13747	13430	13394	13587	13618	13430	13501	13404	13591	13690	13442	13712	13721	13624	13398	13561	13667	13299	13655	13583	13483	13695	13599	13680	13511	13621	13413	13481	13492	13606	13470	13488	13685	13456	13550	13704	13442	13482	13504	13373	13228	13458
					37.2886	13393	13365	13671	13570	13521	13506	13512	13375	13395	13675	13507	13557	13707	13633	13800	13460	13769	13444	13740	13636	13575	13695	13593	13532	13615	13577	13663	13479	13568	13465	13536	13477	13611	13555	13553	13551	13456	13548	13457	13588	13630	13328	13560	13429
					37.3017	13393	13747	13421	13510	13663	13535	13750	13604	13625	13449	13578	13389	13579	13470	13505	13624	13499	13554	13736	13439	13552	13608	13584	13686	13429	13379	13465	13384	13777	13682	13439	13250	13601	13498	13651	13434	13697	13603	13668	13590	13651	13360	13741	13643
					37.3149	13416	13584	13536	13661	13547	13402	13513	13609	13781	13735	13548	13739	13515	13678	13357	13650	13630	13344	13519	13586	13516	13316	13494	13450	13386	13508	13449	13358	13420	13569	13555	13527	13678	13468	13725	13379	13554	13436	13735	13507	13412	13444	13374	13639
					37.328	13263	13378	13432	13555	13662	13553	13636	13512	13718	13801	13475	13470	13391	13595	13645	13645	13355	13465	13550	13234	13762	13647	13558	13660	13488	13423	13658	13506	13539	13594	13303	13777	13656	13358	13736	13428	13566	13492	13536	13596	13441	13653	13407	13362
					37.3411	13407	13154	13665	13522	13263	13716	13529	13696	13525	13369	13649	13737	13660	13503	13476	13522	13548	13402	13343	13350	13538	13674	13687	13506	13342	13715	13502	13517	13489	13762	13477	13703	13582	13581	13594	13634	13803	13452	13580	13375	13578	13543	13517	13566
					37.3543	13564	13360	13599	13481	13294	13613	13418	13495	13293	13509	13270	13552	13732	13337	13549	13762	13734	13568	13703	13468	13678	13428	13529	13444	13532	13440	13633	13491	13517	13368	13662	13461	13660	13492	13642	13532	13447	13526	13594	13585	13513	13256	13711	13561
					37.3674	13543	13504	13438	13188	13554	13462	13497	13534	13570	13473	13228	13519	13573	13619	13458	13481	13630	13595	13603	13562	13411	13482	13312	13457	13485	13380	13563	13479	13810	13420	13328	13495	13615	13522	13523	13668	13585	13426	13633	13309	13659	13456	13442	13405
					37.3805	13601	13399	13364	13595	13561	13713	13546	13449	13763	13487	13841	13393	13608	13626	13254	13672	13630	13561	13698	13507	13517	13667	13497	13462	13587	13743	13636	13447	13576	13537	13530	13444	13433	13333	13528	13497	13431	13669	13496	13601	13577	13676	13508	13436
					37.3937	13411	13512	13406	13453	13546	13685	13624	13391	13672	13377	13596	13793	13629	13499	13495	13441	13591	13487	13556	13508	13485	13570	13588	13559	13564	13713	13595	13283	13571	13441	13453	13568	13325	13617	13586	13756	13554	13286	13491	13339	13722	13356	13541	13450
					37.4068	13406	13493	13409	13585	13414	13500	13534	13471	13336	13415	13290	13486	13448	13429	13787	13513	13694	13550	13582	13569	13565	13487	13587	13584	13441	13527	13476	13705	13530	13340	13765	13559	13520	13328	13589	13565	13634	13530	13432	13614	13257	13489	13517	13582
					37.4199	13787	13461	13515	13452	13356	13492	13544	13482	13492	13735	13620	13513	13476	13708	13452	13552	13566	13609	13613	13564	13469	13533	13548	13309	13674	13604	13544	13658	13437	13642	13403	13369	13403	13592	13498	13653	13685	13352	13618	13395	13505	13414	13449	13691
					37.4331	13272	13463	13334	13593	13459	13517	13429	13352	13369	13450	13564	13478	13500	13378	13458	13390	13587	13676	13391	13446	13510	13581	13470	13439	13314	13663	13780	13462	13471	13487	13279	13442	13503	13457	13569	13385	13574	13501	13471	13549	13372	13463	13537	13398
					37.4462	13387	13539	13370	13451	13400	13531	13431	13399	13424	13621	13593	13638	13623	13520	13479	13810	13554	13471	13676	13343	13610	13495	13608	13697	13463	13460	13405	13849	13368	13275	13694	13543	13726	13502	13552	13509	13363	13379	13412	13577	13500	13566	13502	13536
					37.4593	13551	13197	13695	13597	13798	13481	13421	13546	13442	13598	13478	13337	13514	13390	13724	13561	13495	13383	13635	13231	13671	13590	13621	13366	13356	13696	13539	13630	13571	13443	13264	13473	13437	13564	13616	13490	13623	13380	13692	13403	13572	13418	13393	13409
					37.4724	13617	13513	13346	13637	13557	13442	13542	13462	13379	13645	13450	13247	13373	13556	13651	13443	13513	13495	13357	13417	13461	13421	13747	13546	13473	13373	13520	13552	13675	13448	13487	13568	13476	13400	13503	13423	13311	13470	13549	13568	13622	13443	13619	13494
					37.4856	13494	13560	13532	13557	13472	13701	13514	13499	13441	13497	13253	13581	13667	13446	13574	13642	13502	13391	13592	13469	13433	13502	13608	13450	13394	13611	13634	13713	13556	13441	13775	13431	13347	13456	13449	13384	13570	13516	13250	13678	13458	13336	13500	13502
					37.4987	13390	13289	13474	13486	13576	13428	13604	13387	13635	13517	13607	13469	13682	13522	13531	13363	13442	13507	13420	13549	13398	13379	13527	13475	13490	13531	13479	13454	13510	13441	13484	13435	13499	13475	13474	13540	13471	13546	13634	13418	13624	13279	13382	13636
					37.5118	13889	13705	13413	13495	13597	13526	13452	13557	13426	13513	13327	13670	13342	13657	13549	13531	13427	13465	13429	13490	13551	13587	13640	13595	13373	13511	13470	13486	13422	13314	13436	13593	13440	13473	13699	13417	13511	13448	13575	13437	13293	13475	13939	13454
					37.525	13587	13505	13689	13507	13699	13462	13405	13741	13342	13765	13540	13526	13621	13529	13775	13495	13551	13618	13369	13453	13648	13523	13335	13316	13659	13483	13508	13473	13362	13538	13375	13444	13423	13396	13442	13547	13619	13367	13451	13321	13364	13554	13493	13753
					37.5381	13436	13532	13547	13259	13463	13737	13426	13706	13361	13453	13562	13642	13412	13668	13564	13415	13343	13355	13524	13536	13523	13248	13244	13655	13605	13696	13619	13590	13374	13547	13495	13456	13312	13671	13436	13419	13403	13451	13647	13599	13265	13593	13454	13587
					37.5512	13633	13536	13197	13493	13635	13541	13608	13724	13295	13599	13551	13623	13499	13496	13526	13440	13476	13508	13614	13461	13527	13506	13635	13300	13473	13582	13467	13614	13346	13425	13773	13509	13324	13494	13440	13383	13192	13655	13501	13228	13712	13384	13500	13251
					37.5643	13591	13546	13716	13636	13496	13394	13372	13705	13670	13598	13640	13459	13502	13795	13370	13554	13573	13552	13537	13623	13472	13484	13611	13429	13614	13536	13744	13362	13446	13515	13356	13410	13444	13403	13606	13322	13486	13400	13498	13416	13572	13350	13480	13517
					37.5775	13545	13491	13588	13414	13574	13592	13652	13448	13656	13686	13531	13476	13659	13688	13353	13647	13464	13502	13594	13553	13387	13470	13511	13623	13527	13436	13691	13321	13554	13504	13483	13291	13626	13302	13357	13589	13561	13756	13502	13186	13523	13572	13601	13580
					37.5906	13676	13617	13428	13517	13472	13605	13614	13600	13477	13698	13719	13523	13709	13415	13735	13557	13462	13390	13784	13888	13455	13540	13574	13453	13618	13304	13330	13462	13669	13439	13532	13708	13528	13380	13440	13685	13433	13707	13396	13454	13654	13646	13510	13463
					37.6037	13497	13445	13538	13490	13436	13650	13689	13601	13522	13820	13824	13565	13662	13812	13492	13506	13494	13626	13475	13614	13623	13527	13629	13704	13519	13332	13608	13465	13545	13430	13412	13497	13656	13514	13403	13691	13575	13334	13402	13520	13476	13403	13607	13420
					37.6169	13451	13736	13591	13497	13502	13809	13534	13438	13582	13621	13638	13702	13656	13637	13673	13574	13710	13502	13620	13418	13498	13379	13452	13530	13322	13496	13516	13548	13563	13672	13720	13352	13851	13542	13548	13412	13545	13501	13619	13564	13527	13544	13430	13487
					37.63	13740	13571	13539	13483	13601	13590	13411	13566	13676	13716	13467	13614	13663	13923	13699	13761	13580	13428	13412	13474	13442	13353	13545	13528	13383	13673	13576	13340	13411	13419	13497	13501	13618	13643	13478	13473	13482	13567	13529	13628	13695	13392	13584	13605
					37.6431	13606	13669	13782	13429	13567	13604	13250	13663	13816	13521	13439	13743	13452	13605	13741	13489	13516	13463	13570	13640	13692	13594	13495	13472	13686	13465	13751	13574	13584	13619	13525	13532	13653	13476	13364	13430	13640	13503	13405	13485	13477	13552	13559	13443
					37.6563	13441	13678	13588	13452	13568	13385	13430	13703	13628	13638	13649	13455	13594	13687	13487	13430	13531	13376	13623	13120	13385	13586	13519	13442	13681	13384	13541	13437	13689	13528	13631	13683	13604	13365	13755	13486	13516	13696	13533	13407	13347	13550	13423	13342
					37.6694	13505	13592	13399	13400	13484	13488	13569	13649	13802	13635	13597	13452	13468	13698	13525	13485	13524	13401	13416	13280	13459	13511	13525	13602	13381	13509	13539	13492	13402	13287	13675	13624	13494	13615	13325	13572	13211	13611	13449	13424	13473	13454	13661	13630
					37.6825	13526	13688	13551	13468	13693	13477	13756	13478	13700	13649	13704	13492	13534	13474	13524	13508	13381	13664	13652	13399	13293	13406	13497	13499	13532	13648	13336	13375	13629	13836	13325	13343	13439	13590	13633	13585	13467	13569	13565	13713	13569	13574	13722	13585
					37.6957	13637	13698	13463	13708	13635	13478	13468	13453	13532	13764	13534	13544	13528	13521	13417	13658	13533	13680	13426	13461	13447	13488	13584	13548	13526	13390	13561	13468	13435	13639	13710	13564	13364	13450	13302	13344	13618	13339	13542	13414	13671	13532	13543	13605
					37.7088	13351	13483	13538	13644	13520	13636	13458	13498	13583	13455	13655	13757	13684	13608	13455	13405	13730	13576	13545	13396	13546	13532	13571	13730	13395	13557	13521	13561	13380	13456	13420	13311	13537	13487	13258	13656	13570	13460	13237	13513	13462	13401	13485	13589
					37.7219	13617	13561	13354	13551	13503	13488	13712	13511	13577	13463	13643	13586	13539	13559	13753	13473	13544	13381	13490	13848	13597	13584	13580	13463	13404	13440	13605	13517	13494	13386	13497	13599	13498	13418	13530	13530	13659	13398	13518	13479	13380	13664	13569	13492
					37.735	13631	13672	13537	13518	13455	13384	13559	13776	13639	13410	13527	13547	13625	13594	13802	13592	13653	13438	13666	13523	13547	13445	13458	13387	13449	13438	13237	13387	13480	13425	13346	13773	13555	13559	13656	13526	13568	13562	13457	13610	13476	13417	13547	13592
					37.7482	13604	13394	13505	13677	13585	13629	13336	13546	13594	13467	13763	13403	13360	13784	13616	13691	13795	13372	13424	13462	13434	13604	13567	13547	13460	13376	13356	13464	13502	13724	13440	13455	13459	13584	13454	13520	13500	13464	13714	13498	13674	13517	13577	13677
					37.7613	13679	13528	13315	13602	13538	13626	13570	13469	13517	13573	13590	13502	13725	13600	13725	13651	13422	13548	13533	13492	13532	13493	13689	13476	13357	13588	13594	13404	13622	13435	13301	13436	13527	13657	13690	13526	13774	13635	13570	13489	13879	13554	13674	13583
					37.7744	13578	13278	13396	13853	13383	13694	13551	13448	13653	13717	13544	13789	13545	13631	13526	13576	13873	13435	13758	13632	13496	13528	13479	13659	13436	13539	13515	13869	13350	13546	13354	13449	13480	13280	13541	13440	13572	13774	13501	13451	13475	13444	13409	13572
					37.7876	13600	13349	13495	13516	13607	13393	13817	13539	13481	13687	13521	13504	13422	13664	13481	13812	13613	13610	13353	13560	13420	13525	13675	13612	13425	13762	13688	13399	13540	13533	13359	13482	13604	13488	13510	13382	13703	13345	13509	13538	13672	13440	13381	13432
					37.8007	13566	13383	13442	13615	13728	13514	13712	13646	13776	13241	13459	13476	13724	13674	13807	13469	13412	13784	13369	13545	13601	13472	13530	13600	13428	13478	13542	13478	13394	13552	13697	13540	13528	13494	13735	13629	13415	13558	13470	13481	13382	13622	13432	13639
					37.8138	13614	13451	13518	13595	13540	13642	13590	13667	13521	13671	13652	13672	13475	13500	13744	13836	13915	13620	13654	13502	13599	13356	13395	13730	13553	13426	13456	13581	13483	13407	13650	13477	13334	13645	13542	13292	13430	13559	13596	13330	13592	13537	13469	13540
					37.827	13562	13442	13534	13429	13557	13650	13779	13629	13731	13522	13552	13623	13619	13670	13771	13753	13647	13659	13616	13569	13553	13478	13639	13770	13980	13596	13704	13482	13389	13535	13295	13517	13611	13387	13373	13543	13690	13437	13573	13484	13368	13424	13582	13538
					37.8401	13689	13434	13663	13600	13556	13426	13512	13428	13570	13535	13648	13432	13614	13772	13704	13681	13716	13726	13615	13648	13805	13541	13544	13680	13504	13366	13656	13495	13353	13525	13536	13655	13579	13710	13554	13408	13475	13432	13691	13386	13281	13405	13504	13441
					37.8532	13648	13713	13540	13487	13537	13574	13426	13476	13588	13237	13752	13700	13478	13451	13695	13709	13639	13640	13819	13460	13661	13754	13624	13731	13328	13698	13551	13696	13693	13497	13531	13525	13368	13578	13566	13238	13446	13502	13433	13568	13637	13654	13416	13523
					37.8663	13415	13556	13544	13434	13682	13285	13567	13538	13648	13677	13734	13715	13599	13612	13653	13672	13726	13719	13452	13575	13594	13390	13506	13458	13372	13697	13681	13773	13509	13442	13507	13693	13614	13404	13578	13674	13552	13534	13735	13517	13510	13534	13702	13398
					37.8795	13659	13521	13516	13468	13841	13445	13493	13348	13555	13462	13443	13480	13720	13548	13422	13790	13599	13609	13653	13705	13556	13452	13533	13496	13492	13663	13664	13552	13534	13570	13524	13576	13515	13412	13445	13578	13545	13653	13619	13613	13469	13483	13288	13348
					37.8926	13727	13672	13520	13633	13553	13552	13502	13421	13805	13588	13626	13688	13572	13509	13518	13579	13746	13796	13689	13424	13389	13612	13546	13639	13689	13680	13591	13565	13444	13496	13455	13666	13622	13397	13696	13477	13656	13606	13384	13474	13414	13590	13426	13233
					37.9057	13578	13626	13567	13335	13575	13428	13528	13618	13890	13517	13322	13544	13519	13751	13723	13825	13812	13853	13717	13485	13462	13694	13445	13596	13621	13481	13538	13567	13563	13529	13642	13563	13530	13698	13365	13777	13614	13694	13601	13459	13598	13471	13533	13558
					37.9189	13458	13400	13506	13375	13255	13475	13528	13472	13450	13500	13480	13299	13600	13586	13460	13432	13720	13879	13550	13617	13393	13626	13590	13599	13388	13589	13568	13597	13514	13149	13492	13569	13635	13383	13392	13627	13628	13559	13515	13573	13557	13610	13592	13597
					37.932	13501	13621	13497	13446	13448	13659	13752	13648	13703	13427	13417	13540	13484	13779	13596	13556	13535	13567	13391	13677	13667	13406	13511	13829	13492	13614	13645	13440	13498	13653	13407	13575	13573	13518	13594	13460	13459	13741	13608	13595	13520	13587	13548	13525
					37.9451	13484	13366	13688	13586	13583	13555	13659	13610	13549	13501	13609	13373	13449	13472	13488	13663	13557	13456	13559	13533	13568	13645	13604	13301	13486	13628	13556	13461	13730	13586	13559	13437	13530	13839	13556	13486	13628	13381	13545	13410	13324	13502	13724	13480
					37.9583	13350	13678	13327	13494	13776	13321	13455	13379	13566	13359	13361	13478	13532	13640	13725	13388	13705	13577	13641	13387	13604	13359	13568	13800	13483	13579	13399	13457	13694	13409	13575	13602	13553	13565	13486	13499	13376	13937	13780	13475	13315	13584	13582	13411
					37.9714	13498	13527	13731	13533	13634	13565	13481	13739	13620	13609	13383	13704	13614	13580	13718	13409	13707	13615	13519	13695	13445	13662	13707	13755	13437	13466	13568	13694	13404	13553	13548	13687	13515	13591	13374	13430	13526	13534	13694	13555	13637	13476	13455	13361
					37.9845	13593	13576	13506	13432	13331	13532	13590	13545	13780	13563	13345	13433	13446	13553	13503	13580	13768	13658	13568	13629	13628	13731	13417	13614	13524	13650	13742	13503	13359	13563	13774	13693	13501	13600	13572	13623	13608	13392	13607	13526	13487	13669	13638	13561
					37.9977	13635	13455	13594	13804	13627	13513	13682	13561	13609	13529	13564	13643	13592	13578	13804	13553	13643	13663	13826	13623	13692	13599	13665	13627	13525	13291	13537	13719	13563	13589	13556	13485	13395	13739	13586	13548	13382	13433	13553	13799	13803	13523	13521	13548
					38.0108	13481	13404	13838	13419	13571	13512	13574	13477	13475	13347	13542	13609	13630	13524	13424	13604	13738	13685	13675	13585	13589	13626	13604	13664	13657	13657	13553	13587	13697	13649	13581	13698	13443	13575	13679	13723	13786	13540	13682	13533	13499	13576	13597	13694
					38.0239	13828	13679	13635	13596	13694	13348	13528	13526	13539	13784	13663	13518	13884	13635	13684	13656	13500	13743	13708	13657	13454	13571	13555	13720	13722	13642	13643	13620	13598	13463	13542	13596	13287	13494	13548	13734	13655	13585	13629	13385	13587	13653	13400	13406
					38.037	13656	13458	13375	13695	13546	13697	13446	13672	13448	13707	13668	13600	13686	13538	13779	13503	13689	13605	13705	13688	13683	13661	13545	13526	13486	13590	13440	13548	13645	13565	13560	13560	13442	13508	13483	13631	13588	13603	13567	13689	13373	13668	13650	13503
					38.0502	13771	13646	13651	13768	13742	13621	13691	13742	13555	13399	13433	13557	13581	13587	13931	13590	13736	13675	13639	13400	13629	14000	13626	13595	13838	13782	13875	13658	13591	13396	13640	13615	13646	13669	13511	13718	13659	13511	13689	13487	13597	13517	13582	13688
					38.0633	13411	13537	13429	13694	13721	13592	13875	13600	13523	13633	13701	13809	13747	13566	13746	13660	13711	13645	13607	13568	13694	13888	13861	13829	13667	13592	13693	13677	13774	13689	13698	13585	13830	13560	13557	13659	13561	13454	13506	13543	13663	13692	13602	13597
					38.0764	13728	13688	13555	13545	13564	13507	13804	13738	13751	13635	13523	13628	13812	13704	13768	13518	13579	13652	13691	13798	13783	13686	13783	13682	13814	13690	13383	13738	13555	13659	13774	13915	13732	13708	13701	13623	13822	13614	13660	13436	13651	13646	13642	13714
					38.0896	13506	13642	13538	13609	13812	13738	13679	13754	13737	13677	13852	13447	13968	13518	13483	13460	13861	13794	13603	13788	13707	13733	13757	13916	13557	13572	13797	13707	13759	13633	13706	13849	13681	13525	13691	13581	13749	13856	13937	13775	13650	13745	13661	13714
					38.1027	13607	13766	13803	13695	13541	13625	13940	13660	13819	13829	13669	13461	13655	13853	13412	13671	13828	13942	13591	13990	13785	13781	13704	13557	13861	13666	13500	13881	13612	13740	13976	13752	13573	13849	13738	13837	13684	13832	13601	13769	13825	13490	13686	13696
					38.1158	13738	13782	13788	13435	13687	13603	13662	13724	13711	13978	13595	13993	13642	13604	13430	13734	13803	13812	13661	13842	13960	13712	13802	13737	13781	13791	13735	13674	13846	13620	13546	13905	13901	13689	13973	13949	13806	13833	13804	13885	13737	13686	13628	13537
					38.129	13756	13896	13572	13522	13967	13758	13572	13888	13652	13906	13917	14154	13871	13650	13588	13686	13775	13767	13990	13547	13929	13739	13994	13714	13828	13675	13865	13703	13874	13826	13841	13667	13726	13841	13731	13616	13901	13661	13809	13836	13811	13738	13662	13638
					38.1421	13903	13612	13853	13620	13856	13877	13790	13845	13913	13521	13868	13871	14206	13934	13651	13902	13822	13797	13765	14036	13900	13798	13910	13881	13882	13966	13936	13826	14019	13909	13726	13901	13886	13824	13658	13987	13942	13781	13745	13612	13768	13776	13927	13899
					38.1552	13976	13788	13670	13814	13664	13917	13863	13921	13989	13707	13972	13873	13846	13845	14023	13878	13750	13941	13985	14001	14025	13981	13890	13621	13922	13748	13867	13857	13836	13894	13783	13763	13928	13848	13851	14001	13899	13840	13934	13767	13739	14001	13629	13857
					38.1683	13969	13805	13958	14022	13748	13982	13849	13893	13731	13943	13779	13782	13956	14033	13984	13825	13985	14198	14091	14014	13743	13867	13841	13966	13984	14028	14059	14005	13878	13969	14066	13991	13766	13923	13915	13838	13905	13850	13938	13812	13811	14002	14095	13987
					38.1815	13792	13966	13944	14008	13922	14029	13821	14180	14022	14021	13755	13865	14117	13678	13826	14025	14151	14111	14006	13882	14088	13817	14120	13901	14024	13914	13976	14048	13952	14165	14008	13935	13850	13966	14019	13973	13951	14055	14010	13937	13943	14066	13845	13824
					38.1946	13916	13914	14043	13842	13970	14050	14295	14076	14086	13908	13997	13986	14052	13977	14057	14075	14144	14166	14079	13985	13996	14022	14255	14044	14123	14272	14219	14260	14106	14200	14085	13809	14083	13910	14189	13869	14135	13922	14097	14207	14001	13718	13995	14349
					38.2077	14077	13798	14056	14250	14107	14345	14229	14167	14277	14046	14306	14237	14064	14231	14008	13904	14182	14045	14254	13954	14319	14200	14299	14176	14193	14161	14145	14194	14249	14165	13962	14145	14349	14121	14149	14025	13881	14288	14039	14156	14161	14281	14279	14199
					38.2209	14084	14156	14004	14223	14083	14232	14209	14287	14116	14231	14254	14501	14340	14016	14143	14186	14165	14362	14190	14237	14232	14227	14223	14260	14144	14267	14340	14391	14217	14221	14310	14455	14305	14172	14205	14476	14310	14337	14245	14371	14422	14150	14290	14227
					38.234	14327	14435	14431	14315	14299	14430	14559	14289	14350	14623	14460	14240	14423	14451	14428	14344	14406	14674	14518	14381	14383	14278	14579	14437	14524	14471	14443	14548	14469	14496	14423	14518	14657	14392	14210	14396	14498	14407	14489	14315	14286	14389	14578	14558
					38.2471	14586	14597	14431	14558	14546	14557	14443	14694	14660	14776	14487	14498	14571	14593	14701	14694	14561	14503	14504	14499	14609	14684	14638	14561	14697	14572	14680	14764	14715	14602	14914	14456	14645	14633	14728	14740	14900	14624	14632	14808	14892	14703	14779	14754
					38.2603	14376	14921	14874	14818	14744	14810	14691	14786	14849	14843	15168	14737	14810	14775	14971	14832	15025	14958	14842	14752	14997	15068	15093	15051	14883	14949	15106	14993	14893	15080	14880	14887	15077	15012	14937	14899	14772	14970	14800	15032	15059	15102	14921	15085
					38.2734	15233	15057	15089	15380	15254	15198	15285	15236	15173	15448	15194	14975	15252	15104	15218	15223	15270	15145	15347	15176	15052	15294	15313	15395	15561	15124	15415	15274	15227	15248	15266	15349	15438	15376	15532	15329	15372	15299	15320	15122	15540	15408	15453	15394
					38.2865	15479	15628	15450	15280	15738	15525	15665	15633	15678	15634	15670	15646	15942	15590	15527	15671	15654	15656	15369	15472	15455	15783	15782	15526	15838	15335	15814	15625	15656	15828	15785	15874	15920	15585	15691	15839	16034	15758	15601	15679	15532	15902	15791	15865
					38.2996	15812	16169	15955	15909	15903	15910	16196	16221	16090	16163	16109	16271	16079	16246	16120	16020	16096	16186	16182	15790	15989	16048	16276	16332	16128	16284	16298	16427	16063	16274	16234	16099	16200	16300	16124	15992	16324	16298	16344	16294	16254	16320	16244	16295
					38.3128	16475	16263	16540	16585	16660	16649	16563	16724	16321	16994	16757	16633	16785	16518	16536	16578	16701	16930	16903	16726	16646	16664	16624	16595	16826	16751	16694	16947	16895	16724	16997	16752	16865	17147	16958	17019	16871	16828	16884	16920	16915	17122	17032	17212
					38.3259	17281	17271	16936	16967	17286	17234	17468	17103	17367	17139	17454	17447	17540	17300	16969	17203	17503	17350	17201	17217	17132	17360	17310	17358	17361	17547	17179	17189	17296	17458	17325	17277	17337	17443	17259	17344	17292	17368	17593	17428	17415	17471	17399	17420
					38.339	17445	17239	17622	17723	17395	17791	17717	17752	17476	17395	17538	17470	17757	17711	17581	17594	17654	17430	17571	17412	17676	17491	17623	17416	17278	17765	17585	17842	17646	17385	17428	17663	17690	17594	17566	17807	17662	17699	17723	17788	17595	17647	17632	17559
					38.3522	17392	17886	17555	17654	17734	17757	17565	17679	17873	17676	17772	17806	17595	17869	17574	17742	17806	17584	17715	17569	17621	17504	17680	17743	17670	17810	17752	17742	17744	17756	17809	17456	17639	17740	17569	17498	17480	18000	17804	17792	17566	17732	17756	17733
					38.3653	17954	17898	17752	17897	17720	17820	17783	17609	17755	17810	17955	17601	17923	17929	17982	17804	17830	17630	17801	17671	17644	17747	18214	17638	17837	17740	17980	18080	17833	17885	17945	17772	17806	17830	17943	17846	18033	17816	18116	17985	17792	18083	17745	17901
					38.3784	17987	18153	17920	17997	18023	18012	17711	18044	17975	18127	18071	18314	18125	17961	18248	18178	18204	18282	18105	18133	17951	18161	18008	18372	18135	18224	18086	18306	18234	18214	18298	18383	18189	17995	18085	18363	18322	18273	18175	18417	18537	18352	18238	18202
					38.3916	18362	18675	18507	18747	18789	18693	18767	18713	18452	18817	18778	18729	18958	18833	18879	18854	18549	18973	18563	18984	18846	18920	18960	18836	18816	19090	19192	18877	19425	19219	19043	19139	18986	18905	19322	19068	19030	19052	19219	19246	19209	19449	19248	19308
					38.4047	19375	19553	19482	19634	19550	19724	19793	19642	19794	19959	19601	19653	19960	19852	19902	19937	19815	19870	20062	19695	19932	19874	20178	19757	19982	20381	20115	20014	20196	19872	20204	20106	20100	20223	20220	20336	20235	20184	20136	20190	20251	20396	20329	20180
					38.4178	20243	20328	20417	20437	20390	20191	20086	20350	20545	20256	20174	20386	20397	20623	20030	20386	20548	20504	20122	20465	20374	20403	20640	20475	20566	20368	20400	20595	20679	20592	20696	20517	20678	20733	20747	20660	20499	20523	20623	20477	20269	20361	20785	20438
					38.431	19899	20506	20292	20322	20198	20256	20181	20046	20240	20050	20241	20151	20159	20443	20122	20094	20365	20005	20117	20295	20357	20188	19901	19984	20069	20292	20150	19906	20228	20341	20073	20176	19840	20205	20097	20088	20053	20003	20167	20136	19911	20124	19964	20027
					38.4441	19831	19722	20016	19938	19929	19911	19871	19978	20161	19770	20193	20021	19983	19856	19943	19945	20087	19794	19823	19753	20021	20002	19768	19813	19932	19851	19624	19820	19743	19901	20029	19564	19760	19852	19743	19679	19557	19891	19683	19854	19620	19807	19509	19805
					38.4572	19867	19866	19602	19876	19499	19641	19808	19552	19835	19613	19802	19744	19600	19798	19741	19669	19944	19388	19758	19648	19600	19766	19536	19614	19610	19409	19465	19659	19749	19873	19514	19642	19516	19500	19383	19670	19527	19530	19542	19562	19443	19399	19487	19319
					38.4703	19544	19293	19386	19505	19662	19459	19455	19745	19667	19287	19238	19681	19657	19343	19508	19594	19436	19468	19498	19436	19683	19596	19426	19730	19367	19459	19487	19603	19601	19395	19459	19433	19690	19286	19462	19513	19605	19592	19572	19302	19252	19428	19645	19528
					38.4835	19503	19227	19298	19230	19369	19407	19456	19304	19563	19254	19189	19285	19305	19120	19357	19352	19372	19333	19333	19437	19337	19275	19305	19384	19305	19290	19360	19113	19487	19235	19159	19433	19307	19414	19522	19105	19340	19596	19722	19296	19292	19295	19592	19344
					38.4966	19508	19349	19376	19713	19402	19297	19299	19415	19206	19165	19220	19339	19610	19434	19370	19620	19665	19766	19420	19363	19488	19619	19208	19514	19216	19476	19534	19395	19564	19422	19528	19166	19508	19587	19581	19700	19361	19667	19516	19429	19471	19541	19512	19269
					38.5097	19608	19659	19170	19497	19611	19431	19626	19438	19341	19425	19617	19484	19402	19723	19465	19431	19394	19472	19677	19423	19467	19561	19386	19690	19398	19270	19052	19440	19297	19454	19318	19437	19352	19566	19570	19468	19499	19178	19436	19377	19376	19097	19503	19290
					38.5229	19243	19252	19098	19064	18968	19161	19093	19062	18840	19119	19099	19015	18878	19035	18990	19261	19200	18940	18652	18915	18817	19065	18927	18883	18990	18877	18744	18949	18993	18926	18824	19045	18822	18891	18837	18878	18749	18847	19061	18978	19011	19050	18685	18802
					38.536	18574	18618	18522	18344	18472	18310	18716	18575	18275	18727	18545	18540	18569	18200	18336	18760	18587	18464	18376	18485	18562	18221	18152	18346	18344	18523	18193	18231	18476	18266	17974	18335	18375	18271	18158	18270	18089	18065	18349	18201	18099	17984	18085	18186
					38.5491	17877	18010	18116	18151	17716	17855	17801	18043	18058	17889	18078	18051	17834	17790	17451	17756	17717	17922	17975	17913	17923	17808	17617	17959	17688	18221	17688	17797	17699	17785	17660	17768	17632	17710	17566	17391	17727	17822	17783	17695	17782	17807	17981	17599
					38.5622	17527	17774	17441	17486	17877	17401	17289	17388	17648	17569	17490	17412	17624	17657	17463	17438	17590	17436	17257	17477	17347	17309	17479	17591	17433	17296	17426	17190	17419	17414	17385	17139	17370	17342	17193	17517	17418	17507	17394	17332	17284	17131	17357	17108
					38.5754	17165	17062	17056	17056	17070	16950	16943	16891	16915	16889	17001	16939	16938	16993	16973	16932	17081	17055	16999	17022	16859	17119	16978	17126	16888	16950	16791	16905	17068	16706	16945	16842	16934	16900	16673	17094	16767	17055	16973	17040	16573	16668	16707	17019
					38.5885	16523	16756	16729	16776	16793	16668	16656	16643	16761	16626	16511	16321	16684	16737	16724	16657	16654	16492	16534	16424	16596	16672	16511	16399	16571	16288	16651	16355	16553	16602	16408	16559	16400	16667	16470	16425	16389	16752	16297	16285	16575	16365	16695	16210
					38.6016	16329	16231	16258	16241	16193	16118	16177	16353	16264	16096	16361	16300	16402	16282	16103	16188	16142	16311	16210	16289	16243	16085	16152	16193	16001	16174	16336	16263	16007	16130	15971	16084	16156	15995	16390	16000	16077	15776	16037	15993	15952	15953	16089	16106
					38.6148	16034	15902	15889	15772	15973	15709	15783	15728	15953	15997	15834	15861	15730	15896	15932	15859	15838	16018	16039	15952	15786	16154	15914	15794	15752	15723	15853	15689	15604	15907	15904	15531	15833	15623	15615	16057	15834	15705	15550	15813	15759	15752	15508	15681
					38.6279	15768	15570	15678	15473	15473	15392	15822	15499	15588	15739	15379	15425	15591	15423	15449	15468	15565	15517	15610	15611	15488	15496	15742	15523	15517	15239	15506	15360	15392	15347	15525	15177	15409	15493	15458	15436	15326	15271	15295	15272	15358	15386	15374	15597
					38.641	15316	15049	15204	15127	15368	15417	15154	15229	15204	15328	15305	15017	15087	15217	15200	15143	15242	15088	15160	15327	14963	15328	15088	15048	15251	15231	15197	15166	15173	14931	15023	15237	15181	15241	15112	15010	15157	14995	14975	15140	14950	14986	15154	15136
					38.6542	14948	14972	15114	14932	15031	15037	15007	15108	15111	15029	14820	14905	14793	14999	15131	14872	14890	14924	14933	14936	14662	14720	14934	14941	15066	14760	15133	14971	14982	14824	15029	14677	15103	14851	14888	14857	14959	14714	14911	14864	14863	14797	14631	14967
					38.6673	14848	14638	14875	14913	14709	14902	14480	14750	14914	14620	14736	14517	14744	14589	14631	14737	14685	14612	14786	14748	14571	14626	14694	14866	14686	14787	14791	14740	14870	14473	14940	14605	14444	14510	14679	14596	14542	14419	14495	14613	14711	14671	14616	14543
					38.6804	14376	14490	14391	14527	14453	14549	14568	14333	14650	14427	14606	14474	14326	14542	14449	14399	14408	14539	14488	14508	14526	14615	14626	14619	14697	14534	14398	14363	14205	14544	14438	14493	14452	14327	14512	14456	14396	14536	14536	14399	14130	14465	14408	14402
					38.6936	14420	14188	14244	14294	14074	14647	14372	14311	14467	14280	14526	14455	14170	14255	14513	14343	14430	14241	14372	14397	14280	14338	14363	14091	14421	14540	14521	14530	14297	14335	14541	14242	14312	14108	14159	14042	14376	14156	14322	14325	14141	13970	14029	14290
					38.7067	14464	14033	14314	14177	14151	14410	13990	14167	14212	14516	14289	14066	14280	14278	14290	14306	14249	14194	14234	14174	14159	14123	14016	14151	14013	13977	14211	14154	13994	14202	14218	14172	14331	14168	14142	14168	14304	13891	14161	14051	14103	14049	13957	14115
					38.7198	13884	14091	14081	13974	14238	14145	14038	13972	14252	14051	14317	14102	14315	14069	14070	14126	13922	14216	14140	14210	14190	14355	14000	13891	14153	14021	14119	14057	14113	14083	13958	14053	14058	14117	14119	13979	13909	13857	14198	13989	14008	13838	14207	14024
					38.733	13894	13934	14097	14133	14081	14015	13913	13755	14235	14200	13979	14228	13935	14025	14033	13892	14153	14092	14185	13945	14105	14055	13913	13810	14075	13954	13982	14061	14047	14084	13817	13955	14064	13880	14014	13995	14008	13684	13794	13713	13906	13948	14046	13917
					38.7461	13539	13896	14194	13953	13980	14102	13882	13854	14205	13661	13934	13753	14051	13916	13863	14025	13921	13977	13972	13774	13890	13877	13924	13826	14097	13897	13903	13724	13820	13922	13913	13964	13876	13745	14138	13948	13842	13835	13830	13839	13673	14006	14021	13949
					38.7592	13658	13974	13674	14046	13864	13931	13675	13874	13576	13870	13767	13860	14001	13976	13810	13867	14031	13985	13904	13920	13965	13650	13773	13870	13868	13806	14124	13867	13787	13799	13836	13714	13845	13726	13793	13732	13911	13882	13750	13927	13686	13800	13744	13791
					38.7723	13816	13661	13882	13625	13842	13532	13706	13773	13799	13930	13791	13980	13830	13667	13856	13863	13837	13842	13773	13888	13780	13886	13763	13775	13769	13883	13803	13929	13666	13909	13698	13773	13757	13589	13864	13678	13942	14029	13811	13853	13650	13714	13570	13728
					38.7855	13701	13625	13949	13724	13741	14035	13892	13585	14074	14007	13660	13842	13883	13937	13666	13812	13988	13708	13654	13858	13619	13777	13760	14013	13802	13765	13726	13623	13893	13944	13835	13741	13907	13726	13661	13910	13961	13735	13704	13673	13685	13798	13899	13806
					38.7986	13680	13799	13685	13729	13488	13854	13894	13525	13623	13624	13942	13725	13637	13582	13492	13655	13896	13824	13633	13499	13969	13740	13709	13556	13803	13727	13423	13917	13696	13645	13783	13620	14020	13632	13606	13589	13834	13881	13560	13616	13620	13835	13622	13644
					38.8117	13668	13838	13568	13723	13487	13396	13573	13518	13603	13947	13756	13492	13810	13772	13541	13721	13658	13993	13706	13746	13593	13722	13680	13749	13772	13566	13857	13531	13904	13868	13798	13753	13829	13676	13807	13805	13833	13442	13635	13563	13705	13695	13644	13690
					38.8249	13697	13724	13707	13648	13701	13504	13597	13789	13713	13536	13713	13571	13644	13970	13719	13721	13734	13684	13664	13758	13700	13714	13706	13690	13448	13723	13711	13509	13611	13535	13699	13341	13430	13630	13698	13623	13690	13745	13643	13787	13587	13609	13454	13675
					38.838	13833	13399	13690	13700	13604	13514	13627	13867	13654	13669	13713	13655	13582	13663	13603	13570	13653	13639	13839	13828	13597	13700	13514	13672	13486	13436	13814	13611	13527	13477	13715	13532	13646	13632	13612	13629	13910	13530	13505	13682	13887	13620	13446	13607
					38.8511	13506	13673	13513	13616	13539	13859	13713	13446	13704	13590	13627	13603	13898	13414	13501	13696	13888	13537	13647	13863	13562	13633	13673	13681	13796	13608	13585	13720	13832	13634	13716	13568	13665	13774	13600	13726	13696	13690	13597	13601	13596	13617	13506	13512
					38.8642	13454	13686	13564	13638	13605	13620	13567	13667	13738	13623	13799	13632	13584	13763	13793	13594	13712	13645	13421	13485	13392	13498	13759	13632	13758	13688	13595	13689	13574	13727	13574	13563	13768	13797	13488	13740	13510	13372	13373	13594	13607	13606	13333	13636
					38.8774	13530	13508	13649	13702	13568	13487	13427	13499	13529	13657	13650	13521	13614	13662	13719	13572	13763	13498	13514	13678	13470	13492	13690	13564	13605	13552	13541	13673	13860	13438	13698	13695	13598	13575	13509	13635	13671	13620	13494	13492	13557	13643	13832	13393
					38.8905	13639	13759	13691	13512	13420	13458	13519	13403	13502	13536	13749	13562	13604	13488	13517	13659	13724	13553	13556	13434	13613	13565	13543	13604	13835	13589	13657	13551	13613	13553	13615	13583	13538	13593	13518	13466	13561	13513	13640	13440	13507	13540	13566	13724
					38.9036	13481	13558	13798	13549	13476	13397	13409	13595	13588	13577	13460	13546	13607	13704	13715	13535	13528	13709	13579	13586	13572	13563	13651	13648	13637	13523	13714	13710	13598	13365	13259	13702	13656	13475	13676	13572	13518	13674	13478	13462	13470	13858	13518	13669
					38.9168	13485	13482	13570	13646	13393	13666	13620	13495	13611	13768	13758	13648	13436	13553	13858	13624	13812	13327	13667	13658	13338	13694	13751	13730	13630	13669	13614	13463	13490	13647	13616	13581	13753	13674	13706	13683	13487	13443	13447	13468	13584	13530	13487	13633
					38.9299	13493	13496	13451	13619	13695	13613	13741	13398	13567	13399	13281	13849	13437	13649	13467	13512	13451	13466	13477	13601	13130	13488	13578	13497	13619	13418	13510	13635	13490	13448	13598	13497	13746	13543	13706	13576	13679	13534	13620	13685	13563	13492	13357	13269
					38.943	13550	13640	13459	13458	13412	13603	13405	13694	13415	13684	13479	13515	13636	13558	13706	13704	13472	13628	13339	13604	13676	13587	13632	13523	13634	13565	13521	13495	13502	13453	13305	13578	13635	13634	13530	13335	13509	13543	13696	13366	13392	13631	13588	13541
					38.9562	13602	13522	13545	13628	13377	13679	13414	13451	13474	13755	13569	13829	13534	13648	13291	13433	13593	13792	13678	13619	13825	13568	13764	13633	13578	13411	13362	13735	13538	13628	13289	13413	13505	13537	13608	13560	13457	13466	13689	13840	13474	13465	13560	13455
					38.9693	13596	13410	13418	13485	13582	13252	13318	13548	13341	13803	13625	13560	13588	13410	13491	13616	13593	13815	13597	13670	13697	13521	13464	13456	13348	13450	13566	13567	13776	13462	13514	13150	13635	13541	13508	13335	13422	13522	13275	13652	13703	13524	13282	13504
					38.9824	13702	13388	13537	13501	13498	13667	13726	13465	13578	13603	13620	13552	13515	13427	13522	13616	13198	13542	13448	13449	13577	13543	13403	13315	13502	13541	13502	13439	13380	13485	13461	13371	13512	13682	13379	13747	13538	13550	13432	13705	13516	13522	13710	13803
					38.9956	13586	13305	13524	13420	13487	13611	13667	13522	13539	13626	13592	13561	13446	13432	13521	13443	13539	13675	13484	13437	13611	13551	13410	13536	13670	13711	13558	13499	13635	13745	13468	13626	13493	13484	13462	13561	13369	13363	13549	13395	13456	13268	13588	13371
					39.0087	13677	13631	13689	13683	13573	13502	13495	13535	13701	13620	13625	13413	13597	13531	13401	13485	13576	13617	13460	13678	13428	13509	13631	13611	13509	13600	13556	13522	13398	13498	13545	13503	13625	13675	13533	13611	13521	13584	13566	13283	13392	13720	13552	13495
					39.0218	13471	13513	13484	13610	13653	13635	13439	13547	13362	13468	13602	13548	13655	13519	13693	13577	13584	13595	13589	13613	13667	13668	13733	13652	13434	13645	13610	13450	13555	13512	13662	13437	13580	13751	13417	13667	13612	13655	13369	13722	13356	13703	13742	13585
					39.0349	13482	13506	13682	13466	13705	13624	13563	13574	13744	13456	13539	13478	13378	13571	13693	13607	13737	13466	13549	13364	13656	13500	13449	13549	13468	13753	13501	13578	13583	13545	13454	13685	13509	13607	13448	13666	13497	13471	13490	13550	13700	13393	13539	13644
					39.0481	13637	13425	13492	13572	13559	13521	13527	13643	13605	13665	13625	13721	13452	13612	13507	13442	13584	13652	13608	13553	13534	13529	13664	13624	13529	13412	13527	13550	13711	13236	13538	13371	13527	13630	13698	13686	13682	13580	13619	13503	13565	13767	13679	13478
					39.0612	13222	13412	13688	13608	13673	13638	13630	13754	13518	13598	13558	13625	13748	13762	13731	13634	13502	13479	13615	13599	13633	13445	13624	13501	13512	13591	13517	13680	13600	13547	13732	13671	13579	13687	13663	13450	13502	13499	13648	13306	13697	13466	13467	13621
					39.0743	13549	13572	13440	13536	13473	13545	13530	13349	13582	13721	13579	13461	13583	13266	13558	13861	13749	13586	13622	13566	13585	13565	13584	13757	13721	13585	13612	13662	13524	13594	13411	13496	13492	13882	13619	13414	13650	13622	13477	13651	13743	13489	13570	13588
					39.0875	13458	13494	13437	13688	13694	13481	13409	13630	13710	13651	13622	13840	13459	13519	13889	13493	13608	13504	13479	13343	13442	13412	13725	13651	13629	13687	13439	13898	13387	13591	13520	13612	13667	13545	13762	13666	13642	13630	13521	13699	13686	13519	13722	13467
					39.1006	13594	13651	13487	13671	13473	13748	13628	13458	13738	13745	13427	13607	13420	13557	13628	13628	13711	13603	13783	13821	13708	13582	13662	13669	13657	13725	13655	13594	13590	13702	13678	14052	13560	13502	13571	13532	13581	13659	13759	13548	13638	13385	13388	13764
					39.1137	13469	13603	13659	13750	13565	13560	13516	13687	13663	13532	13740	13725	13605	13607	13556	13675	13521	13930	13600	13463	13497	13764	13689	13578	13573	13447	13918	13562	13631	13773	13545	13636	13804	13680	13607	13603	13710	13586	13832	13672	13469	13356	13623	13528
					39.1268	13483	13537	13639	13678	13720	13645	13586	13844	13599	13803	13627	13570	13721	13648	13640	13674	13729	13706	13625	13517	13568	13566	13512	13748	13697	13728	13608	13781	13528	13280	13413	13539	13690	13700	13461	13615	13829	13472	13716	13528	13613	13566	13379	13725
					39.14	13555	13754	13585	13681	13689	13521	13651	13733	13705	13480	13604	13738	13622	13515	13695	13585	13556	13653	13669	13749	13584	13702	13496	13735	13584	13556	13959	13650	13614	13746	13743	13768	13631	13785	13598	13614	13536	13538	13679	13440	13614	13403	13492	13756
					39.1531	13493	13414	13445	13623	13556	13688	13822	13787	13586	13753	13684	13596	13452	13606	13569	13684	13539	13758	13448	13797	13692	13611	13565	13625	13523	13665	13653	13659	13745	13448	13511	13718	13631	13522	13809	13535	13549	13542	13699	13635	13509	13727	13610	13712
					39.1662	13413	13603	13522	13434	13729	13487	13728	13803	13440	13748	13317	13793	13605	13732	13875	13523	13559	13811	13716	13572	13774	13469	13493	13464	13534	13484	13783	13459	13725	13600	13582	13540	13634	13607	13671	13535	13325	13759	13692	13463	13501	13731	13583	13663
					39.1794	13653	13488	13489	13731	13480	13520	13588	13872	13527	13558	13595	13741	13670	13528	13625	13846	13552	13470	13722	13600	13648	13684	13572	13819	13773	13607	13709	13690	13596	13738	13663	13650	13431	13720	13721	13810	13528	13552	13544	13733	13571	13708	13819	13607
					39.1925	13651	13466	13545	13522	13570	13883	13771	13681	13739	13662	13491	13770	13603	13659	13631	13637	13677	13373	13566	13484	13555	13468	13527	13696	13592	13510	13600	13757	13318	13740	13524	13588	13575	13470	13640	13537	13556	13410	13575	13593	13662	13734	13683	13765
					39.2056	13524	13472	13687	13563	13501	13548	13614	13518	13439	13757	13418	13781	13709	13452	13578	13727	13601	13498	13587	13639	13742	13610	13566	13671	13766	13594	13642	13665	13431	13642	13843	13595	13574	13662	13453	13571	13731	13493	13528	13610	13552	13790	13564	13748
					39.2188	13371	13685	13600	13446	13709	13470	13838	13531	13740	13530	13512	13662	13717	13685	13431	13707	13577	13611	13656	13633	13572	13590	13822	13573	13663	13593	13580	13753	13795	13511	13578	13677	13574	13957	13539	13492	13493	13802	13507	13606	13466	13495	13555	13617
					39.2319	13732	13383	13568	13703	13626	13796	13600	13398	13591	13593	13839	13708	13547	13565	13634	13391	13544	13523	13500	13569	13623	13387	13393	13558	13384	13759	13742	13852	13474	13534	13669	13567	13635	13612	13500	13575	13587	13562	13602	13536	13442	13559	13446	13407
					39.245	13465	13588	13625	13461	13526	13815	13422	13352	13544	13564	13806	13571	13530	13511	13659	13605	13509	13568	13716	13554	13521	13735	13612	13499	13555	13690	13620	13528	13796	13533	13459	13517	13599	13639	13487	13623	13442	13479	13589	13681	13350	13507	13595	13499
					39.2582	13372	13733	13357	13454	13449	13715	13623	13526	13295	13409	13380	13435	13430	13610	13600	13681	13520	13772	13473	13454	13439	13601	13493	13258	13641	13407	13480	13445	13466	13429	13406	13416	13491	13543	13586	13690	13816	13514	13507	13494	13994	13576	13498	13515
					39.2713	13469	13552	13550	13517	13503	13399	13492	13782	13521	13424	13533	13531	13562	13522	13340	13477	13275	13583	13366	13618	13530	13402	13504	13649	13540	13626	13610	13431	13655	13597	13760	13684	13662	13614	13487	13601	13467	13883	13471	13536	13617	13326	13461	13519
					39.2844	13471	13498	13520	13624	13468	13475	13451	13576	13565	13416	13582	13492	13483	13537	13676	13421	13663	13570	13515	13499	13590	13543	13392	13572	13784	13343	13606	13502	13573	13563	13559	13496	13522	13525	13592	13259	13041	13469	13374	13249	13419	13546	13526	13500
					39.2976	13433	13710	13505	13631	13277	13579	13434	13329	13583	13535	13615	13499	13255	13373	13563	13462	13447	13654	13296	13466	13754	13477	13642	13438	13574	13345	13626	13580	13521	13568	13601	13414	13392	13491	13388	13310	13493	13711	13535	13671	13206	13567	13618	13640
					39.3107	13368	13294	13500	13329	13399	13523	13467	13471	13532	13549	13487	13528	13294	13675	13411	13536	13324	13506	13609	13748	13483	13528	13456	13605	13351	13496	13696	13581	13366	13596	13442	13475	13333	13534	13569	13517	13560	13565	13372	13523	13230	13621	13446	13423
					39.3238	13369	13476	13589	13508	13299	13597	13513	13489	13550	13427	13500	13353	13591	13296	13709	13593	13379	13689	13610	13523	13613	13474	13725	13485	13476	13389	13410	13296	13314	13579	13377	13297	13347	13567	13540	13470	13402	13569	13560	13445	13467	13436	13504	13517
					39.3369	13535	13460	13494	13202	13507	13529	13399	13379	13312	13335	13308	13576	13332	13370	13337	13627	13622	13470	13523	13465	13431	13607	13394	13518	13394	13623	13487	13562	13296	13391	13739	13674	13548	13487	13486	13416	13470	13396	13634	13634	13457	13515	13383	13511
					39.3501	13565	13287	13491	13638	13483	13568	13351	13337	13394	13760	13538	13531	13349	13549	13277	13339	13630	13342	13692	13643	13318	13359	13639	13498	13549	13353	13527	13543	13500	13611	13454	13304	13484	13469	13431	13277	13559	13628	13443	13373	13597	13502	13405	13375
					39.3632	13426	13359	13546	13585	13416	13532	13541	13729	13495	13479	13134	13447	13552	13433	13081	13244	13407	13574	13358	13517	13469	13618	13573	13437	13507	13397	13706	13622	13745	13683	13483	13457	13630	13372	13478	13494	13340	13392	13542	13556	13555	13256	13474	13645
					39.3763	13401	13602	13652	13306	13417	13382	13513	13365	13370	13633	13567	13509	13484	13347	13656	13377	13378	13493	13700	13460	13434	13486	13538	13550	13340	13351	13571	13601	13392	13473	13591	13475	13339	13460	13475	13461	13385	13558	13361	13532	13272	13383	13532	13467
					39.3895	13467	13388	13688	13340	13665	13503	13532	13414	13581	13628	13484	13391	13504	13547	13621	13541	13425	13532	13526	13415	13470	13488	13534	13563	13545	13564	13505	13619	13439	13646	13243	13352	13704	13238	13435	13676	13400	13302	13506	13212	13247	13300	13601	13304
					39.4026	13557	13259	13302	13376	13505	13535	13556	13328	13527	13623	13520	13511	13338	13531	13508	13566	13430	13563	13385	13426	13365	13343	13431	13518	13449	13564	13488	13562	13362	13347	13454	13611	13522	13536	13463	13427	13656	13565	13547	13570	13605	13288	13428	13405
					39.4157	13451	13369	13505	13409	13535	13517	13548	13454	13531	13361	13475	13611	13422	13429	13298	13485	13482	13612	13233	13554	13480	13536	13603	13501	13489	13430	13470	13626	13281	13791	13390	13467	13490	13400	13372	13367	13407	13525	13428	13254	13548	13514	13353	13344
					39.4288	13308	13223	13521	13317	13541	13335	13411	13398	13444	13622	13416	13480	13685	13437	13566	13360	13520	13440	13608	13631	13262	13423	13450	13278	13302	13187	13495	13439	13529	13571	13492	13556	13517	13517	13481	13203	13653	13372	13415	13503	13420	13593	13454	13370
					39.442	13282	13344	13474	13703	13471	13271	13435	13420	13598	13416	13498	13495	13524	13479	13341	13314	13357	13261	13477	13406	13635	13440	13545	13432	13271	13359	13447	13317	13544	13456	13514	13558	13587	13608	13406	13710	13453	13415	13578	13692	13440	13580	13273	13350
					39.4551	13429	13459	13418	13486	13451	13548	13609	13457	13693	13314	13424	13456	13357	13509	13687	13379	13606	13568	13652	13507	13404	13529	13484	13238	13472	13642	13603	13486	13444	13501	13487	13583	13358	13621	13592	13480	13422	13371	13543	13542	13497	13439	13444	13429
					39.4682	13223	13453	13424	13380	13641	13388	13396	13444	13481	13496	13483	13365	13438	13413	13319	13536	13431	13406	13326	13618	13471	13716	13318	13560	13515	13478	13554	13441	13378	13461	13422	13317	13445	13755	13423	13601	13654	13337	13536	13530	13515	13618	13500	13589
					39.4814	13407	13450	13279	13306	13315	13594	13329	13295	13416	13173	13389	13398	13482	13212	13535	13489	13508	13390	13591	13524	13540	13463	13451	13574	13353	13385	13527	13427	13564	13596	13374	13545	13514	13391	13526	13474	13446	13568	13428	13251	13399	13427	13273	13459
					39.4945	13381	13684	13461	13224	13378	13517	13491	13323	13361	13413	13645	13316	13511	13428	13603	13454	13477	13418	13442	13365	13268	13640	13616	13485	13453	13369	13477	13509	13499	13478	13519	13527	13437	13392	13511	13378	13413	13414	13518	13528	13327	13502	13520	13610
					39.5076	13488	13367	13482	13325	13710	13329	13188	13520	13651	13451	13408	13673	13376	13443	13532	13771	13423	13700	13651	13455	13361	13512	13517	13598	13476	13315	13713	13467	13719	13385	13203	13466	13206	13522	13487	13455	13263	13353	13465	13444	13500	13570	13297	13506
					39.5208	13429	13402	13557	13293	13319	13588	13497	13430	13162	13299	13431	13304	13361	13468	13437	13448	13453	13771	13711	13629	13364	13591	13529	13336	13430	13601	13473	13345	13428	13513	13434	13610	13601	13506	13567	13512	13396	13495	13463	13454	13421	13623	13489	13376
					39.5339	13439	13280	13341	13426	13607	13425	13456	13408	13631	13662	13354	13446	13624	13387	13438	13186	13470	13520	13545	13388	13406	13295	13386	13424	13520	13521	13369	13413	13344	13368	13342	13548	13454	13434	13545	13588	13717	13456	13792	13448	13369	13663	13335	13325
					39.547	13306	13425	13513	13396	13288	13645	13263	13412	13415	13476	13323	13346	13460	13425	13296	13588	13567	13587	13520	13503	13440	13628	13475	13309	13492	13469	13613	13584	13539	13455	13454	13426	13305	13613	13389	13546	13525	13516	13427	13662	13612	13484	13578	13173
					39.5602	13336	13513	13459	13289	13485	13514	13299	13378	13371	13459	13338	13614	13384	13395	13536	13590	13162	13691	13573	13611	13704	13462	13408	13415	13614	13318	13338	13388	13497	13364	13317	13465	13481	13413	13520	13278	13344	13656	13265	13357	13455	13460	13640	13582
					39.5733	13234	13329	13460	13461	13501	13679	13438	13333	13535	13547	13427	13373	13418	13331	13313	13665	13538	13614	13673	13444	13610	13679	13557	13532	13516	13589	13643	13369	13202	13372	13460	13642	13446	13259	13736	13577	13608	13558	13670	13467	13511	13471	13346	13325
					39.5864	13338	13488	13449	13540	13520	13523	13663	13260	13471	13390	13410	13422	13413	13338	13470	13586	13679	13497	13520	13605	13759	13682	13323	13394	13487	13205	13441	13383	13423	13282	13639	13475	13527	13459	13346	13694	13502	13675	13573	13708	13526	13430	13239	13215
					39.5995	13408	13344	13488	13532	13410	13532	13271	13712	13402	13392	13461	13294	13474	13710	13421	13505	13528	13707	13730	13591	13465	13435	13547	13302	13655	13509	13579	13428	13371	13367	13462	13428	13459	13438	13439	13557	13558	13298	13405	13498	13483	13478	13537	13501
					39.6127	13194	13487	13552	13345	13496	13421	13514	13450	13399	13537	13497	13635	13464	13342	13446	13428	13523	13763	13408	13497	13492	13328	13448	13452	13481	13513	13479	13584	13732	13174	13362	13634	13459	13604	13359	13602	13325	13290	13703	13312	13454	13480	13366	13478
					39.6258	13462	13408	13550	13426	13305	13473	13435	13354	13321	13514	13370	13413	13378	13613	13691	13658	13640	13777	13554	13607	13700	13761	13415	13504	13269	13629	13500	13368	13322	13274	13653	13587	13403	13496	13575	13391	13621	13647	13532	13590	13611	13318	13345	13521
					39.6389	13638	13499	13387	13425	13361	13440	13359	13523	13308	13451	13378	13554	13487	13353	13585	13358	13471	13668	13498	13606	13441	13362	13496	13459	13316	13468	13457	13410	13579	13507	13579	13606	13761	13341	13539	13408	13663	13538	13465	13637	13414	13277	13539	13351
					39.6521	13297	13374	13368	13493	13584	13566	13482	13483	13200	13449	13527	13394	13469	13436	13711	13391	13507	13742	13679	13762	13541	13359	13591	13405	13457	13331	13514	13427	13612	13472	13509	13579	13632	13499	13585	13464	13539	13610	13631	13625	13509	13721	13446	13297
					39.6652	13218	13408	13467	13524	13540	13501	13289	13613	13624	13425	13554	13358	13384	13481	13488	13550	13670	13712	13632	13475	13579	13479	13653	13433	13578	13474	13555	13425	13263	13279	13560	13460	13482	13708	13528	13427	13202	13571	13818	13637	13372	13496	13340	13574
					39.6783	13508	13227	13362	13490	13301	13429	13402	13423	13521	13434	13684	13455	13576	13388	13481	13666	13847	13802	13465	13562	13544	13618	13522	13244	13510	13548	13461	13621	13509	13402	13241	13404	13529	13463	13575	13227	13475	13486	13827	13711	13561	13486	13471	13389
					39.6915	13130	13451	13451	13553	13435	13255	13384	13474	13485	13446	13492	13460	13460	13420	13571	13604	13861	13555	13558	13562	13574	13546	13365	13425	13510	13274	13340	13316	13604	13358	13543	13604	13515	13664	13617	13534	13511	13497	13616	13483	13736	13589	13609	13332
					39.7046	13375	13393	13426	13559	13381	13443	13217	13370	13519	13420	13458	13212	13561	13571	13515	13568	13678	13711	13716	13507	13268	13505	13425	13695	13489	13504	13587	13352	13641	13571	13599	13560	13501	13319	13760	13510	13359	13442	13571	13721	13583	13629	13490	13603
					39.7177	13598	13499	13305	13352	13592	13185	13413	13361	13529	13586	13428	13417	13358	13460	13709	13508	13829	13532	13800	13500	13646	13629	13473	13442	13339	13393	13495	13492	13497	13446	13497	13295	13427	13493	13459	13303	13511	13627	13556	13374	13564	13507	13524	13265
					39.7308	13427	13435	13517	13466	13480	13515	13313	13328	13231	13462	13476	13589	13480	13454	13430	13748	13679	13686	13677	13726	13581	13427	13498	13284	13512	13447	13563	13593	13394	13613	13317	13719	13626	13387	13388	13513	13650	13728	13539	13403	13509	13532	13525	13462
					39.744	13677	13451	13230	13269	13407	13480	13352	13510	13498	13373	13586	13486	13374	13270	13566	13752	13569	13614	13359	13662	13533	13520	13798	13455	13569	13419	13480	13619	13513	13293	13461	13347	13378	13615	13528	13331	13267	13434	13701	13772	13616	13674	13583	13606
					39.7571	13430	13317	13490	13246	13616	13506	13451	13286	13532	13493	13378	13470	13573	13311	13747	13526	13593	13676	13592	13472	13897	13451	13738	13446	13484	13517	13680	13591	13556	13402	13332	13422	13546	13638	13357	13635	13560	13492	13561	13554	13586	13571	13697	13384
					39.7702	13557	13512	13465	13492	13529	13516	13452	13437	13471	13540	13867	13520	13468	13685	13522	13745	13558	13608	13594	13658	13676	13355	13444	13578	13670	13509	13381	13376	13726	13405	13449	13298	13739	13269	13742	13436	13527	13581	13433	13615	13644	13570	13723	13337
					39.7834	13470	13247	13330	13401	13271	13669	13467	13449	13387	13559	13566	13292	13506	13503	13730	13722	13609	13592	13581	13559	13334	13396	13449	13624	13422	13442	13543	13407	13637	13455	13509	13323	13464	13601	13374	13567	13487	13406	13615	13738	13450	13818	13590	13746
					39.7965	13623	13610	13440	13586	13521	13429	13644	13417	13526	13538	13443	13784	13379	13554	13514	13726	13541	13685	13603	13502	13399	13426	13522	13433	13325	13495	13688	13359	13512	13572	13511	13393	13257	13270	13554	13771	13375	13520	13373	13518	13633	13678	13533	13588
					39.8096	13486	13579	13392	13708	13741	13523	13450	13543	13710	13588	13569	13383	13699	13401	13725	13579	13524	13595	13301	13722	13500	13602	13562	13461	13359	13286	13323	13645	13473	13487	13289	13551	13336	13486	13529	13341	13658	13380	13457	13519	13572	13777	13702	13765
					39.8228	13553	13340	13638	13497	13715	13430	13647	13634	13479	13271	13764	13514	13605	13705	13827	13560	13613	13404	13802	13592	13364	13607	13411	13612	13438	13365	13364	13229	13248	13544	13409	13536	13403	13659	13348	13437	13719	13454	13460	13371	13454	13694	13535	13651
					39.8359	13708	13381	13710	13460	13574	13581	13488	13435	13556	13497	13508	13500	13393	13750	13560	13655	13430	13640	13584	13526	13483	13554	13475	13478	13370	13502	13570	13343	13447	13525	13474	13592	13161	13288	13532	13641	13465	13514	13494	13612	13634	13605	13882	13606
					39.849	13610	13504	13375	13613	13576	13563	13688	13741	13608	13603	13717	13596	13654	13640	13568	13524	13483	13556	13433	13121	13458	13340	13547	13420	13536	13536	13507	13378	13506	13422	13550	13492	13428	13542	13468	13380	13608	13399	13601	13514	13355	13772	13756	13643
					39.8621	13822	13495	13619	13583	13815	13557	13700	13566	13538	13626	13704	13584	13809	13701	13486	13435	13642	13570	13351	13608	13491	13745	13653	13323	13699	13567	13491	13365	13290	13469	13410	13281	13451	13567	13615	13570	13449	13361	13531	13400	13703	13423	13713	13577
					39.8753	13873	13736	13792	13706	13560	13627	13785	13809	13652	13695	13739	13719	13753	13941	13575	13696	13603	13493	13576	13583	13734	13530	13474	13441	13561	13493	13575	13285	13652	13534	13345	13468	13614	13704	13591	13582	13635	13521	13670	13623	13414	13736	13768	13732
					39.8884	13497	14062	13691	13721	13775	13596	13722	13571	13805	13761	13930	13693	13926	13868	13835	13684	13355	13572	13594	13655	13654	13550	13553	13293	13431	13658	13576	13556	13527	13427	13394	13388	13547	13458	13516	13628	13633	13542	13439	13428	13488	13726	13604	13514
					39.9015	13705	13967	13656	13848	13799	13733	13523	13685	13907	13731	13624	13874	13555	13642	13730	13591	13485	13557	13602	13449	13493	13647	13564	13457	13541	13528	13450	13304	13475	13558	13440	13469	13503	13299	13573	13600	13334	13562	13608	13398	13641	13688	13642	13685
					39.9147	13759	13613	13712	13896	13790	13777	13839	13627	13855	13903	13492	13690	13744	13641	13618	13601	13411	13600	13514	13451	13591	13305	13306	13299	13533	13460	13340	13459	13642	13522	13202	13622	13547	13391	13369	13579	13736	13449	13553	13622	13581	13589	13567	13782
					39.9278	13644	13795	13681	13699	13932	13622	13641	13833	13857	13757	13761	13738	13963	13673	13433	13360	13531	13405	13713	13700	13420	13504	13420	13362	13510	13574	13718	13379	13543	13451	13688	13301	13388	13564	13448	13444	13456	13436	13513	13502	13424	13659	13493	13790
					39.9409	13560	13486	13694	13808	13710	13615	13809	13507	13670	13623	13623	13551	13639	13818	13556	13541	13454	13479	13422	13723	13616	13491	13528	13410	13537	13419	13305	13367	13728	13497	13519	13509	13705	13460	13404	13419	13536	13533	13530	13579	13513	13625	13568	13492
					39.9541	13500	13577	13679	13665	13590	13733	13616	13612	13650	13602	13677	13529	13792	13564	13555	13432	13448	13351	13458	13421	13660	13500	13562	13263	13377	13188	13524	13498	13557	13478	13534	13705	13567	13592	13684	13485	13397	13459	13827	13545	13457	13443	13399	13646
					39.9672	13559	13677	13461	13740	13389	13717	13734	13919	13662	13457	13722	13671	13570	13643	13396	13431	13494	13558	13507	13410	13479	13388	13537	13359	13439	13563	13382	13558	13423	13423	13633	13447	13433	13633	13609	13438	13405	13522	13344	13404	13462	13739	13552	13403
					39.9803	13651	13480	13618	13629	13627	13622	13875	13555	13681	13536	13740	13819	13445	13757	13343	13523	13636	13625	13575	13508	13394	13367	13399	13338	13246	13434	13539	13593	13326	13426	13502	13611	13515	13522	13522	13408	13746	13437	13670	13578	13501	13491	13532	13679
					39.9935	13602	13619	13483	13480	13621	13556	13537	13559	13762	13780	13621	13770	13709	13721	13622	13688	13548	13594	13511	13618	13357	13445	13446	13574	13516	13671	13673	13414	13457	13733	13284	13588	13630	13656	13219	13468	13343	13841	13589	13552	13259	13323	13366	13630
[truncated: 2 more columns]

## Sheet: 2h
C-2.8 V		C-3.2 V		C-3.4 V		C-3.6 V		C-3.8 V		C-4.0 V		C-4.2 V		C-4.5 V		D-4.2 V		D-3.8 V		D-3.3 V		D-2.5 V
Two theta (degree)	Intensity (a.u.)	Two theta (degree)	Intensity (a.u.)	Two theta (degree)	Intensity (a.u.)	Two theta (degree)	Intensity (a.u.)	Two theta (degree)	Intensity (a.u.)	Two theta (degree)	Intensity (a.u.)	Two theta (degree)	Intensity (a.u.)	Two theta (degree)	Intensity (a.u.)	Two theta (degree)	Intensity (a.u.)	Two theta (degree)	Intensity (a.u.)	Two theta (degree)	Intensity (a.u.)	Two theta (degree)	Intensity (a.u.)
10	519	12	914	12	1392	12	1900	12	2473	12	2991	12	3484	12	4019	12	4521	12	4990	12	5476	12	5960
10.0092	501	12.0092	934	12.0092	1380	12.0092	1955	12.0092	2480	12.0092	2979	12.0092	3450	12.0092	3988	12.0092	4538	12.0092	4915	12.0092	5505	12.0092	5922
10.0184	510	12.0184	920	12.0184	1374	12.0184	1913	12.0184	2441	12.0184	2984	12.0184	3484	12.0184	3997	12.0184	4521	12.0184	4944	12.0184	5487	12.0184	5964
10.0276	486	12.0276	913	12.0276	1405	12.0276	1922	12.0276	2466	12.0276	2943	12.0276	3437	12.0276	4052	12.0276	4533	12.0276	4935	12.0276	5491	12.0276	5952
10.0368	484	12.0368	942	12.0368	1395	12.0368	1913	12.0368	2468	12.0368	2947	12.0368	3455	12.0368	3986	12.0368	4495	12.0368	4960	12.0368	5481	12.0368	5979
10.046	479	12.046	923	12.046	1384	12.046	1939	12.046	2477	12.046	2947	12.046	3459	12.046	4051	12.046	4483	12.046	4933	12.046	5466	12.046	5992
10.0552	460	12.0552	915	12.0552	1368	12.0552	1927	12.0552	2468	12.0552	2965	12.0552	3438	12.0552	4028	12.0552	4524	12.0552	4941	12.0552	5463	12.0552	5979
10.0645	472	12.0645	903	12.0645	1388	12.0645	1956	12.0645	2487	12.0645	3003	12.0645	3467	12.0645	4015	12.0645	4524	12.0645	4989	12.0645	5459	12.0645	5934
10.0737	512	12.0737	920	12.0737	1368	12.0737	1937	12.0737	2487	12.0737	3005	12.0737	3452	12.0737	3972	12.0737	4547	12.0737	4939	12.0737	5450	12.0737	5924
10.0829	517	12.0829	945	12.0829	1390	12.0829	1962	12.0829	2480	12.0829	2960	12.0829	3459	12.0829	3971	12.0829	4523	12.0829	4949	12.0829	5463	12.0829	5935
10.0921	489	12.0921	966	12.0921	1381	12.0921	1905	12.0921	2470	12.0921	2971	12.0921	3446	12.0921	4003	12.0921	4564	12.0921	4969	12.0921	5460	12.0921	5943
10.1013	479	12.1013	918	12.1013	1351	12.1013	1966	12.1013	2471	12.1013	2967	12.1013	3492	12.1013	4024	12.1013	4528	12.1013	4962	12.1013	5508	12.1013	5944
10.1105	501	12.1105	889	12.1105	1368	12.1105	1911	12.1105	2461	12.1105	2963	12.1105	3474	12.1105	3974	12.1105	4525	12.1105	4924	12.1105	5472	12.1105	5983
10.1197	474	12.1197	930	12.1197	1379	12.1197	1944	12.1197	2468	12.1197	2995	12.1197	3477	12.1197	4026	12.1197	4533	12.1197	4940	12.1197	5429	12.1197	5926
10.1289	473	12.1289	960	12.1289	1382	12.1289	1939	12.1289	2462	12.1289	2941	12.1289	3494	12.1289	3988	12.1289	4547	12.1289	4936	12.1289	5463	12.1289	5967
10.1381	460	12.1381	939	12.1381	1417	12.1381	1957	12.1381	2462	12.1381	2964	12.1381	3482	12.1381	3990	12.1381	4538	12.1381	4913	12.1381	5508	12.1381	5942
10.1473	456	12.1473	904	12.1473	1414	12.1473	1942	12.1473	2439	12.1473	2953	12.1473	3486	12.1473	4030	12.1473	4509	12.1473	4927	12.1473	5482	12.1473	5943
10.1565	489	12.1565	936	12.1565	1378	12.1565	1954	12.1565	2434	12.1565	2959	12.1565	3483	12.1565	3993	12.1565	4506	12.1565	4930	12.1565	5451	12.1565	5973
10.1657	455	12.1657	926	12.1657	1433	12.1657	1920	12.1657	2449	12.1657	3023	12.1657	3484	12.1657	4022	12.1657	4517	12.1657	4934	12.1657	5456	12.1657	5945
10.1749	448	12.1749	935	12.1749	1416	12.1749	1940	12.1749	2444	12.1749	2965	12.1749	3466	12.1749	3982	12.1749	4542	12.1749	4928	12.1749	5445	12.1749	5956
10.1841	424	12.1841	927	12.1841	1377	12.1841	1957	12.1841	2474	12.1841	2981	12.1841	3476	12.1841	3983	12.1841	4520	12.1841	4933	12.1842	5475	12.1841	5939
10.1934	495	12.1934	932	12.1934	1392	12.1934	1909	12.1934	2463	12.1934	2972	12.1934	3491	12.1934	3992	12.1934	4539	12.1934	4930	12.1934	5496	12.1934	5961
10.2026	497	12.2026	947	12.2026	1382	12.2026	1907	12.2026	2448	12.2026	2985	12.2026	3427	12.2026	3958	12.2026	4531	12.2026	4939	12.2026	5440	12.2026	5924
10.2118	492	12.2118	933	12.2118	1371	12.2118	1919	12.2118	2491	12.2118	2971	12.2118	3477	12.2118	3972	12.2118	4493	12.2118	4906	12.2118	5475	12.2118	5965
10.221	478	12.221	923	12.221	1367	12.221	1925	12.221	2478	12.221	2954	12.221	3458	12.221	4011	12.221	4480	12.221	4942	12.221	5488	12.221	5940
10.2302	449	12.2302	920	12.2302	1325	12.2302	1922	12.2302	2450	12.2302	2947	12.2302	3431	12.2302	3997	12.2302	4519	12.2302	4939	12.2302	5483	12.2302	5903
10.2394	440	12.2394	933	12.2394	1383	12.2394	1930	12.2394	2462	12.2394	2975	12.2394	3483	12.2394	3981	12.2394	4532	12.2394	4927	12.2394	5465	12.2394	5926
10.2486	499	12.2486	919	12.2486	1375	12.2486	1919	12.2486	2474	12.2486	2999	12.2486	3436	12.2486	4004	12.2486	4503	12.2486	4925	12.2486	5472	12.2486	5922
10.2578	459	12.2578	924	12.2578	1368	12.2578	1948	12.2578	2448	12.2578	2963	12.2578	3437	12.2578	3963	12.2578	4499	12.2578	4959	12.2578	5442	12.2578	5922
10.267	473	12.267	902	12.267	1362	12.267	1934	12.267	2464	12.267	2950	12.267	3456	12.267	3998	12.267	4503	12.267	4937	12.267	5429	12.267	5923
10.2762	496	12.2762	931	12.2762	1376	12.2762	1904	12.2762	2462	12.2762	2969	12.2762	3468	12.2762	3964	12.2762	4510	12.2762	4936	12.2762	5437	12.2762	5933
10.2854	480	12.2854	944	12.2854	1394	12.2854	1907	12.2854	2477	12.2854	2958	12.2854	3478	12.2854	3982	12.2854	4507	12.2854	4940	12.2854	5450	12.2854	5967
10.2946	442	12.2946	898	12.2946	1390	12.2946	1948	12.2946	2487	12.2946	2959	12.2946	3428	12.2946	4005	12.2946	4528	12.2946	4939	12.2946	5454	12.2946	5931
10.3038	474	12.3038	921	12.3038	1372	12.3038	1927	12.3038	2482	12.3038	2999	12.3038	3461	12.3038	3960	12.3038	4487	12.3038	4907	12.3038	5481	12.3038	5930
10.313	462	12.313	883	12.313	1414	12.313	1924	12.313	2494	12.313	2959	12.313	3433	12.313	4027	12.313	4493	12.313	4921	12.3131	5453	12.313	5923
10.3223	487	12.3223	936	12.3223	1380	12.3223	1912	12.3223	2482	12.3223	2977	12.3223	3475	12.3223	3963	12.3223	4505	12.3223	4907	12.3223	5446	12.3223	5911
10.3315	468	12.3315	941	12.3315	1407	12.3315	1935	12.3315	2453	12.3315	2936	12.3315	3478	12.3315	4031	12.3315	4495	12.3315	4888	12.3315	5431	12.3315	5963
10.3407	469	12.3407	893	12.3407	1374	12.3407	1919	12.3407	2520	12.3407	2933	12.3407	3447	12.3407	3970	12.3407	4530	12.3407	4959	12.3407	5466	12.3407	5929
10.3499	464	12.3499	954	12.3499	1361	12.3499	1914	12.3499	2501	12.3499	2910	12.3499	3443	12.3499	3985	12.3499	4506	12.3499	4924	12.3499	5484	12.3499	5942
10.3591	454	12.3591	938	12.3591	1363	12.3591	1926	12.3591	2441	12.3591	2965	12.3591	3465	12.3591	3994	12.3591	4521	12.3591	4924	12.3591	5458	12.3591	5960
10.3683	444	12.3683	884	12.3683	1364	12.3683	1925	12.3683	2472	12.3683	2985	12.3683	3419	12.3683	4020	12.3683	4529	12.3683	4971	12.3683	5467	12.3683	5951
10.3775	461	12.3775	902	12.3775	1357	12.3775	1915	12.3775	2444	12.3775	2970	12.3775	3437	12.3775	3983	12.3775	4503	12.3775	4922	12.3775	5482	12.3775	5918
10.3867	497	12.3867	938	12.3867	1417	12.3867	1919	12.3867	2470	12.3867	2953	12.3867	3468	12.3867	3936	12.3867	4523	12.3867	4925	12.3867	5472	12.3867	5936
10.3959	453	12.3959	912	12.3959	1360	12.3959	1948	12.3959	2461	12.3959	2947	12.3959	3459	12.3959	3977	12.3959	4538	12.3959	4920	12.3959	5443	12.3959	5917
10.4051	478	12.4051	923	12.4051	1376	12.4051	1923	12.4051	2460	12.4051	2943	12.4051	3475	12.4051	3998	12.4051	4531	12.4051	4882	12.4051	5476	12.4051	5934
10.4143	480	12.4143	943	12.4143	1353	12.4143	1917	12.4143	2460	12.4143	3000	12.4143	3459	12.4143	4035	12.4143	4523	12.4143	4895	12.4143	5473	12.4143	5979
10.4235	455	12.4235	903	12.4235	1377	12.4235	1936	12.4235	2421	12.4235	2961	12.4235	3458	12.4235	3971	12.4235	4516	12.4235	4944	12.4235	5493	12.4235	5950
10.4327	437	12.4327	890	12.4327	1363	12.4327	1890	12.4327	2469	12.4327	2914	12.4327	3464	12.4327	3958	12.4327	4526	12.4327	4927	12.4327	5448	12.4327	5957
10.4419	453	12.4419	894	12.4419	1357	12.4419	1932	12.4419	2438	12.4419	2961	12.4419	3441	12.4419	3918	12.4419	4512	12.4419	4925	12.4419	5485	12.4419	5927
10.4512	448	12.4512	908	12.4512	1371	12.4512	1918	12.4512	2467	12.4512	2945	12.4512	3477	12.4512	3979	12.4512	4491	12.4512	4911	12.4512	5490	12.4512	5921
10.4604	468	12.4604	928	12.4604	1413	12.4604	1920	12.4604	2427	12.4604	2956	12.4604	3416	12.4604	4000	12.4604	4522	12.4604	4923	12.4604	5447	12.4604	5912
10.4696	460	12.4696	922	12.4696	1357	12.4696	1938	12.4696	2470	12.4696	2953	12.4696	3459	12.4696	4038	12.4696	4502	12.4696	4963	12.4696	5445	12.4696	5936
10.4788	404	12.4788	905	12.4788	1347	12.4788	1921	12.4788	2454	12.4788	2959	12.4788	3453	12.4788	3973	12.4788	4529	12.4788	4910	12.4788	5449	12.4788	5945
10.488	443	12.488	931	12.488	1355	12.488	1910	12.488	2480	12.488	2973	12.488	3431	12.488	4029	12.488	4548	12.488	4942	12.488	5471	12.488	5943
10.4972	467	12.4972	938	12.4972	1383	12.4972	1905	12.4972	2425	12.4972	2945	12.4972	3467	12.4972	3999	12.4972	4534	12.4972	4927	12.4972	5506	12.4972	5974
10.5064	486	12.5064	932	12.5064	1311	12.5064	1938	12.5064	2462	12.5064	2946	12.5064	3430	12.5064	3994	12.5064	4527	12.5064	4916	12.5064	5450	12.5064	5942
10.5156	433	12.5156	898	12.5156	1362	12.5156	1928	12.5156	2426	12.5156	2933	12.5156	3450	12.5156	4000	12.5156	4535	12.5156	4948	12.5156	5472	12.5156	5926
[truncated: 3,204 more rows]
