# Supplementary material for: Bridging multiscale interfaces for developing ionically conductive high-voltage iron sulfate-containing sodium-based battery positive electrodes
Source: Nat Commun. 2023 Jun 22;14:3701. doi: 10.1038/s41467-023-39384-7 (PMC10287750; doi:10.1038/s41467-023-39384-7)
Supplement: Supplementary file 4 — Source Data [file 41467_2023_39384_MOESM4_ESM.zip › Source Data/Figure 4.xlsx]

## Sheet: 4a
F 1s -1						F 1s -2						F 1s -3						F 1s -4						O 1s -1									O 1s -2										O 1s -3
BE	Peak1	Peak2	Background	Envelope		BE	Peak1	Peak2	Background	Envelope		BE	Peak1	Peak2	Background	Envelope		BE	Peak1	Peak2	Background	Envelope		BE	Peak1	Peak2	Peak3	Peak4	Peak5	Background	Envelope		BE	Peak1	Peak2	Peak3	Peak4	Peak5	Peak6	Background	Envelope		BE	Peak1	Peak2	Peak3	Peak4	Peak5	Peak6
698.6	36036.2	36036.2	36036.2	36036.2		698.5	36294.7	36294.7	36294.7	36294.7		698.45	35546.2	35546.2	35546.2	35546.2		698.45	35244.3	35244.3	35244.3	35244.3		545.6	35039.2	35039.2	35039.2	35195.3	35040.8	35039.2	35196.9		545.5	35144.9	35144.9	35144.9	35144.9	35350.4	35145.4	35144.9	35350.9		545.45	34902	34902	34902.1	34902	35126.4	34902.4
698.55	36091	36091	36091	36091		698.45	35592.6	35592.6	35592.6	35592.6		698.4	35355.5	35355.5	35355.5	35355.5		698.4	34959.7	34959.7	34959.7	34959.7		545.55	34941.1	34941.1	34941.1	35101.9	34942.8	34941.1	35103.6		545.45	34858.9	34858.9	34858.9	34858.9	35070.9	34859.4	34858.9	35071.4		545.4	34908.3	34908.3	34908.4	34908.3	35139.9	34908.8
698.5	36036.3	36036.3	36036.3	36036.3		698.4	35805.3	35805.3	35805.3	35805.3		698.35	35353.5	35353.5	35353.5	35353.5		698.35	34852	34852	34852	34852		545.5	35219.8	35219.8	35219.8	35385.5	35221.6	35219.8	35387.2		545.4	34890.8	34890.8	34890.8	34890.8	35109.5	34891.4	34890.8	35110.1		545.35	34786.4	34786.4	34786.5	34786.4	35025.4	34786.9
698.45	36353.7	36353.7	36353.7	36353.7		698.35	35716.1	35716.1	35716.1	35716.1		698.3	35342.3	35342.3	35342.3	35342.3		698.3	35376.1	35376.1	35376.1	35376.1		545.45	35242.5	35242.5	35242.5	35413.1	35244.4	35242.5	35415		545.35	34868	34868	34868	34868	35093.7	34868.6	34868	35094.2		545.3	34724.3	34724.3	34724.4	34724.3	34970.9	34724.8
698.4	36187	36187	36187	36187		698.3	35888.8	35888.8	35888.8	35888.8		698.25	35422.7	35422.7	35422.7	35422.7		698.25	35102.8	35102.8	35102.8	35102.8		545.4	35253.6	35253.6	35253.6	35429.4	35255.6	35253.6	35431.4		545.3	34818.1	34818.1	34818.1	34818.1	35051	34818.7	34818.1	35051.6		545.25	34554.7	34554.7	34554.8	34554.7	34809.2	34555.3
698.35	35690.9	35690.9	35690.9	35690.9		698.25	35684.1	35684.1	35684.1	35684.1		698.2	35507.3	35507.3	35507.3	35507.3		698.2	35192.7	35192.7	35192.7	35192.7		545.35	35277.7	35277.7	35277.7	35458.8	35279.8	35277.7	35461		545.25	35086.1	35086.1	35086.1	35086.1	35326.5	35086.8	35086.1	35327.2		545.2	35010.7	35010.7	35010.8	35010.7	35273.5	35011.3
698.3	35917.9	35917.9	35917.9	35917.9		698.2	36000.5	36000.5	36000.5	36000.5		698.15	35160	35160	35160	35160		698.15	35040.3	35040.3	35040.3	35040.3		545.3	35013.8	35013.8	35013.8	35200.5	35016	35013.8	35202.7		545.2	34889.1	34889.1	34889.1	34889.1	35137.3	34889.8	34889.1	35138		545.15	34851.2	34851.2	34851.3	34851.2	35122.5	34851.8
698.25	35693.3	35693.3	35693.3	35693.3		698.15	36133	36133	36133	36133		698.1	35065.8	35065.8	35065.8	35065.8		698.1	34994	34994	34994	34994		545.25	35190.1	35190.1	35190.1	35382.5	35192.4	35190.1	35384.8		545.15	34953.5	34953.5	34953.5	34953.5	35209.7	34954.3	34953.5	35210.5		545.1	34797.1	34797.1	34797.2	34797.1	35077.2	34797.8
698.2	35707.3	35707.3	35707.3	35707.3		698.1	35706.6	35706.6	35706.6	35706.6		698.05	35393.4	35393.4	35393.4	35393.4		698.05	34966.5	34966.5	34966.5	34966.5		545.2	35272.2	35272.2	35272.2	35470.5	35274.6	35272.2	35472.9		545.1	35036.7	35036.7	35036.7	35036.7	35301.2	35037.5	35036.7	35302.1		545.05	34483.4	34483.4	34483.5	34483.4	34772.7	34484.1
698.15	35172.1	35172.1	35172.1	35172.1		698.05	35653.4	35653.4	35653.4	35653.4		698	35539.6	35539.6	35539.6	35539.6		698	34982.5	34982.5	34982.5	34982.5		545.15	35242	35242	35242	35446.4	35244.6	35242	35448.9		545.05	35417.4	35417.4	35417.4	35417.4	35690.6	35418.3	35417.4	35691.5		545	34729.1	34729.1	34729.2	34729.1	35027.9	34729.9
698.1	35486.9	35486.9	35486.9	35486.9		698	35363.8	35363.8	35363.8	35363.8		697.95	35255	35255	35255	35255		697.95	35282.3	35282.3	35282.3	35282.3		545.1	35106.1	35106.1	35106.1	35316.8	35108.8	35106.1	35319.5		545	35306.8	35306.8	35306.8	35306.8	35589	35307.7	35306.8	35589.9		544.95	34800	34800	34800.2	34800	35108.7	34800.8
698.05	35672.4	35672.4	35672.4	35672.4		697.95	35508	35508	35508	35508		697.9	35027.9	35027.9	35027.9	35027.9		697.9	35224	35224	35224	35224		545.05	35151.5	35151.5	35151.5	35368.8	35154.3	35151.5	35371.5		544.95	35095.7	35095.7	35095.7	35095.7	35387.2	35096.7	35095.7	35388.1		544.9	35039.4	35039.4	35039.6	35039.4	35358.4	35040.2
698	35537.3	35537.3	35537.3	35537.3		697.9	35411.7	35411.7	35411.7	35411.7		697.85	35011.2	35011.2	35011.2	35011.2		697.85	34922.9	34922.9	34922.9	34922.9		545	34940.7	34940.7	34940.7	35164.8	34943.6	34940.7	35167.6		544.9	34586.7	34586.7	34586.7	34586.7	34887.9	34587.7	34586.7	34888.9		544.85	34875.4	34875.4	34875.6	34875.4	35205	34876.3
697.95	35369.9	35369.9	35369.9	35369.9		697.85	35580.9	35580.9	35580.9	35580.9		697.8	35298.5	35298.5	35298.5	35298.5		697.8	34732.2	34732.2	34732.2	34732.2		544.95	34938.5	34938.5	34938.5	35169.6	34941.5	34938.5	35172.6		544.85	34692.7	34692.7	34692.7	34692.7	35003.9	34693.8	34692.7	35005		544.8	35225.5	35225.5	35225.7	35225.5	35566.2	35226.4
697.9	35294	35294	35294	35294		697.8	35588.9	35588.9	35588.9	35588.9		697.75	35118.2	35118.2	35118.2	35118.2		697.75	34780.5	34780.5	34780.5	34780.5		544.9	35108.7	35108.7	35108.7	35347.1	35111.8	35108.7	35350.2		544.8	35040.5	35040.5	35040.5	35040.5	35362.2	35041.6	35040.5	35363.3		544.75	35178.4	35178.4	35178.6	35178.4	35530.6	35179.3
697.85	35375.5	35375.5	35375.5	35375.5		697.75	35607.3	35607.3	35607.3	35607.3		697.7	34889.9	34889.9	34889.9	34889.9		697.7	35122.7	35122.7	35122.7	35122.7		544.85	34855.8	34855.8	34855.8	35101.7	34859	34855.8	35104.9		544.75	35070.5	35070.5	35070.5	35070.5	35403	35071.6	35070.5	35404.2		544.7	34770.5	34770.5	34770.7	34770.5	35134.7	34771.5
697.8	35484	35484	35484	35484		697.7	35685.8	35685.8	35685.8	35685.8		697.65	34684.9	34684.9	34684.9	34684.9		697.65	34711	34711	34711	34711		544.8	34844.3	34844.3	34844.3	35098	34847.6	34844.3	35101.4		544.7	34851.4	34851.4	34851.4	34851.4	35195.2	34852.6	34851.4	35196.4		544.65	34879.3	34879.3	34879.5	34879.3	35255.9	34880.3
697.75	35211	35211	35211	35211		697.65	35078.7	35078.7	35078.7	35078.7		697.6	34870.8	34870.8	34870.8	34870.8		697.6	34756.6	34756.6	34756.6	34756.6		544.75	35726.5	35726.5	35726.5	35988.4	35729.9	35726.5	35991.8		544.65	35010.6	35010.6	35010.6	35010.6	35366.2	35011.8	35010.6	35367.4		544.6	35136.5	35136.5	35136.7	35136.5	35526.1	35137.6
697.7	35155.9	35155.9	35155.9	35155.9		697.6	35209.5	35209.5	35209.5	35209.5		697.55	34980.4	34980.4	34980.4	34980.4		697.55	34969.5	34969.5	34969.5	34969.5		544.7	35312.8	35312.8	35312.8	35583.1	35316.4	35312.8	35586.7		544.6	35283.8	35283.8	35283.8	35283.8	35651.6	35285.1	35283.8	35652.9		544.55	35375.8	35375.8	35376	35375.8	35778.9	35376.9
697.65	34887.8	34887.8	34887.8	34887.8		697.55	35120.8	35120.8	35120.8	35120.8		697.5	34859.1	34859.1	34859.1	34859.1		697.5	34755.3	34755.3	34755.3	34755.3		544.65	35153.3	35153.3	35153.3	35432.4	35157	35153.3	35436		544.55	35510.1	35510.1	35510.1	35510.1	35890.5	35511.4	35510.1	35891.9		544.5	35481.3	35481.3	35481.5	35481.3	35898.4	35482.4
697.6	35182	35182	35182	35182		697.5	35212.4	35212.4	35212.4	35212.4		697.45	35121.5	35121.5	35121.5	35121.5		697.45	34754.3	34754.3	34754.3	34754.3		544.6	35072.9	35072.9	35072.9	35361	35076.7	35072.9	35364.8		544.5	35248.4	35248.4	35248.4	35248.4	35642.1	35249.8	35248.4	35643.5		544.45	35244.2	35244.2	35244.4	35244.2	35675.9	35245.4
697.55	35214.5	35214.5	35214.5	35214.5		697.45	34851.2	34851.2	34851.2	34851.2		697.4	35153.4	35153.4	35153.4	35153.4		697.4	34712.9	34712.9	34712.9	34712.9		544.55	35537.4	35537.4	35537.4	35834.9	35541.3	35537.4	35838.8		544.45	35260.4	35260.4	35260.4	35260.4	35667.9	35261.8	35260.4	35669.3		544.4	35271.1	35271.1	35271.4	35271.1	35718	35272.3
697.5	34950.6	34950.6	34950.6	34950.6		697.4	34869.7	34869.7	34869.7	34869.7		697.35	34585.7	34585.7	34585.7	34585.7		697.35	34764.4	34764.4	34764.4	34764.4		544.5	34905.3	34905.3	34905.3	35212.7	34909.3	34905.3	35216.7		544.4	35312.5	35312.5	35312.5	35312.5	35734.3	35314	35312.5	35735.8		544.35	35110	35110	35110.3	35110	35572.8	35111.3
697.45	35235.9	35235.9	35235.9	35235.9		697.35	35049.9	35049.9	35049.9	35049.9		697.3	34509	34509	34509	34509		697.3	34953.9	34953.9	34953.9	34953.9		544.45	34951.9	34951.9	34951.9	35269.5	34956	34951.9	35273.6		544.35	35478.5	35478.5	35478.5	35478.5	35915.2	35480.1	35478.5	35916.8		544.3	34943.5	34943.5	34943.8	34943.5	35422.9	34944.9
697.4	34906.2	34906.2	34906.2	34906.2		697.3	35095.8	35095.8	35095.8	35095.8		697.25	34724.4	34724.4	34724.4	34724.4		697.25	34614.4	34614.4	34614.4	34614.4		544.4	34973.6	34973.6	34973.6	35301.7	34977.9	34973.6	35306		544.3	35050.2	35050.2	35050.2	35050.2	35502.5	35051.9	35050.2	35504.3		544.25	35251.1	34943.3	34943.6	34943.3	35439.9	34944.8
697.35	34716.9	34716.9	34716.9	34716.9		697.25	35054.4	35054.4	35054.4	35054.4		697.2	34801.9	34801.9	34801.9	34801.9		697.2	34479.6	34479.6	34479.6	34479.6		544.35	35218.8	35218.8	35218.8	35557.9	35223.4	35218.8	35562.5		544.25	35123.7	35050.2	35050.2	35050.2	35518.8	35052	35050.2	35520.6		544.2	34952.7	34943.3	34943.6	34943.3	35457.8	34944.9
697.3	34791.1	34791.1	34791.1	34791.1		697.2	34906	34906	34906	34906		697.15	34567.5	34567.5	34567.5	34567.5		697.15	34584.8	34584.8	34584.8	34584.8		544.3	35101.3	35101.3	35101.3	35451.8	35106.2	35101.3	35456.7		544.2	35639.3	35049.8	35049.8	35049.8	35535.3	35051.8	35049.8	35537.3		544.15	35192.8	34943.2	34943.5	34943.2	35476.5	34944.9
697.25	34874.3	34874.3	34874.3	34874.3		697.15	35003.1	35003.1	35003.1	35003.1		697.1	34714.4	34714.4	34714.4	34714.4		697.1	34494.9	34494.9	34494.9	34494.9		544.25	34997.4	34997.4	34997.4	35359.9	35002.6	34997.4	35365		544.15	35636.8	35049.4	35049.4	35049.4	35552.6	35051.5	35049.4	35554.7		544.1	35352.6	34942.9	34943.2	34942.9	35495.9	34944.7
697.2	34747.1	34747.1	34747.1	34747.1		697.1	34766	34766	34766	34766		697.05	34700.1	34700.1	34700.1	34700.1		697.05	34355.3	34355.3	34355.3	34355.3		544.2	35369.7	34997.1	34997.1	35372	35002.6	34997.1	35377.4		544.1	35070.6	35049.4	35049.4	35049.4	35571.1	35051.6	35049.4	35573.3		544.05	35474.7	34942.6	34942.9	34942.6	35516	34944.5
697.15	34872.9	34872.9	34872.9	34872.9		697.05	34932.7	34932.7	34932.7	34932.7		697	34835.3	34835.3	34835.3	34835.3		697	34503.9	34503.9	34503.9	34503.9		544.15	35614.8	34996.7	34996.7	35384.4	35002.4	34996.7	35390.2		544.05	35462.6	35049.1	35049.1	35049.1	35590.1	35051.5	35049.1	35592.5		544	35846.5	34942	34942.4	34942	35536.7	34944.1
697.1	34827.9	34827.9	34827.9	34827.9		697	35170.8	35170.8	35170.8	35170.8		696.95	34613.1	34613.1	34613.1	34613.1		696.95	34499.3	34499.3	34499.3	34499.3		544.1	35372.8	34996.4	34996.4	35397.6	35002.4	34996.4	35403.6		544	35321.6	35049	35049	35049	35610	35051.4	35049	35612.5		543.95	35485.9	34941.7	34942.1	34941.7	35558.8	34943.8
697.05	34483.4	34483.4	34483.4	34483.4		696.95	34818	34818	34818	34818		696.9	34492.7	34492.7	34492.7	34492.7		696.9	33973.3	33973.3	33973.3	33973.3		544.05	35366.3	34996.1	34996.1	35411.3	35002.4	34996.1	35417.6		543.95	35465.2	35048.7	35048.7	35048.7	35630.8	35051.3	35048.7	35633.4		543.9	35624.7	34941.3	34941.7	34941.3	35581.7	34943.5
697	34541.3	34541.3	34541.3	34541.3		696.9	34908	34908	34908	34908		696.85	34406.7	34406.7	34406.7	34406.7		696.85	34152.9	34152.9	34152.9	34152.9		544	35141.5	34996	34996	35425.7	35002.6	34996	35432.3		543.9	35344.7	35048.5	35048.5	35048.5	35652.6	35051.2	35048.5	35655.3		543.85	35302.3	34941	34941.5	34941	35605.8	34943.4
696.95	34357.5	34357.5	34357.5	34357.5		696.85	34697.9	34697.9	34697.9	34697.9		696.8	34234	34234	34234	34234		696.8	34406.3	34406.3	34406.3	34406.3		543.95	35357.7	34995.8	34995.8	35440.7	35002.7	34995.8	35447.5		543.85	35327	35048.3	35048.3	35048.3	35675.4	35051.2	35048.3	35678.2		543.8	35413.5	34940.8	34941.2	34940.7	35630.9	34943.2
696.9	34575	34575	34575	34575		696.8	34477.1	34477.1	34477.1	34477.1		696.75	34353.7	34353.7	34353.7	34353.7		696.75	34096.3	34096.3	34096.3	34096.3		543.9	35218.7	34995.6	34995.6	35456.3	35002.8	34995.6	35463.5		543.8	35492.5	35048.1	35048.1	35048.1	35699.1	35051	35048.1	35702		543.75	35561	34940.4	34940.9	34940.4	35657.2	34942.9
696.85	34429.5	34429.5	34429.5	34429.5		696.75	34370.2	34370.2	34370.2	34370.2		696.7	34403.3	34403.3	34403.3	34403.3		696.7	34367.7	34367.7	34367.7	34367.7		543.85	35247.7	34995.4	34995.4	35472.6	35002.9	34995.4	35480.1		543.75	35824	35047.6	35047.6	35047.6	35723.6	35050.7	35047.6	35726.7		543.7	35732.6	34939.9	34940.4	34939.9	35684.6	34942.6
696.8	34245.8	34245.8	34245.8	34245.8		696.7	34552.9	34552.9	34552.9	34552.9		696.65	34251.8	34251.8	34251.8	34251.8		696.65	34314.3	34314.3	34314.3	34314.3		543.8	35280.2	34995.2	34995.2	35489.6	35003	34995.2	35497.3		543.7	35653.4	35047.2	35047.2	35047.2	35749.5	35050.4	35047.2	35752.7		543.65	35701.9	34939.4	34940	34939.4	35713.2	34942.2
696.75	34360.8	34360.8	34360.8	34360.8		696.65	34201.8	34201.8	34201.8	34201.8		696.6	34392.3	34392.3	34392.3	34392.3		696.6	33943.7	33943.7	33943.7	33943.7		543.75	34986.6	34995.2	34995.2	35507.5	35003.2	34995.2	35515.5		543.65	35760.5	35046.7	35046.7	35046.7	35776.5	35050.1	35046.7	35779.8		543.6	35744.8	34938.9	34939.5	34938.9	35743.1	34941.8
696.7	34308.4	34308.4	34308.4	34308.4		696.6	34379.4	34379.4	34379.4	34379.4		696.55	33975	33975	33975	33975		696.55	34027.4	34027.4	34027.4	34027.4		543.7	35938.2	34994.5	34994.5	35525.6	35002.8	34994.5	35533.9		543.6	36243	35046	35046	35046	35804.4	35049.5	35046	35807.8		543.55	35871.8	34938.4	34938.9	34938.3	35774.5	34941.3
696.65	33999.1	33999.1	33999.1	33999.1		696.55	34221	34221	34221	34221		696.5	33776.5	33776.5	33776.5	33776.5		696.5	34111.7	34111.7	34111.7	34111.7		543.65	36001.1	34993.8	34993.8	35544.4	35002.4	34993.8	35553		543.55	35744.6	35045.5	35045.5	35045.5	35833.8	35049.1	35045.5	35837.4		543.5	36030.4	34937.7	34938.3	34937.7	35807.2	34940.8
696.6	34298.4	34298.4	34298.4	34298.4		696.5	34048.3	34048.3	34048.3	34048.3		696.45	33783.6	33783.6	33783.6	33783.6		696.45	33926.9	33926.9	33926.9	33926.9		543.6	35399.7	34993.5	34993.5	35564.4	35002.4	34993.5	35573.3		543.5	35588.6	35045.2	35045.2	35045.2	35864.9	35048.9	35045.2	35868.7		543.45	35869.3	34937.1	34937.7	34937.1	35841.4	34940.3
696.55	34207.3	34207.3	34207.3	34207.3		696.45	34081.5	34081.5	34081.5	34081.5		696.4	33959.6	33959.6	33959.6	33959.6		696.4	34061.8	34061.8	34061.8	34061.8		543.55	35358.6	34993.3	34993.3	35585.4	35002.4	34993.3	35594.6		543.45	35763.9	35044.7	35044.7	35044.7	35897.3	35048.6	35044.7	35901.2		543.4	35393.6	34936.8	34937.5	34936.8	35877.5	34940.3
696.5	34284.1	34284.1	34284.1	34284.1		696.4	34310	34310	34310	34310		696.35	33828.3	33828.3	33828.3	33828.3		696.35	34151.7	34151.7	34151.7	34151.7		543.5	35087.7	34993.2	34993.2	35607.5	35002.6	34993.2	35616.9		543.4	36106.4	35044.1	35044.1	35044.1	35931	35048.2	35044.1	35935.1		543.35	35513.7	34936.5	34937.2	34936.5	35915.4	34940.2
696.45	34115.3	34115.3	34115.3	34115.3		696.35	34178.5	34178.5	34178.5	34178.5		696.3	33942.5	33942.5	33942.5	33942.5		696.3	33776.1	33776.1	33776.1	33776.1		543.45	35315.3	34993	34993	35630.4	35002.7	34993	35640.2		543.35	36326.4	35043.2	35043.2	35043.2	35966	35047.7	35043.2	35970.5		543.3	35703.8	34936	34936.7	34936	35954.8	34940
696.4	34172.3	34172.3	34172.3	34172.3		696.3	34214.6	34214.6	34214.6	34214.6		696.25	34060.3	34060.3	34060.3	34060.3		696.25	33899.6	33899.6	33899.6	33899.6		543.4	35469.7	34992.6	34992.6	35654.3	35002.6	34992.6	35664.3		543.3	35956.2	35042.7	35042.7	35042.7	36003	35047.5	35042.7	36007.8		543.25	35321.2	34935.8	34936.5	34935.8	35996.3	34940
696.35	34216.8	34216.8	34216.8	34216.8		696.25	34200.9	34200.9	34200.9	34200.9		696.2	34135.4	34135.4	34135.4	34135.4		696.2	33868.1	33868.1	33868.1	33868.1		543.35	35516.5	34992.2	34992.2	35679.1	35002.5	34992.2	35689.4		543.25	35875.3	35042.1	35042.1	35042.1	36041.9	35047.3	35042.1	36047		543.2	35882.8	34935.2	34935.9	34935.2	36039.3	34939.7
696.3	34307.8	34307.8	34307.8	34307.8		696.2	34004	34004	34004	34004		696.15	34018.4	34018.4	34018.4	34018.4		696.15	33571.3	33571.3	33571.3	33571.3		543.3	35226	34992.1	34992.1	35705.3	35002.7	34992.1	35715.9		543.2	36071.7	35041.5	35041.5	35041.5	36082.3	35046.9	35041.5	36087.7		543.15	35865.9	34934.6	34935.4	34934.6	36084.4	34939.4
696.25	34164.4	34164.4	34164.4	34164.4		696.15	34319.5	34319.5	34319.5	34319.5		696.1	33855.2	33855.2	33855.2	33855.2		696.1	33426.1	33426.1	33426.1	33426.1		543.25	35147.4	34992	34992	35732.6	35002.9	34992	35743.5		543.15	36086.2	35040.8	35040.8	35040.8	36124.5	35046.6	35040.8	36130.2		543.1	36013.6	34933.9	34934.8	34933.9	36131.5	34939
696.2	33884.3	33884.3	33884.3	33884.3		696.1	34046.1	34046.1	34046.1	34046.1		696.05	33819.6	33819.6	33819.6	33819.6		696.05	33967.7	33967.7	33967.7	33967.7		543.2	35485.4	34991.6	34991.6	35761	35003.3	34991.6	35772.6		543.1	36182.2	35040.1	35040.1	35040.1	36168.8	35046.2	35040.1	36174.9		543.05	35885	34933.4	34934.3	34933.4	36180.7	34938.7
696.15	33874.6	33874.6	33874.6	33874.6		696.05	34152.8	34152.8	34152.8	34152.8		696	34216.4	34216.4	34216.4	34216.4		696	33401.7	33401.7	33401.7	33401.7		543.15	35335.6	34991.4	34991.4	35790.7	35003.7	34991.4	35803.1		543.05	36030	35039.5	35039.5	35039.5	36215.2	35045.9	35039.5	36221.6		543	35976.8	34932.7	34933.7	34932.7	36232.1	34938.3
696.1	34109.8	34109.8	34109.8	34109.8		696	34384.3	34384.3	34384.3	34384.3		695.95	33860.1	33860.1	33860.1	33860.1		695.95	33510.4	33510.4	33510.4	33510.4		543.1	35424	34991	34991	35821.6	35004.2	34991	35834.7		543	36277.7	35038.7	35038.7	35038.7	36263.4	35045.4	35038.7	36270.2		542.95	36113	34932	34933.1	34932	36286	34937.8
696.05	33885.5	33885.5	33885.5	33885.5		695.95	34317.3	34317.3	34317.3	34317.3		695.9	34044.8	34044.8	34044.8	34044.8		695.9	33511.7	33511.7	33511.7	33511.7		543.05	35452	34990.7	34990.7	35853.9	35004.6	34990.7	35867.7		542.95	36066.2	35038	35038	35038	36313.9	35045.1	35038	36321		542.9	36338.5	34931.1	34932.3	34931.1	36342	34937.2
696	33781.5	33781.5	33781.5	33781.5		695.9	33860.3	33860.3	33860.3	33860.3		695.85	33742.7	33742.7	33742.7	33742.7		695.85	33878.2	33878.2	33878.2	33878.2		543	35575.8	34990.3	34990.3	35887.4	35004.9	34990.3	35902		542.9	36166.5	35037.3	35037.3	35037.3	36366.9	35044.7	35037.3	36374.3		542.85	36653.5	34930.1	34931.3	34930.1	36400.2	34936.4
695.95	33883.8	33883.8	33883.8	33883.8		695.85	34010.7	34010.7	34010.7	34010.7		695.8	33832.3	33832.3	33832.3	33832.3		695.8	33581.1	33581.1	33581.1	33581.1		542.95	35911.2	34989.6	34989.6	35922.3	35004.9	34989.6	35937.6		542.85	36557.5	35036.4	35036.4	35036.4	36421.9	35044.1	35036.4	36429.6		542.8	36236.8	34929.3	34930.5	34929.3	36461.3	34935.9
695.9	33626.8	33626.8	33626.8	33626.8		695.8	34031.6	34031.6	34031.6	34031.6		695.75	33943.6	33943.6	33943.6	33943.6		695.75	33666.6	33666.6	33666.6	33666.6		542.9	35383.4	34989.3	34989.3	35959	35005.4	34989.3	35975.1		542.8	36633.1	35035.3	35035.3	35035.4	36479.2	35043.4	35035.3	36487.3		542.75	36220.1	34928.5	34929.8	34928.5	36525.2	34935.4
695.85	33792.6	33792.6	33792.6	33792.6		695.75	33786.4	33786.4	33786.4	33786.4		695.7	33759.8	33759.8	33759.8	33759.8		695.7	33604.2	33604.2	33604.2	33604.2		542.85	35997.2	34988.6	34988.6	35996.9	35005.4	34988.6	36013.7		542.75	37023.9	35034.1	35034.1	35034.1	36538.7	35042.5	35034.1	36547.1		542.7	36569.3	34927.5	34928.8	34927.5	36591.7	34934.6
695.8	33695.9	33695.9	33695.9	33695.9		695.7	33985.5	33985.5	33985.5	33985.5		695.65	33500.2	33500.2	33500.2	33500.2		695.65	33368.2	33368.2	33368.2	33368.2		542.8	35975	34987.9	34987.9	36036.4	35005.4	34987.9	36053.9		542.7	36511.9	35033.2	35033.2	35033.2	36601.4	35041.8	35033.2	36610.1		542.65	36710.8	34926.4	34927.8	34926.4	36660.7	34933.8
695.75	33777.6	33777.6	33777.6	33777.6		695.65	34366.8	34366.8	34366.8	34366.8		695.6	33578	33578	33578	33578		695.6	33342.8	33342.8	33342.8	33342.8		542.75	35808.6	34987.3	34987.3	36077.7	35005.6	34987.3	36095.9		542.65	36927.3	35032	35032	35032	36666.5	35041	35032	36675.5		542.6	36663	34925.3	34926.8	34925.3	36732.7	34933
695.7	33843.7	33843.7	33843.7	33843.7		695.6	34263	34263	34263	34263		695.55	33878.7	33878.7	33878.7	33878.7		695.55	33445.3	33445.3	33445.3	33445.3		542.7	35686.5	34986.8	34986.8	36120.8	35005.8	34986.8	36139.8		542.6	37327.2	35030.5	35030.5	35030.5	36733.9	35039.8	35030.5	36743.3		542.55	36404	34924.4	34926	34924.4	36808.1	34932.3
695.65	33606	33606	33606	33606		695.55	34015.2	34015.2	34015.2	34015.2		695.5	33535.9	33535.9	33535.9	33535.9		695.5	33462.9	33462.9	33462.9	33462.9		542.65	35689.3	34986.3	34986.3	36165.9	35006	34986.3	36185.6		542.55	37026.7	35029.2	35029.2	35029.2	36804.3	35038.9	35029.2	36814		542.5	36647	34923.3	34925	34923.3	36886.4	34931.6
695.6	33557.2	33557.2	33557.2	33557.2		695.5	34149.1	34149.1	34149.1	34149.1		695.45	33712.8	33712.8	33712.8	33712.8		695.45	33501.1	33501.1	33501.1	33501.1		542.6	35890.9	34985.7	34985.7	36212.6	35006.1	34985.7	36233.1		542.5	36900.2	35028.1	35028.1	35028.1	36878	35038	35028.1	36888		542.45	36523.9	34922.4	34924.1	34922.3	36967.8	34931.1
695.55	33406.5	33406.5	33406.5	33406.5		695.45	33726.6	33726.6	33726.6	33726.6		695.4	33632.3	33632.3	33632.3	33632.3		695.4	33384.7	33384.7	33384.7	33384.7		542.55	36133.6	34984.8	34984.8	36261	35006	34984.8	36282.2		542.45	36666.2	35027	35027	35027	36954.8	35037.7	35027	36965.4		542.4	36880.9	34921.2	34922.9	34921.1	37052.1	34930.6
695.5	33527.5	33527.5	33527.5	33527.5		695.4	33703.8	33703.8	33703.8	33703.8		695.35	33664.8	33664.8	33664.8	33664.8		695.35	33798.7	33798.7	33798.7	33798.7		542.5	35749.6	34984.3	34984.3	36311.7	35006.2	34984.3	36333.6		542.4	37494.8	35025.5	35025.5	35025.5	37033.9	35036.9	35025.5	37045.4		542.35	36764.8	34920	34921.8	34920	37140.1	34930.2
695.45	33445	33445	33445	33445		695.35	33887.9	33887.9	33887.9	33887.9		695.3	33713.6	33713.6	33713.6	33713.6		695.3	33601	33601	33601	33601		542.45	35884.8	34983.6	34983.6	36364.2	35006.3	34983.6	36386.9		542.35	37629.6	35023.8	35023.8	35023.8	37116	35036.1	35023.8	37128.3		542.3	36869	34918.8	34920.7	34918.8	37231.3	34929.6
695.4	33530.2	33530.2	33530.2	33530.2		695.3	33821.4	33821.4	33821.4	33821.4		695.25	33524.2	33524.2	33524.2	33524.2		695.25	33454.7	33454.7	33454.7	33454.7		542.4	36260.6	34982.7	34982.7	36418.8	35006.1	34982.7	36442.2		542.3	37183.1	35022.4	35022.4	35022.4	37202	35035.6	35022.4	37215.1		542.25	37139	34917.5	34919.4	34917.4	37325.6	34929
695.35	33357.3	33357.3	33357.3	33357.3		695.25	33746.6	33746.6	33746.6	33746.6		695.2	33556.1	33556.1	33556.1	33556.1		695.2	33270.9	33270.9	33270.9	33270.9		542.35	36449	34981.6	34981.6	36475.3	35005.8	34981.6	36499.4		542.25	37416	35020.9	35020.9	35020.9	37290.9	35034.9	35020.9	37304.8		542.2	37422.3	34915.9	34918	34915.9	37423.2	34928.1
695.3	33650.4	33650.4	33650.4	33650.4		695.2	33560	33559.9	33559.9	33560		695.15	33503.8	33503.7	33503.7	33503.8		695.15	33571.8	33571.8	33571.8	33571.8		542.3	36530.1	34980.5	34980.5	36533.9	35005.4	34980.5	36558.7		542.2	37431.3	35019.4	35019.4	35019.4	37382.9	35034.2	35019.4	37397.7		542.15	37571.9	34914.3	34916.5	34914.3	37524.5	34927.2
695.25	33594.6	33594.5	33594.5	33594.6		695.15	33625.3	33625.2	33625.2	33625.3		695.1	33387.9	33387.8	33387.8	33387.9		695.1	33524.7	33524.7	33524.7	33524.7		542.25	36502.4	34979.4	34979.4	36594.6	35005	34979.4	36620.2		542.15	37512.3	35017.8	35017.8	35017.8	37478.1	35033.4	35017.8	37493.7		542.1	37694.3	34912.6	34915	34912.5	37629.1	34926.1
695.2	33867	33866.9	33866.9	33867		695.1	33768.2	33768.1	33768.1	33768.2		695.05	33569.9	33569.8	33569.8	33569.9		695.05	33699.6	33699.6	33699.6	33699.6		542.2	36489.1	34978.3	34978.3	36657.6	35004.7	34978.3	36683.9		542.1	37666.4	35016.1	35016.1	35016.1	37577	35032.6	35016.1	37593.5		542.05	37692.3	34910.9	34913.4	34910.8	37737.2	34925.1
695.15	33560.2	33560.1	33560.1	33560.2		695.05	33494.9	33494.8	33494.8	33494.9		695	33570.8	33570.7	33570.7	33570.8		695	33291.1	33291.1	33291.1	33291.1		542.15	37019.9	34976.9	34976.9	36722.8	35003.9	34976.9	36749.8		542.05	38092.1	35014.2	35014.2	35014.2	37678.9	35031.5	35014.2	37696.1		542	37579.6	34909.2	34912	34909.2	37848.9	34924.2
695.1	33018.3	33018.2	33018.2	33018.3		695	33921	33920.9	33920.9	33921		694.95	33532.6	33532.5	33532.5	33532.6		694.95	33586.7	33586.7	33586.7	33586.7		542.1	37023.3	34975.4	34975.4	36790.3	35003.2	34975.4	36818.1		542	38090.9	35012.2	35012.2	35012.2	37784	35030.4	35012.2	37802.1		541.95	37673.5	34907.5	34910.4	34907.5	37964.5	34923.1
695.05	33043.8	33043.7	33043.7	33043.8		694.95	33749.3	33749.2	33749.2	33749.3		694.9	33691.3	33691.2	33691.2	33691.3		694.9	33618.3	33618.2	33618.2	33618.3		542.05	36724.5	34974.1	34974.1	36860.3	35003	34974.1	36889.1		541.95	38438.3	35010.1	35010.1	35010.1	37892.2	35029	35010.1	37911.2		541.9	37873.5	34905.7	34908.8	34905.7	38083.4	34922
695	33158.8	33158.7	33158.7	33158.8		694.9	33712.4	33712.3	33712.3	33712.4		694.85	33662.3	33662.2	33662.2	33662.3		694.85	33454.2	33454.1	33454.1	33454.2		542	36290	34973.2	34973.2	36933	35003.2	34973.2	36963		541.9	38566.5	35007.8	35007.8	35007.8	38004.2	35027.6	35007.8	38024		541.85	37960.6	34903.8	34907.1	34903.8	38205.7	34920.8
694.95	33158.8	33158.6	33158.6	33158.8		694.85	33937.6	33937.4	33937.4	33937.6		694.8	33691.7	33691.5	33691.5	33691.7		694.8	33562.3	33562.2	33562.2	33562.3		541.95	36642.7	34972	34972	37007.8	35003.2	34972	37039.1		541.85	38230.9	35005.8	35005.8	35005.8	38119.6	35026.4	35005.8	38140.3		541.8	37911.4	34902	34905.4	34901.9	38331.5	34919.6
694.9	33158.7	33158.5	33158.5	33158.7		694.8	34070.6	34070.4	34070.4	34070.6		694.75	33565.8	33565.6	33565.6	33565.8		694.75	33104.5	33104.4	33104.4	33104.5		541.9	36766.9	34970.7	34970.7	37085.3	35003.2	34970.7	37117.8		541.8	38451.4	35003.6	35003.6	35003.6	38238.2	35025	35003.6	38259.7		541.75	37952.7	34900.1	34903.7	34900.1	38461.2	34918.4
694.85	33158.7	33158.4	33158.4	33158.7		694.75	33566.4	33566.2	33566.2	33566.4		694.7	33387.1	33386.9	33386.9	33387.1		694.7	33238.6	33238.5	33238.5	33238.6		541.85	37065	34969.2	34969.2	37164.9	35003.1	34969.2	37198.8		541.75	38379.7	35001.5	35001.5	35001.5	38360.1	35023.7	35001.5	38382.4		541.7	38252	34898.1	34901.8	34898	38594	34917.1
694.8	33158.6	33158.4	33158.4	33158.6		694.7	33607	33606.7	33606.7	33607		694.65	33709.4	33709.1	33709.1	33709.4		694.65	33737.2	33737.1	33737.1	33737.2		541.8	37277.3	34967.5	34967.5	37246.9	35002.8	34967.5	37282.2		541.7	38949.3	34999	34999	34999	38485.3	35022.1	34999	38508.4		541.65	38385.1	34895.9	34899.8	34895.9	38730	34915.6
694.75	33158.7	33158.3	33158.3	33158.7		694.65	33607	33606.7	33606.7	33607		694.6	33658.1	33657.8	33657.8	33658.1		694.6	33737	33736.9	33736.9	33737		541.75	37307.6	34965.8	34965.8	37331.3	35002.6	34965.8	37368		541.65	38727.8	34996.6	34996.6	34996.6	38613.7	35020.5	34996.6	38637.7		541.6	38539.4	34893.7	34897.7	34893.6	38869.2	34914
694.7	33158.7	33158.3	33158.3	33158.7		694.6	33606.9	33606.5	33606.5	33606.9		694.55	33396.6	33396.2	33396.2	33396.6		694.55	33736.8	33736.6	33736.6	33736.8		541.7	37669.9	34963.9	34963.9	37417.8	35002.2	34963.9	37456.1		541.6	38963.7	34994.1	34994.1	34994.1	38745.1	35018.9	34994.1	38769.9		541.55	39038.5	34891.1	34895.4	34891.1	39011.6	34912.2
694.65	33158.7	33158.3	33158.3	33158.7		694.55	33606.8	33606.4	33606.4	33606.8		694.5	33396.5	33396.1	33396.1	33396.5		694.5	33736.8	33736.5	33736.5	33736.8		541.65	37536.7	34962	34962	37507	35001.9	34962	37546.9		541.55	39306.7	34991.4	34991.4	34991.4	38879.3	35017	34991.4	38904.9		541.5	39160.2	34888.5	34892.9	34888.4	39156.9	34910.4
694.6	33158.7	33158.2	33158.2	33158.7		694.5	33606.8	33606.3	33606.3	33606.8		694.45	33396.4	33395.9	33395.9	33396.4		694.45	33736.6	33736.3	33736.3	33736.6		541.6	37682.9	34960.1	34960.1	37598.7	35001.6	34960.1	37640.2		541.5	39258.1	34988.7	34988.7	34988.7	39016.8	35015.3	34988.7	39043.4		541.45	39154.6	34885.9	34890.4	34885.8	39305.1	34908.9
694.55	33158.7	33158.1	33158.1	33158.7		694.45	33606.9	33606.3	33606.3	33606.9		694.4	33396.5	33395.9	33395.9	33396.5		694.4	33736.5	33736.2	33736.2	33736.5		541.55	37997	34957.9	34957.9	37692.5	35001.1	34957.9	37735.8		541.45	39989.2	34985.5	34985.5	34985.5	39156.6	35013.5	34985.5	39184.6		541.4	39319.3	34883.2	34887.9	34883.1	39456.1	34907.4
694.5	33158.6	33157.9	33157.9	33158.6		694.4	33606.9	33606.2	33606.2	33606.9		694.35	33396.6	33395.9	33395.9	33396.6		694.35	33736.6	33736.2	33736.2	33736.6		541.5	38059.1	34955.6	34955.6	37788.6	35000.7	34955.6	37833.7		541.4	39869.4	34982.4	34982.4	34982.4	39299.1	35011.8	34982.4	39328.5		541.35	39637.6	34880.3	34885.1	34880.2	39609.8	34905.7
694.45	33158.7	33157.9	33157.9	33158.7		694.35	33606.9	33606.1	33606.1	33606.9		694.3	33396.7	33395.9	33395.9	33396.7		694.3	33736.4	33736	33736	33736.4		541.45	38149.4	34953.3	34953.3	37886.9	35000.3	34953.3	37933.9		541.35	39733.4	34979.4	34979.4	34979.4	39444.3	35010.3	34979.4	39475.2		541.3	39659	34877.3	34882.4	34877.2	39765.9	34904
694.4	33158.9	33157.9	33157.9	33158.9		694.3	33606.9	33606	33606	33606.9		694.25	33396.7	33395.8	33395.8	33396.7		694.25	33736.3	33735.8	33735.8	33736.3		541.4	37835	34951.3	34951.3	37987.8	35000.2	34951.3	38036.8		541.3	39925.5	34976.2	34976.2	34976.3	39592	35008.7	34976.2	39624.5		541.25	39452.7	34874.5	34879.8	34874.4	39924.4	34902.6
694.35	33159	33157.9	33157.9	33159		694.25	33607	33605.9	33605.9	33607		694.2	33396.8	33395.8	33395.8	33396.8		694.2	33736.3	33735.7	33735.7	33736.3		541.35	38147.4	34949	34949	38090.9	34999.9	34949	38141.9		541.25	40252.5	34972.9	34972.9	34972.9	39741.7	35007	34972.9	39775.8		541.2	39928.6	34871.4	34877.1	34871.3	40084.7	34900.9
694.3	33159.2	33157.9	33157.9	33159.2		694.2	33607.2	33605.9	33605.9	33607.2		694.15	33396.9	33395.7	33395.7	33396.9		694.15	33736.2	33735.6	33735.6	33736.2		541.3	38250.2	34946.6	34946.6	38196	34999.7	34946.6	38249.1		541.2	40064.3	34969.7	34969.7	34969.7	39893.5	35005.5	34969.7	39929.4		541.15	40158.2	34868.2	34874.3	34868.1	40247	34899.2
694.25	33159.4	33157.8	33157.8	33159.4		694.15	33607.4	33605.9	33605.9	33607.4		694.1	33397.1	33395.7	33395.7	33397.1		694.1	33736.2	33735.5	33735.5	33736.2		541.25	38414.6	34944.1	34944.1	38303	34999.4	34944.1	38358.3		541.15	40715.6	34966	34966	34966.1	40046.7	35003.7	34966	40084.4		541.1	40136.6	34864.9	34871.5	34864.8	40410.8	34897.5
694.2	33159.6	33157.8	33157.8	33159.6		694.1	33607.5	33605.8	33605.8	33607.5		694.05	33397.3	33395.7	33395.7	33397.3		694.05	33736.3	33735.4	33735.4	33736.3		541.2	38671.4	34941.4	34941.4	38411.7	34999.1	34941.4	38469.4		541.1	40701.3	34962.4	34962.4	34962.4	40201.8	35002	34962.4	40241.4		541.05	40397.1	34861.5	34868.5	34861.4	40575.9	34895.8
694.15	33159.8	33157.7	33157.7	33159.8		694.05	33607.7	33605.6	33605.6	33607.7		694	33397.5	33395.7	33395.7	33397.5		694	33736.3	33735.3	33735.3	33736.3		541.15	39012.6	34938.4	34938.5	38522.1	34998.6	34938.4	38582.3		541.05	40784.8	34958.7	34958.7	34958.7	40358.1	35000.3	34958.7	40399.7		541	40735.2	34857.9	34865.4	34857.8	40741.9	34893.9
694.1	33160.1	33157.7	33157.7	33160.1		694	33607.9	33605.5	33605.5	33607.9		693.95	33397.7	33395.6	33395.6	33397.7		693.95	33736.1	33735	33735	33736.1		541.1	39066.6	34935.5	34935.5	38634.4	34998.2	34935.5	38697.1		541	40963.4	34954.9	34954.9	34954.9	40515.4	34998.7	34954.9	40559.2		540.95	40694.1	34854.4	34862.2	34854.2	40908.9	34892.2
694.05	33160.4	33157.6	33157.6	33160.4		693.95	33608.1	33605.4	33605.4	33608.1		693.9	33397.8	33395.4	33395.4	33397.8		693.9	33736	33734.7	33734.7	33736		541.05	39060.1	34932.5	34932.5	38748.3	34997.9	34932.5	38813.7		540.95	41172.8	34951	34951	34951	40673.5	34997	34951	40719.5		540.9	40851.5	34850.7	34859	34850.5	41076.3	34890.4
694	33160.9	33157.6	33157.6	33160.9		693.9	33608.5	33605.3	33605.3	33608.5		693.85	33398.1	33395.3	33395.3	33398.1		693.85	33736.2	33734.6	33734.6	33736.2		541	39152.9	34929.5	34929.5	38863.6	34997.6	34929.5	38931.8		540.9	41127.3	34947.1	34947.1	34947.1	40832.2	34995.4	34947.1	40880.6		540.85	40981.9	34846.9	34855.7	34846.7	41243.8	34888.7
693.95	33161.4	33157.6	33157.6	33161.4		693.85	33608.8	33605.3	33605.3	33608.8		693.8	33398.4	33395.1	33395.1	33398.4		693.8	33736.3	33734.5	33734.5	33736.3		540.95	39433.1	34926.2	34926.2	38980.1	34997.3	34926.2	39051.2		540.85	41284.5	34943.1	34943.1	34943.1	40991.2	34993.9	34943.1	41042		540.8	41259.9	34843	34852.2	34842.8	41411.1	34886.9
693.9	33161.9	33157.5	33157.5	33161.9		693.8	33609.3	33605.2	33605.2	33609.3		693.75	33398.7	33395	33395	33398.7		693.75	33736.5	33734.4	33734.4	33736.5		540.9	39735.6	34922.7	34922.8	39097.6	34996.9	34922.7	39171.7		540.8	41755.3	34938.7	34938.7	34938.8	41149.8	34992.2	34938.7	41203.2		540.75	41288.9	34839.1	34848.7	34838.8	41578	34885.3
693.85	33162.5	33157.4	33157.4	33162.5		693.75	33609.9	33605.2	33605.2	33609.9		693.7	33399.1	33394.8	33394.8	33399.1		693.7	33736.7	33734.2	33734.2	33736.7		540.85	40084.4	34919	34919	39215.9	34996.4	34919	39293.3		540.75	41565.4	34934.6	34934.5	34934.6	41308.2	34990.8	34934.5	41364.4		540.7	41908.9	34834.7	34844.8	34834.5	41743.7	34883.3
693.8	33163.3	33157.3	33157.3	33163.3		693.7	33610.4	33605	33605	33610.4		693.65	33399.5	33394.6	33394.6	33399.5		693.65	33736.8	33734	33734	33736.8		540.8	40143.3	34915.3	34915.3	39335.1	34996	34915.3	39415.9		540.7	41848.1	34930.2	34930.2	34930.2	41465.7	34989.3	34930.2	41524.9		540.65	41591.4	34830.6	34841.1	34830.3	41908.5	34881.7
693.75	33164.1	33157.2	33157.2	33164.1		693.65	33611.2	33604.8	33604.8	33611.2		693.6	33400.2	33394.5	33394.5	33400.2		693.6	33737.2	33733.9	33733.9	33737.2		540.75	40257.3	34911.4	34911.4	39454.9	34995.6	34911.4	39539.2		540.65	42158.7	34925.6	34925.6	34925.6	41622.1	34987.8	34925.6	41684.4		540.6	42116.1	34826.1	34837	34825.9	42071.5	34879.9
693.7	33165	33157.1	33157.1	33165		693.6	33612	33604.7	33604.7	33612		693.55	33400.7	33394.2	33394.2	33400.7		693.55	33737.7	33733.9	33733.9	33737.7		540.7	40342.8	34907.5	34907.5	39575.2	34995.4	34907.5	39663.1		540.6	42744.6	34920.6	34920.6	34920.7	41776.8	34986.1	34920.6	41842.3		540.55	42388.3	34821.5	34832.8	34821.2	42232.3	34878.1
693.65	33166.1	33157	33157	33166.1		693.55	33613	33604.7	33604.7	33613		693.5	33401.6	33394.1	33394.1	33401.6		693.5	33738.1	33733.8	33733.8	33738.1		540.65	40388.5	34903.5	34903.6	39695.7	34995.3	34903.5	39787.5		540.55	42461.1	34915.9	34915.9	34915.9	41930	34984.8	34915.9	41999		540.5	42433.6	34816.8	34828.6	34816.5	42390.9	34876.4
693.6	33167.4	33156.8	33156.8	33167.4		693.5	33614.1	33604.6	33604.6	33614.1		693.45	33402.5	33394	33394	33402.5		693.45	33738.6	33733.6	33733.6	33738.6		540.6	40348.7	34899.6	34899.7	39816.3	34995.5	34899.6	39912.3		540.5	42638.3	34911	34911	34911	42080.9	34983.6	34911	42153.5		540.45	42420	34812.1	34824.4	34811.8	42546.9	34875
693.55	33168.9	33156.7	33156.7	33168.9		693.45	33615.4	33604.5	33604.5	33615.4		693.4	33403.6	33393.9	33393.9	33403.6		693.4	33739.1	33733.4	33733.4	33739.1		540.55	40523.5	34895.6	34895.6	39936.7	34995.7	34895.6	40037		540.45	42863.6	34905.9	34905.9	34906	42229.2	34982.4	34905.9	42305.7		540.4	42526.8	34807.4	34820.1	34807.1	42699.9	34873.6
693.5	33170.6	33156.6	33156.6	33170.6		693.4	33616.8	33604.3	33604.3	33616.8		693.35	33404.8	33393.7	33393.7	33404.8		693.35	33739.9	33733.3	33733.3	33739.9		540.5	40605.2	34891.4	34891.5	40056.7	34996.1	34891.4	40161.5		540.4	42788.4	34901	34900.9	34901	42374.9	34981.5	34900.9	42455.4		540.35	42883.9	34802.5	34815.5	34802.1	42848.9	34872.2
693.45	33172.6	33156.5	33156.5	33172.6		693.35	33618.5	33604.2	33604.2	33618.5		693.3	33406.1	33393.4	33393.4	33406.1		693.3	33740.9	33733.3	33733.3	33740.9		540.45	40944.2	34887.1	34887.2	40176	34996.4	34887.1	40285.4		540.35	42952.2	34895.9	34895.8	34895.9	42517.4	34980.7	34895.8	42602.2		540.3	43091.8	34797.4	34810.9	34797	42994.2	34870.9
693.4	33175	33156.4	33156.4	33175		693.3	33620.4	33604.1	33604.1	33620.4		693.25	33407.6	33393.2	33393.2	33407.6		693.25	33741.8	33733.2	33733.2	33741.8		540.4	41347.2	34882.4	34882.5	40294.1	34996.7	34882.4	40408.5		540.3	43024.2	34890.7	34890.7	34890.7	42655.9	34980.1	34890.7	42745.4		540.25	42962.6	34792.4	34807	34792	43135.5	34869.9
693.35	33177.5	33156.3	33156.3	33177.5		693.25	33622.6	33604	33604	33622.6		693.2	33409.5	33393	33393	33409.5		693.2	33743.1	33733.1	33733.1	33743.1		540.35	41417.5	34877.7	34877.8	40411.1	34997.3	34877.7	40530.8		540.25	43505.9	34885.3	34885.2	34885.3	42790.4	34979.6	34885.2	42884.7		540.2	43077.2	34787.3	34803	34786.9	43272.1	34869.1
693.3	33180.5	33156.2	33156.2	33180.5		693.2	33625.1	33603.9	33603.9	33625.1		693.15	33411.5	33392.8	33392.8	33411.5		693.15	33744.4	33733	33733	33744.4		540.3	41352.7	34873	34873.2	40526.8	34998.1	34873	40652		540.2	43373.7	34879.9	34879.9	34879.9	42920.8	34979.4	34879.9	43020.4		540.15	43421.4	34782.1	34798.9	34781.6	43403.1	34868.3
693.25	33183.9	33156	33156	33183.9		693.15	33627.9	33603.8	33603.8	33627.9		693.1	33413.9	33392.7	33392.7	33413.9		693.1	33746	33733	33733	33746		540.25	41457.2	34868.3	34868.5	40640.8	34999.1	34868.3	40771.9		540.15	43573.9	34874.4	34874.4	34874.4	43046.5	34979.4	34874.4	43151.6		540.1	43366.9	34776.8	34794.8	34776.3	43529.1	34867.9
693.2	33187.7	33155.8	33155.8	33187.7		693.1	33631	33603.6	33603.6	33631		693.05	33416.7	33392.5	33392.5	33416.7		693.05	33747.7	33732.8	33732.8	33747.7		540.2	41628.2	34863.4	34863.6	40753	35000.4	34863.4	40890.2		540.1	43548.1	34868.9	34868.9	34868.9	43166.8	34979.8	34868.9	43277.7		540.05	43731.5	34771.3	34790.4	34770.8	43649.3	34867.6
693.15	33192.2	33155.7	33155.7	33192.2		693.05	33634.7	33603.5	33603.5	33634.7		693	33419.7	33392.3	33392.3	33419.7		693	33749.6	33732.7	33732.7	33749.6		540.15	41473.8	34858.6	34858.9	40863.3	35002.1	34858.6	41007		540.05	43699.1	34863.3	34863.3	34863.3	43281.8	34980.4	34863.3	43399		540	43857.7	34765.8	34786	34765.2	43763.3	34867.5
693.1	33197.3	33155.6	33155.6	33197.3		693	33638.7	33603.3	33603.3	33638.7		692.95	33423.1	33392.1	33392.1	33423.1		692.95	33752	33732.7	33732.7	33752		540.1	41412.7	34853.9	34854.2	40971.3	35004.2	34853.9	41121.9		540	43935.4	34857.6	34857.5	34857.6	43391.2	34981.4	34857.5	43515.1		539.95	43840.1	34760.3	34781.6	34759.6	43870.5	34867.8
693.05	33202.9	33155.4	33155.4	33202.9		692.95	33643.2	33603.1	33603.1	33643.2		692.9	33427.1	33391.9	33391.9	33427.1		692.9	33754.7	33732.7	33732.7	33754.7		540.05	41998.8	34848.8	34849.1	41076.1	35006.3	34848.8	41233.9		539.95	43749.6	34851.9	34851.9	34851.9	43494.7	34982.8	34851.9	43625.7		539.9	43987.9	34754.6	34777.1	34754	43971.1	34868.4
693	33209.2	33155.2	33155.2	33209.2		692.9	33648.5	33603	33603	33648.5		692.85	33431.4	33391.7	33391.7	33431.4		692.85	33757.6	33732.6	33732.6	33757.6		540	41804.4	34843.8	34844.2	41178.2	35008.9	34843.8	41343.8		539.9	44014.9	34846.1	34846.1	34846.1	43591.2	34984.6	34846.1	43729.8		539.85	43922.1	34749	34772.6	34748.3	44065.1	34869.5
692.95	33216.6	33155	33155	33216.6		692.85	33654.1	33602.7	33602.7	33654.1		692.8	33436.5	33391.5	33391.5	33436.5		692.8	33761	33732.6	33732.6	33761		539.95	41733.1	34838.8	34839.3	41277.4	35012	34838.8	41451.1		539.85	44147.2	34840.3	34840.2	34840.3	43681.2	34986.9	34840.2	43828		539.8	43942.7	34743.4	34768.1	34742.7	44151.5	34871
692.9	33224.7	33154.8	33154.8	33224.7		692.8	33660.7	33602.5	33602.5	33660.7		692.75	33442.1	33391.3	33391.3	33442.1		692.75	33764.8	33732.5	33732.5	33764.8		539.9	42107.4	34833.5	34834.1	41373	35015.3	34833.5	41555.3		539.8	44136.7	34834.4	34834.3	34834.4	43764.7	34989.7	34834.3	43920.1		539.75	44572.2	34737.4	34763.2	34736.6	44229.4	34872.7
692.85	33233.9	33154.6	33154.6	33233.9		692.75	33668	33602.1	33602.1	33668		692.7	33448.1	33390.9	33390.9	33448.1		692.7	33768.9	33732.4	33732.4	33768.9		539.85	41960	34828.4	34829.1	41465.3	35019.2	34828.4	41656.7		539.75	44196.4	34828.5	34828.4	34828.4	43840.8	34993.1	34828.4	44005.6		539.7	44408.9	34731.5	34758.4	34730.7	44300	34875
692.8	33244.5	33154.3	33154.3	33244.5		692.7	33675.9	33601.8	33601.8	33675.9		692.65	33455.4	33390.8	33390.8	33455.4		692.65	33773.9	33732.4	33732.4	33773.9		539.8	42096.7	34823.2	34824	41553.2	35023.5	34823.2	41754.3		539.7	44249.1	34822.5	34822.4	34822.5	43909	34997.1	34822.4	44083.7		539.65	44177.5	34725.7	34753.7	34724.9	44362.8	34878
692.75	33256.2	33154.1	33154.1	33256.2		692.65	33685.4	33601.6	33601.6	33685.4		692.6	33463.4	33390.6	33390.6	33463.4		692.6	33779.3	33732.3	33732.3	33779.3		539.75	42477.5	34817.6	34818.6	41636.8	35028.2	34817.6	41848.2		539.65	44274.8	34816.5	34816.4	34816.5	43969.7	35001.8	34816.4	44155.2		539.6	45074.8	34719.4	34748.5	34718.5	44416.7	34881.2
692.7	33269.2	33153.9	33153.9	33269.2		692.6	33695.8	33601.4	33601.4	33695.8		692.55	33472.1	33390.4	33390.4	33472.1		692.55	33785.2	33732.3	33732.3	33785.2		539.7	42266.7	34812.3	34813.4	41716.4	35033.6	34812.3	41938.8		539.6	44406.6	34810.5	34810.4	34810.4	44022.9	35007.2	34810.4	44219.9		539.55	44776.5	34713.3	34743.5	34712.3	44461.7	34885.2
692.65	33284.4	33153.7	33153.7	33284.4		692.55	33707	33601	33601	33707		692.5	33482.2	33390.2	33390.2	33482.2		692.5	33792.2	33732.2	33732.2	33792.2		539.65	42242.6	34806.9	34808.2	41791.6	35039.7	34806.9	42025.6		539.55	45027.9	34804	34803.9	34804	44067.5	35013.1	34803.9	44276.9		539.5	44764.4	34707.2	34738.5	34706.1	44498.5	34890
692.6	33301	33153.4	33153.4	33301		692.5	33720.3	33600.7	33600.7	33720.3		692.45	33493.1	33389.9	33389.9	33493.1		692.45	33799.9	33732.1	33732.1	33799.9		539.6	42601.8	34801.3	34802.8	41861.9	35046.2	34801.3	42108.3		539.5	44561.2	34797.9	34797.7	34797.8	44103.7	35020.3	34797.7	44326.4		539.45	45162.8	34700.9	34733.2	34699.7	44526.6	34895.5
692.55	33319.2	33153.1	33153.1	33319.2		692.45	33734.8	33600.5	33600.5	33734.8		692.4	33505.3	33389.6	33389.6	33505.3		692.4	33808.2	33732	33732	33808.2		539.55	42414.5	34795.8	34797.5	41927	35053.6	34795.8	42186.5		539.45	44199.3	34792	34791.8	34791.8	44132.1	35028.6	34791.8	44369.2		539.4	45065.2	34694.6	34728	34693.3	44545.5	34901.8
692.5	33340.6	33152.8	33152.8	33340.6		692.4	33750.6	33600.2	33600.2	33750.6		692.35	33519.2	33389.2	33389.2	33519.2		692.35	33817.9	33731.8	33731.8	33817.9		539.5	42433	34790.3	34792.2	41987	35061.9	34790.3	42260.5		539.4	44671.5	34785.8	34785.5	34785.6	44152.1	35037.8	34785.5	44404.6		539.35	44561.1	34688.6	34723.1	34687.3	44555.4	34909.5
692.45	33364.1	33152.5	33152.5	33364.1		692.35	33768.9	33599.8	33599.8	33768.9		692.3	33534.3	33388.9	33388.9	33534.3		692.3	33828.4	33731.5	33731.5	33828.4		539.45	43023.9	34784.4	34786.6	42041.3	35070.5	34784.4	42329.7		539.35	44362.1	34779.7	34779.4	34779.5	44163.6	35048.3	34779.4	44432.9		539.3	45056.4	34682.4	34719.3	34680.9	44556.4	34917.9
692.4	33389.6	33152.3	33152.3	33389.6		692.3	33788.7	33599.4	33599.4	33788.7		692.25	33551.3	33388.6	33388.6	33551.3		692.25	33840.1	33731.3	33731.3	33840.1		539.4	43001.6	34778.4	34781	42090.4	35080.1	34778.4	42394.6		539.3	44632	34773.6	34773.2	34773.3	44165.9	35059.9	34773.2	44453.1		539.25	44735.1	34676.3	34716.1	34674.7	44548.8	34927.7
692.35	33419.2	33151.9	33151.9	33419.2		692.25	33810.7	33599.1	33599.1	33810.7		692.2	33570.3	33388.2	33388.2	33570.3		692.2	33853.7	33731.2	33731.2	33853.7		539.35	42864.5	34772.6	34775.6	42134	35090.8	34772.6	42455.2		539.25	44723.3	34767.3	34766.9	34767	44159.8	35072.9	34766.9	44466.4		539.2	44560.3	34670.3	34712.9	34668.6	44532	34938.8
692.3	33451.8	33151.6	33151.6	33451.8		692.2	33835.9	33598.8	33598.8	33835.9		692.15	33590.6	33387.8	33387.8	33590.6		692.15	33868.5	33731.1	33731.1	33868.5		539.3	42524	34767	34770.5	42171.9	35102.8	34767	42511		539.2	44553	34761.2	34760.7	34760.8	44145.6	35087.5	34760.7	44473		539.15	44550.2	34664.3	34709.8	34662.6	44505.8	34951.2
692.25	33487.1	33151.2	33151.2	33487.1		692.15	33863	33598.4	33598.4	33863		692.1	33614.3	33387.4	33387.4	33614.3		692.1	33884.8	33730.8	33730.8	33884.8		539.25	42789.4	34761.2	34765.2	42203.4	35115.6	34761.2	42561.8		539.15	44468.3	34755.1	34754.6	34754.7	44122.8	35103.7	34754.6	44472.6		539.1	45143	34658	34706.4	34656.1	44470.7	34964.8
692.2	33527.6	33150.8	33150.8	33527.6		692.1	33893.1	33597.9	33597.9	33893.1		692.05	33640.1	33387.1	33387.1	33640.1		692.05	33903.4	33730.6	33730.6	33903.4		539.2	43258.4	34755.1	34759.7	42228.9	35129.3	34755.1	42607.6		539.1	44342	34749.2	34748.5	34748.6	44090.9	35121.8	34748.5	44465		539.05	45136.3	34651.6	34702.9	34649.7	44427	34979.9
692.15	33572.5	33150.4	33150.4	33572.5		692.05	33926.9	33597.3	33597.3	33926.9		692	33667.7	33386.8	33386.8	33667.7		692	33923.4	33730.3	33730.3	33923.4		539.15	42983.2	34749.2	34754.4	42248.6	35144.6	34749.2	42649.2		539.05	44821.2	34742.9	34742.1	34742.2	44050.7	35141.5	34742.1	44451		539	44980.4	34645.4	34699.5	34643.3	44374.4	34996.7
692.1	33621.1	33150.1	33150.1	33621.1		692	33963.4	33596.8	33596.8	33963.4		691.95	33700	33386.4	33386.4	33700		691.95	33945.8	33729.9	33729.9	33945.8		539.1	42742.4	34743.4	34749.4	42262.4	35161.2	34743.4	42686.3		539	44374.2	34736.9	34736	34736.1	44002.7	35163.4	34736	44431.2		538.95	44968.6	34639.1	34696.1	34637	44312.8	35015.3
692.05	33675.9	33149.6	33149.6	33675.9		691.95	34004.5	33596.3	33596.3	34004.5		691.9	33734.4	33386	33386	33734.4		691.9	33971.3	33729.7	33729.7	33971.3		539.05	42433.8	34737.9	34744.8	42270.2	35179.5	34737.9	42718.7		538.95	44143.1	34731.1	34730	34730.2	43946.6	35187.6	34730	44405.3		538.9	44808.6	34633.1	34692.8	34630.7	44243.3	35035.9
692	33736.9	33149.1	33149.1	33736.9		691.9	34050.1	33595.8	33595.8	34050.1		691.85	33772	33385.6	33385.6	33772		691.85	33998.6	33729.4	33729.4	33998.6		539	42738.3	34732.1	34740	42271.1	35199.1	34732.1	42746		538.9	44488.6	34725.1	34723.9	34724	43881.6	35213.9	34723.9	44373		538.85	44794.4	34627.1	34689.5	34624.5	44165.9	35058.5
691.95	33802.8	33148.5	33148.5	33802.8		691.85	34099	33595.3	33595.3	34099		691.8	33814.6	33384.9	33384.9	33814.6		691.8	34029.4	33729.1	33729.1	34029.4		538.95	43059.7	34726.1	34735.1	42265.7	35220.1	34726.1	42768.7		538.85	44339.2	34719.3	34717.8	34717.9	43809.2	35242.6	34717.8	44335.7		538.8	44583.8	34621.2	34686.4	34618.3	44080.2	35083.3
691.9	33876.2	33148	33148	33876.2		691.8	34154.4	33594.7	33594.7	34154.4		691.75	33860	33384.2	33384.2	33860		691.75	34063.5	33728.7	33728.7	34063.5		538.9	43126	34720	34730.3	42254.1	35242.6	34720	42787		538.8	44526.3	34713.3	34711.6	34711.7	43729.3	35273.8	34711.6	44293.5		538.75	44469	34615.4	34683.3	34612.3	43986.6	35110.4
691.85	33958.5	33147.5	33147.5	33958.5		691.75	34215	33594.1	33594.1	34215		691.7	33910.5	33383.5	33383.5	33910.5		691.7	34100.2	33728.2	33728.2	34100.2		538.85	42808.1	34714.2	34726	42236.7	35267.1	34714.2	42801.3		538.75	44468.3	34707.4	34705.4	34705.5	43641.9	35307.8	34705.4	44246.4		538.7	44903	34609.3	34679.9	34606	43885.5	35139.5
691.8	34047.1	33147	33147	34047.1		691.7	34279.6	33593.5	33593.5	34279.6		691.65	33966.8	33382.9	33382.9	33966.8		691.65	34141.7	33727.7	33727.7	34141.7		538.8	42486.3	34708.6	34722.1	42213.3	35293.7	34708.6	42811.8		538.7	44259.4	34701.7	34699.3	34699.5	43546.9	35344.6	34699.3	44194.8		538.65	44448.8	34603.5	34676.9	34599.9	43777.7	35171.4
691.75	34144.6	33146.4	33146.4	34144.6		691.65	34353.6	33592.9	33592.9	34353.6		691.6	34026.7	33382.2	33382.2	34026.7		691.6	34187.4	33727.3	33727.3	34187.4		538.75	42837.1	34702.7	34718	42182.9	35321.9	34702.7	42817.4		538.65	44238.4	34696.1	34693.3	34693.5	43445.3	35384.5	34693.3	44139.5		538.6	44506.6	34597.7	34673.7	34593.8	43662.6	35205.8
691.7	34254.1	33145.7	33145.7	34254.1		691.6	34433.3	33592.2	33592.2	34433.3		691.55	34094.3	33381.6	33381.6	34094.3		691.55	34236.3	33726.7	33726.7	34236.3		538.7	42803.9	34696.9	34714.3	42146.7	35352	34696.9	42819.3		538.6	43691.5	34690.8	34687.6	34687.8	43337.7	35427.8	34687.6	44081.3		538.55	44039.5	34592.1	34670.9	34588	43541	35243.1
691.65	34371.9	33145	33145	34371.9		691.55	34518.4	33591.5	33591.5	34518.4		691.5	34167.8	33380.9	33380.9	34167.8		691.5	34291.8	33726.1	33726.1	34291.8		538.65	42644.5	34691.2	34711	42104.7	35384.5	34691.2	42817.9		538.55	43977.9	34685.4	34681.7	34681.9	43223.4	35474	34681.7	44019.6		538.5	44566.2	34586.3	34667.7	34581.9	43413	35282.8
691.6	34499.6	33144.3	33144.3	34499.6		691.5	34615.8	33590.8	33590.8	34615.8		691.45	34245.7	33380	33380	34245.7		691.45	34352.3	33725.5	33725.5	34352.3		538.6	42320.5	34685.7	34708.1	42057.2	35419.3	34685.7	42813.3		538.5	44378.5	34679.9	34675.6	34675.8	43102.4	35523.4	34675.6	43954.7		538.45	44566.5	34580.4	34664.5	34575.7	43279.4	35325.3
691.55	34644	33143.5	33143.5	34644		691.45	34719.7	33589.9	33589.9	34719.7		691.4	34334.8	33379.2	33379.2	34334.8		691.4	34416.9	33724.9	33724.9	34416.9		538.55	42244.6	34680.2	34705.7	42004.1	35456.3	34680.2	42805.7		538.45	43928	34674.7	34669.7	34670	42976.2	35576.4	34669.7	43888.2		538.4	44031.4	34574.8	34661.7	34569.9	43140.2	35371
691.5	34798.9	33142.8	33142.8	34798.9		691.4	34831.3	33589	33589	34831.3		691.35	34429.8	33378.3	33378.3	34429.8		691.35	34490.8	33724.4	33724.4	34490.8		538.5	42456.5	34674.6	34703.5	41944.6	35495.4	34674.6	42794.4		538.4	44293.1	34669.4	34663.6	34663.9	42844.7	35632.6	34663.6	43819.7		538.35	44519	34568.9	34659.6	34563.8	42995.4	35419.2
691.45	34965	33141.9	33141.9	34965		691.35	34957.3	33588	33588	34957.3		691.3	34531.8	33377.4	33377.4	34531.8		691.3	34570.4	33723.9	33723.9	34570.4		538.45	42354.5	34669.1	34701.8	41879.8	35537.1	34669.1	42780.5		538.35	44247.3	34664.2	34657.6	34657.8	42708	35692.3	34657.6	43749.7		538.3	44081.3	34563.3	34658.6	34558	42846.1	35470.5
691.4	35153.1	33141	33141	35153.1		691.3	35091.4	33587	33587	35091.4		691.25	34647	33376.5	33376.5	34647		691.25	34655.3	33723.4	33723.4	34655.3		538.4	42222.4	34663.6	34700.6	41809.9	35581.2	34663.6	42764.4		538.3	43505.1	34659.7	34651.9	34652.2	42566.8	35755.9	34651.9	43678.8		538.25	44000.4	34557.9	34657.8	34552.2	42692.7	35524.7
691.35	35354.4	33140.1	33140.1	35354.4		691.25	35236.3	33585.9	33585.9	35236.3		691.2	34768.9	33375.5	33375.5	34768.9		691.2	34751.9	33722.6	33722.6	34751.9		538.35	42610.5	34657.9	34699.7	41734.7	35627.3	34657.9	42745.9		538.25	43945	34655	34646.1	34646.4	42421.2	35822.8	34646.1	43607.2		538.2	44003.5	34552.8	34657.4	34546.4	42535	35581.8
691.3	35569.1	33139.1	33139.1	35569.1		691.2	35398.1	33584.9	33584.9	35398.1		691.15	34901.5	33374.5	33374.5	34901.5		691.15	34855	33721.8	33721.8	34855		538.3	42615.4	34652.2	34699.3	41654.5	35676.1	34652.2	42725.7		538.2	43506	34650.7	34640.5	34640.8	42272.1	35893.4	34640.5	43535.6		538.15	43693.4	34547.8	34657.4	34540.8	42373.7	35641.8
691.25	35810.5	33138	33138	35810.5		691.15	35569.6	33583.7	33583.7	35569.6		691.1	35048	33373.3	33373.3	35048		691.1	34965.5	33720.9	33720.9	34965.6		538.25	42418.6	34646.6	34699.7	41569.4	35727.5	34646.6	42703.5		538.15	43356.6	34646.7	34634.9	34635.3	42119.4	35967.4	34634.9	43463.9		538.1	43363.7	34543.1	34657.9	34535.4	42209.4	35704.6
691.2	36069.3	33136.9	33136.9	36069.3		691.1	35756.1	33582.5	33582.5	35756.1		691.05	35203	33372.2	33372.2	35203		691.05	35090.2	33719.9	33719.9	35090.2		538.2	42571.8	34640.8	34700.8	41479.6	35781.3	34640.8	42680		538.1	43991.3	34642.6	34629	34629.4	41963	36044.2	34629	43392		538.05	43604	34538.2	34658.5	34529.8	42042.3	35769.8
691.15	36344.7	33135.8	33135.8	36344.7		691.05	35961.5	33581.3	33581.3	35961.5		691	35373.6	33371	33371	35373.6		691	35222.4	33718.6	33718.6	35222.4		538.15	42597.3	34635.1	34702.5	41385.5	35837.6	34635.1	42655.3		538.05	43926.6	34638.7	34623.1	34623.5	41803.9	36124.1	34623.1	43320.8		538	43352.8	34533.4	34659.7	34524.4	41872.6	35837.5
691.1	36650.2	33134.6	33134.6	36650.2		691	36178.7	33580	33580	36178.7		690.95	35558.7	33369.8	33369.8	35558.7		690.95	35365.3	33717.4	33717.4	35365.3		538.1	42894.5	34629.2	34704.8	41287.1	35896.2	34629.2	42629.9		538	43570.5	34635.3	34617.5	34617.9	41642.6	36207.1	34617.5	43250.5		537.95	43621.3	34528.5	34661	34518.8	41700.6	35907.2
691.05	36979.1	33133.3	33133.3	36979.1		690.95	36416.1	33578.6	33578.6	36416.1		690.9	35753.6	33368.5	33368.5	35753.6		690.9	35524.6	33716.3	33716.3	35524.6		538.05	42372.8	34623.6	34708.7	41185.4	35957.7	34623.6	42604.6		537.95	43332.7	34632.2	34611.9	34612.4	41479.3	36293	34611.9	43181.1		537.9	43449.1	34523.7	34662.7	34513.3	41527.1	35979
691	37328.2	33131.9	33131.9	37328.2		690.9	36674.2	33577.1	33577.1	36674.2		690.85	35970.7	33367	33367	35970.7		690.85	35693.6	33715.2	33715.2	35693.6		538	42790.2	34617.7	34713.1	41079.5	36021.2	34617.7	42578.4		537.9	43501.3	34629.6	34606.3	34606.8	41314.1	36381.1	34606.3	43112.6		537.85	43509.5	34518.8	34664.9	34507.8	41352.2	36052.3
690.95	37710.6	33130.5	33130.5	37710.6		690.85	36946.4	33575.6	33575.6	36946.4		690.8	36202	33365.5	33365.5	36202		690.8	35876.3	33713.8	33713.7	35876.4		537.95	42238.9	34612.2	34718.9	40970.5	36087.6	34612.2	42552.6		537.85	43170.1	34627.5	34600.9	34601.4	41147.8	36471.4	34600.9	43045.4		537.8	43385.4	34514	34667.5	34502.3	41176.4	36127
690.9	38123.7	33128.9	33128.9	38123.7		690.8	37245.3	33573.9	33573.9	37245.3		690.75	36445.8	33363.8	33363.8	36445.8		690.75	36077.5	33712.2	33712.1	36077.6		537.9	42430.5	34606.6	34726.3	40858.2	36156.1	34606.6	42527.5		537.8	42931.2	34625.9	34595.6	34596.2	40980.7	36563.5	34595.6	42979.4		537.75	42763.1	34509.6	34670.9	34497.3	41000.2	36203.1
690.85	38560.9	33127.2	33127.2	38560.9		690.75	37566.4	33572.1	33572.1	37566.4		690.7	36718	33362	33362	36718.1		690.7	36290.3	33710.6	33710.5	36290.3		537.85	42320.4	34601	34734.9	40743.3	36226.8	34601	42502.9		537.75	43404.1	34624.4	34590	34590.6	40812.5	36656.6	34590	42914.1		537.7	42874.1	34505.1	34674.7	34492.1	40823.8	36279.7
690.8	39034.4	33125.6	33125.6	39034.4		690.7	37904	33570.2	33570.2	37904.1		690.65	37004.3	33360.2	33360.2	37004.3		690.65	36521.6	33708.8	33708.7	36521.6		537.8	42450	34595.3	34744.6	40625.6	36299.5	34595.3	42479		537.7	43130.6	34623.8	34584.6	34585.3	40644.2	36750.6	34584.6	42850		537.65	42814.1	34500.7	34679	34487	40647.4	36356.6
690.75	39547.1	33123.7	33123.7	39547.1		690.65	38276.3	33568.3	33568.3	38276.3		690.6	37309.5	33358.2	33358.1	37309.5		690.6	36773.4	33706.8	33706.8	36773.5		537.75	42438.4	34589.7	34756.6	40505.5	36374.2	34589.7	42456.9		537.65	42679	34624	34579.5	34580.2	40476.1	36845.1	34579.5	42787		537.6	42561.1	34496.4	34684	34482.1	40471.5	36433.3
690.7	40088	33121.7	33121.7	40088		690.6	38671.7	33566.3	33566.3	38671.7		690.55	37644.3	33356.1	33356.1	37644.4		690.55	37038.8	33704.8	33704.7	37038.9		537.7	42817.8	34583.7	34769.8	40382.9	36450.3	34583.7	42435.5		537.6	42865.2	34624.7	34574.2	34575	40308.2	36939.3	34574.2	42724.4		537.55	43064.9	34492.5	34689.2	34476.8	40296	36509.1
690.65	40667.6	33119.8	33119.8	40667.6		690.55	39086.3	33564.1	33564.1	39086.4		690.5	37995.2	33353.9	33353.9	37995.2		690.5	37328.2	33702.4	33702.3	37328.3		537.65	42919.7	34577.7	34784.5	40258.4	36527.8	34577.7	42415.2		537.55	43136	34625.9	34568.8	34569.6	40140.7	37032.5	34568.8	42662.2		537.5	42802.6	34489.2	34695.2	34471.7	40121.7	36583.8
690.6	41296	33117.7	33117.7	41296		690.5	39544.5	33561.7	33561.7	39544.5		690.45	38373.1	33351.5	33351.4	38373.1		690.45	37640.1	33700.1	33699.9	37640.3		537.6	42702.4	34571.9	34802.4	40132.5	36606.9	34571.9	42398		537.5	42789.3	34628.3	34563.6	34564.4	39974.3	37124.5	34563.6	42600.7		537.45	42646.6	34485.9	34701.9	34466.7	39948.6	36656.9
690.55	41957.1	33115.6	33115.5	41957.1		690.45	40026.2	33559.4	33559.3	40026.2		690.4	38780.5	33349	33349	38780.6		690.4	37968.2	33697.8	33697.6	37968.3		537.55	42443.2	34566.2	34822.5	40005.4	36687.3	34566.2	42382.7		537.45	42589	34631.7	34558.5	34559.4	39809.1	37214.6	34558.5	42539.1		537.4	42710.5	34482.6	34709.2	34461.7	39777.1	36727.7
690.5	42657.8	33113.1	33113.1	42657.8		690.4	40532.4	33556.9	33556.8	40532.4		690.35	39206.2	33346.5	33346.4	39206.3		690.35	38326.9	33695.4	33695.2	38327.2		537.5	42799.4	34560.3	34844.2	39877	36768.2	34560.3	42368.8		537.4	42642.3	34635.8	34553.4	34554.3	39645.3	37302	34553.4	42477.1		537.35	42868.1	34479.2	34717.2	34456.6	39607.2	36795.7
690.45	43417.9	33110.5	33110.5	43417.9		690.35	41087.4	33554.1	33554	41087.5		690.3	39669	33343.9	33343.8	39669.1		690.3	38709.4	33692.8	33692.5	38709.7		537.45	42736.2	34554.4	34869.9	39747.6	36849.8	34554.4	42358.6		537.35	42639.5	34641.2	34548.3	34549.2	39483.1	37386.2	34548.3	42414.8		537.3	42588.3	34476	34726	34451.6	39439.5	36860.6
690.4	44214.9	33107.8	33107.8	44214.9		690.3	41667.7	33551.2	33551.1	41667.7		690.25	40159.7	33341.1	33341	40159.9		690.25	39110.2	33689.9	33689.6	39110.6		537.4	42608.7	34548.6	34898.2	39617.8	36931.8	34548.6	42350.7		537.3	42736.9	34647.9	34543.1	34544.1	39322.7	37466.3	34543.1	42351.8		537.25	42258.4	34472.9	34736	34446.8	39274.1	36921.9
690.35	45051.7	33104.9	33104.9	45051.8		690.25	42279.7	33548.2	33548.1	42279.8		690.2	40670.9	33338.1	33337.9	40671.1		690.2	39548.9	33686.8	33686.4	39549.4		537.35	42719	34542.7	34929	39487.5	37013.7	34542.7	42344.8		537.25	43030.2	34655.5	34537.7	34538.9	39164.2	37541.7	34537.7	42287.1		537.2	42326.4	34469.9	34746.7	34442	39111.2	36978.9
690.3	45959.1	33101.9	33101.9	45959.1		690.2	42942.8	33544.9	33544.8	42942.9		690.15	41230.5	33334.9	33334.7	41230.7		690.15	40012.5	33683.6	33683	40013		537.3	42718.8	34536.8	34964.5	39357	37095.3	34536.8	42343.3		537.2	42591.3	34664.7	34532.6	34533.9	39008.1	37612.3	34532.6	42221.1		537.15	42459.1	34466.7	34758.3	34437.1	38950.9	37031.1
690.25	46906.8	33098.6	33098.6	46906.9		690.15	43633.8	33541.4	33541.3	43633.9		690.1	41815	33331.6	33331.3	41815.3		690.1	40496.9	33680.1	33679.4	40497.5		537.25	42735.3	34530.9	35003.6	39226.6	37176.1	34530.9	42344.5		537.15	42331.5	34676	34527.7	34529	38854.7	37677.3	34527.7	42153.9		537.1	42709.4	34463.4	34770.8	34432.1	38793.1	37078
690.2	47895.3	33095.2	33095.2	47895.3		690.1	44364.6	33537.8	33537.6	44364.8		690.05	42427.4	33328	33327.7	42427.7		690.05	41027.5	33676.5	33675.7	41028.3		537.2	42958.1	34524.8	35045.5	39096.3	37255.7	34524.8	42347.9		537.1	42044.2	34689.2	34522.9	34524.4	38704.2	37736.2	34522.9	42085.2		537.05	42195.7	34460.4	34784.7	34427.3	38638.4	37119.5
690.15	48960.7	33091.6	33091.5	48960.8		690.05	45147.3	33533.9	33533.7	45147.5		690	43090.5	33324.2	33323.8	43090.9		690	41583.1	33672.8	33671.8	41584		537.15	43055	34518.6	35093.3	38966.4	37333.9	34518.6	42356.3		537.05	42171.6	34704.1	34518.1	34519.6	38556.2	37788.2	34518.1	42013.9		537	42021.5	34457.5	34799.9	34422.7	38487	37155.2
690.1	50071.5	33087.7	33087.6	50071.6		690	45960.4	33529.7	33529.4	45960.6		689.95	43778.8	33320.1	33319.6	43779.3		689.95	42164	33669	33667.8	42165.2		537.1	42878.3	34512.6	35145.7	38837.2	37410.5	34512.6	42368.2		537	41800.6	34721	34513.5	34515.1	38411.2	37833.3	34513.5	41940.2		536.95	41308.8	34455	34816.8	34418.6	38339.3	37185
690.05	51225.7	33083.6	33083.6	51225.8		689.95	46821.7	33525.3	33525	46822		689.9	44505.5	33316	33315.4	44506.1		689.9	42795.9	33664.8	33663.3	42797.3		537.05	42700.9	34506.7	35202.1	38709	37485	34506.7	42382.7		536.95	42013.8	34740.7	34508.7	34510.5	38269.2	37870.5	34508.7	41864.8		536.9	41415.4	34452.7	34835.1	34414.3	38194.7	37208.1
690	52455.2	33079.3	33079.2	52455.3		689.9	47734.1	33520.7	33520.3	47734.5		689.85	45279.8	33311.3	33310.6	45280.5		689.85	43453.7	33660.3	33658.6	43455.5		537	42903.3	34500.7	35265.3	38581.7	37556.8	34500.7	42402.6		536.9	41963.2	34762.8	34504	34505.9	38130.5	37899.8	34504	41786.9		536.85	41530	34452.9	34854.7	34410	38053.2	37224.3
689.95	53737.1	33074.7	33074.6	53737.2		689.85	48678.8	33515.7	33515.2	48679.3		689.8	46081.2	33306.5	33305.6	46082.1		689.8	44142.5	33655.5	33653.4	44144.7		536.95	43177.5	34494.4	35334.3	38455.4	37625.7	34494.4	42426.7		536.85	41823.9	34787.4	34499.4	34501.3	37994.8	37920.8	34499.4	41706.3		536.8	41410.3	34453.2	34876	34405.8	37915.4	37233.4
689.9	55063.6	33069.9	33069.8	55063.7		689.8	49680.1	33510.6	33510	49680.7		689.75	46931.5	33301.4	33300.2	46932.6		689.75	44883.7	33650.4	33647.8	44886.3		536.9	43022	34488.3	35408.3	38330.6	37691.2	34488.2	42453.6		536.8	41649.9	34814.7	34494.9	34496.9	37862.4	37933.5	34494.8	41622.9		536.75	40859.6	34453.8	34899.4	34401.9	37781.6	37235.7
689.85	56460.9	33064.8	33064.6	56461.1		689.75	50729.6	33505.2	33504.4	50730.4		689.7	47824.8	33296	33294.7	47826.2		689.7	45652.9	33645.3	33642.1	45656.1		536.85	43024.6	34482.1	35490.2	38207.3	37753.1	34482.1	42486.5		536.75	41855.2	34846	34490.2	34492.3	37733.4	37937.2	34490.2	41538.4		536.7	40915.2	34454.4	34924.7	34397.9	37651	37230.8
689.8	57915.7	33059.3	33059.1	57915.9		689.7	51812.8	33499.4	33498.5	51813.8		689.65	48746.5	33290.5	33288.8	48748.2		689.65	46459	33639.5	33635.7	46462.8		536.8	42585.2	34476.3	35580.1	38085.9	37811.5	34476.3	42525.1		536.7	41666.5	34880.5	34485.6	34487.9	37607.9	37932.3	34485.6	41451.7		536.65	40947.8	34454.9	34952.1	34394	37523.9	37218.7
689.75	59414.3	33053.5	33053.2	59414.6		689.65	52959.7	33493.5	33492.3	52960.8		689.6	49728	33284.7	33282.6	49730		689.6	47317.4	33633.7	33629.1	47322		536.75	42758.7	34470.3	35675.9	37966	37865.4	34470.3	42566.7		536.65	41415	34918.5	34481.3	34483.6	37485.8	37918.7	34481.3	41362.9		536.6	41085.8	34455.4	34981.5	34389.9	37400.6	37199.4
689.7	60976.4	33047.4	33047.1	60976.8		689.6	54150.3	33487.2	33485.8	54151.7		689.55	50745.3	33278.6	33276.1	50747.7		689.55	48204.9	33627.7	33622.2	48210.4		536.7	42906.6	34464.2	35780.6	37848	37914.5	34464.2	42614.7		536.6	41180.3	34960.4	34477	34479.6	37367.2	37896.7	34477	41272.8		536.55	40793.6	34456	35013.6	34386	37281.1	37173.3
689.65	62598	33041.1	33040.7	62598.5		689.55	55374.6	33480.5	33478.8	55376.3		689.5	51793.4	33272.2	33269.3	51796.4		689.5	49135.4	33621.5	33614.9	49142		536.65	43110.2	34458	35895	37731.9	37958.5	34458	42669.5		536.55	41385.8	35007.5	34472.7	34475.5	37252	37866	34472.6	41183.1		536.5	40631	34456.7	35048.4	34382.3	37165.1	37140.5
689.6	64260.2	33034.4	33033.8	64260.7		689.5	56667.4	33473.5	33471.4	56669.5		689.45	52907.1	33265.5	33262	52910.6		689.45	50115.9	33615.2	33607.3	50123.8		536.6	43007	34451.8	36016.5	37617.8	37997.6	34451.8	42728.3		536.5	41341.1	35058.8	34468.3	34471.4	37140.4	37827	34468.3	41092.8		536.45	40474.8	34457.6	35086.2	34378.7	37052.6	37101.2
689.55	65975.6	33027.4	33026.7	65976.3		689.45	57997.2	33466.1	33463.5	57999.8		689.4	54049.6	33258.5	33254.2	54053.9		689.4	51125.8	33608.5	33599.1	51135.3		536.55	43157.5	34445.5	36148.2	37505.8	38030.7	34445.5	42793.7		536.45	40975.2	35114.6	34464.2	34467.6	37032.2	37780.4	34464.2	41002.3		536.4	40594.7	34458.3	35127	34375.1	36944	37055.6
689.5	67747.7	33020.1	33019.2	67748.5		689.4	59360.8	33458.3	33455.2	59363.9		689.35	55231	33251.2	33246	55236.2		689.35	52183.1	33601.6	33590.4	52194.3		536.5	43049.4	34439.4	36292.1	37396	38058.3	34439.3	42867.8		536.4	40941.4	35175.9	34460.1	34463.7	36927.4	37726.1	34460.1	40913		536.35	40314	34459.2	35171.3	34371.6	36839	37004.3
689.45	69554.2	33012.4	33011.4	69555.2		689.35	60792.5	33450.3	33446.5	60796.3		689.3	56467.8	33243.6	33237.3	56474.1		689.3	53285.9	33594.4	33581.1	53299.3		536.45	43333.9	34432.9	36444.1	37288.2	38080	34432.9	42946.6		536.35	40971.5	35243.8	34456	34459.9	36826.1	37664.5	34455.9	40826.6		536.3	40370.9	34460.1	35219.3	34368.1	36737.4	36947.4
689.4	71400.9	33004.3	33003.1	71402.2		689.3	62254.2	33441.8	33437.2	62258.7		689.25	57732.2	33235.6	33228.1	57739.8		689.25	54417.9	33587.2	33571.3	54433.8		536.4	43562	34426.4	36607.4	37182.9	38095.4	34426.3	43033.1		536.3	40545.4	35317.4	34452.2	34456.3	36728.5	37596.5	34452.1	40742.5		536.25	40340	34461	35271.2	34364.6	36639.1	36885.4
689.35	73295.4	32995.8	32994.3	73296.9		689.25	63751.2	33433.1	33427.5	63756.7		689.2	59041.1	33227.4	33218.3	59050.1		689.2	55599.4	33579.8	33560.9	55618.3		536.35	43032.9	34420.2	36785.8	37080.2	38104.8	34420.1	43130.7		536.25	40940.8	35396.1	34448.1	34452.4	36633.8	37522	34448	40660.6		536.2	39982.6	34465.9	35327.6	34361.3	36544.7	36819
689.3	75214.6	32987.1	32985.2	75216.5		689.2	65303.8	33424	33417.4	65310.4		689.15	60393.2	33219	33208.1	60404.1		689.15	56820.3	33572.3	33549.9	56842.8		536.3	43437.2	34413.7	36973.5	36979.6	38107.9	34413.6	43233.9		536.2	40837.5	35482.6	34444.1	34448.7	36542.3	37441.9	34443.9	40583.8		536.15	39886.1	34474.2	35388.7	34358.1	36453.7	36748.5
689.25	77159.4	32977.9	32975.6	77161.7		689.15	66881.7	33414.6	33406.6	66889.8		689.1	61770.4	33210.3	33197.4	61783.4		689.1	58068.6	33564.9	33538.3	58095.1		536.25	44026.5	34406.8	37173.2	36881	38104.3	34406.7	43345.3		536.15	40708.9	35577	34440.2	34445	36454.2	37356.7	34440	40513.2		536.1	40106	34482.4	35454.8	34354.7	36365.6	36674.2
689.2	79135.5	32968.3	32965.5	79138.3		689.1	68493.1	33404.9	33395.3	68502.7		689.05	63193.5	33201.4	33186	63208.9		689.05	59365.4	33557.4	33526	59396.8		536.2	43775.7	34400.1	37390.7	36785	38094.2	34399.9	43470.1		536.1	40595.1	35678.1	34436.4	34441.3	36369.4	37267.1	34436.1	40448		536.05	39690.8	34490.8	35526.6	34351.6	36281	36597
689.15	81122.9	32958.4	32954.9	81126.3		689.05	70144.3	33395	33383.4	70155.9		689	64646.3	33192.3	33174	64664.6		689	60693.6	33550	33513	60730.6		536.15	43606.4	34393.5	37619.2	36691.8	38078	34393.3	43602.7		536.05	40673	35786	34432.5	34437.6	36287.5	37173.6	34432.1	40388.8		536	39978.1	34499.1	35604	34348.3	36199.5	36517.1
689.1	83120.7	32948.1	32943.9	83124.9		689	71814.6	33384.9	33371	71828.5		688.95	66120.4	33183.3	33161.5	66142.2		688.95	62045.9	33543.1	33499.6	62089.3		536.1	43860.1	34386.8	37860.7	36600.9	38055.6	34386.5	43744.5		536	40477	35904.1	34428.8	34434.1	36208.6	37077	34428.3	40339.4		535.95	40086.7	34507.2	35687.7	34344.9	36121.1	36435
689.05	85124.5	32937.5	32932.4	85129.6		688.95	73511.2	33374.7	33358.1	73527.8		688.9	67635.7	33174.3	33148.4	67661.6		688.9	63441.6	33536.4	33485.4	63492.6		536.05	43801.9	34380.1	38122.8	36512.4	38026.8	34379.7	43903		535.95	40635.1	36031.1	34425	34430.4	36132.7	36977.7	34424.4	40299.5		535.9	39497.2	34515.8	35778.4	34341.9	36045.8	36351.7
689	87122.9	32926.5	32920.3	87129.1		688.9	75229.9	33364.2	33344.4	75249.7		688.85	69167.4	33165	33134.4	69198		688.85	64859	33530.2	33470.4	64918.8		536	43838.4	34373.4	38397	36426.4	37991.9	34372.9	44070.1		535.9	40377.1	36166.3	34421.5	34427.1	36059.8	36876.6	34420.6	40269		535.85	39217.3	34524.5	35876.6	34339.3	35973.5	36267.5
688.95	89114.8	32915.3	32907.8	89122.3		688.85	76958.9	33353.7	33330.1	76982.5		688.8	70717	33155.9	33119.7	70753.2		688.8	66295.1	33524.8	33454.7	66365.3		535.95	44363.6	34366.3	38684.5	36342.3	37950.8	34365.7	44247		535.85	40506.6	36309.6	34417.9	34424	35989.6	36774.1	34416.7	40248.2		535.8	39427	34533.1	35982.3	34336.6	35904.1	36182.5
688.9	91082.7	32903.9	32894.9	91091.8		688.8	78701.1	33343.2	33315.2	78729		688.75	72290.6	33147.2	33104.4	72333.4		688.75	67764.1	33520.3	33438.2	67846.1		535.9	44352.8	34359.3	38995.3	36260.9	37904.2	34358.5	44444.5		535.8	40123	36465.8	34414.6	34421	35922.2	36671	34413.1	40242.2		535.75	39694.1	34541.5	36096	34333.8	35837.3	36097.3
688.85	93023.8	32892.4	32881.4	93034.7		688.75	80446.6	33332.7	33299.6	80479.8		688.7	73872	33139.1	33088.7	73922.3		688.7	69244.5	33516.7	33421	69340.3		535.85	44372.1	34352.3	39319.4	36182	37851.8	34351.2	44651.8		535.75	40126.6	36631.8	34411.4	34418.1	35857.5	36567.7	34409.5	40248.6		535.7	39509.3	34550.1	36218.5	34331.1	35773.1	36012.4
688.8	94938.9	32880.7	32867.5	94952		688.7	82192	33322.7	33283.4	82231.2		688.65	75463.4	33131.6	33072.4	75522.5		688.65	70737.2	33514.3	33402.8	70848.7		535.8	44479.9	34345.4	39657.1	36105.3	37794.2	34343.9	44870.1		535.7	40696.2	36806.7	34407.9	34414.8	35795.1	36464.4	34405.5	40266.9		535.65	39512.5	34558.6	36350.2	34328.3	35711.4	35928.2
688.75	96800.6	32868.7	32852.9	96816.3		688.65	83930.3	33313	33266.7	83976.7		688.6	77058.2	33124.6	33055.3	77127.5		688.6	72244.1	33513.4	33383.8	72373.8		535.75	44671.7	34338.3	40020.6	36030.7	37731.6	34336.5	45111.8		535.65	40295.8	36991.4	34404.8	34411.8	35735.2	36362.1	34401.8	40298.3		535.6	39925.2	34566.9	36491.3	34325.3	35652.1	35844.9
688.7	98607.6	32856.9	32837.9	98626.5		688.6	85654	33304.1	33249.4	85708.8		688.55	78651.8	33118.6	33037.5	78732.9		688.55	73753.1	33514.3	33363.9	73903.4		535.7	45045.7	34331.1	40397.7	35958.2	37664.1	34328.8	45364.8		535.6	39930.7	37191.4	34402.2	34409	35677.9	36261.3	34398.3	40348.6		535.55	39651.4	34575.3	36642.7	34322.5	35595.4	35763.1
688.65	100368	32845.3	32822.7	100390		688.55	87365.1	33295.9	33231.4	87429.6		688.5	80239.2	33113.7	33019	80333.9		688.5	75264	33517.3	33343.2	75438.1		535.65	44716.3	34324.2	40789.1	35888.3	37592.3	34321.3	45630.2		535.55	40042.2	37401.3	34399.6	34406.1	35622.9	36162.1	34394.7	40413.2		535.5	39271.3	34590.5	36805.2	34319.9	35541	35683.3
688.6	102049	32834	32807	102076		688.5	89041.4	33288.5	33212.6	89117.3		688.45	81812.1	33110.1	32999.7	81922.6		688.45	76768.4	33523	33322	76969.5		535.6	45060.8	34317.3	41206.7	35820.4	37516.5	34313.5	45920.3		535.5	40114.7	37621.3	34397.3	34403.1	35570.2	36065	34391.1	40492.5		535.45	38865.1	34607.8	36979	34317.5	35489.1	35605.7
688.55	103642	32823	32790.9	103674		688.45	90687.1	33282.4	33193.4	90776.1		688.4	83374.1	33108.7	32979.9	83502.9		688.4	78264.5	33532.5	33300.2	78496.8		535.55	45363.1	34310.3	41638.9	35754.5	37436.9	34305.6	46223.9		535.45	40451.3	37852.4	34395.1	34400	35519.2	35970	34387.2	40587.6		535.4	39475.2	34626.1	37163.9	34314.8	35439.1	35529.9
688.5	105168	32812.5	32774.3	105206		688.4	92306.8	33277.8	33173.6	92411		688.35	84904.7	33109.3	32959.5	85054.5		688.35	79747.1	33545.3	33277.3	80015.1		535.5	45973.1	34303.2	42084.9	35690.2	37353.3	34297.1	46540.1		535.4	40594.4	38098.4	34393.2	34396.7	35470.1	35877.6	34383.3	40702.7		535.35	39522.7	34646	37360.5	34312.1	35391.1	35456.5
688.45	106594	32802.8	32757.4	106639		688.35	93857.4	33274.8	33153.1	93979.1		688.3	86407.6	33112.2	32938.3	86581.5		688.3	81201.6	33562	33253.6	81510		535.45	45820.9	34296.4	42556.1	35628.1	37267.1	34288.8	46881.1		535.35	40642.1	38354.7	34391.7	34393.5	35423.1	35788	34379.4	40833.6		535.3	39565.5	34667.6	37569.1	34309.3	35344.9	35385.6
688.4	107896	32794	32740.2	107950		688.3	95365.2	33274.2	33132.3	95507.1		688.25	87887.5	33118	32916.5	88089.1		688.25	82635.6	33583.4	33229	82989.9		535.4	46109.2	34289.8	43042.7	35567.8	37178.2	34280.3	47237.5		535.3	40309.6	38621.7	34391	34390.4	35378.1	35701.7	34375.6	40980.6		535.25	39631.2	34691	37790	34306.4	35300.5	35317.4
688.35	109111	32786.3	32722.8	109175		688.25	96828	33275.9	33110.8	96993.2		688.2	89303.8	33127.1	32894.1	89536.8		688.2	84036.2	33609.8	33203.6	84442.4		535.35	47296.9	34282.8	43542.1	35508.8	37086.2	34270.9	47607.1		535.25	40874.6	38900.6	34390.6	34387	35334.6	35618.4	34371.5	41145.2		535.2	40025.7	34716.1	38023	34304.1	35257.8	35251.7
688.3	110214	32780	32705	110289		688.2	98191.9	33280.5	33088.7	98383.8		688.15	90685	33140.1	32871.2	90953.8		688.15	85389.1	33642.4	33177.7	85853.8		535.3	47094.6	34276.5	44064.4	35451.8	36992.6	34261.7	48000.2		535.2	40674.9	39193.3	34391.2	34383.9	35292.8	35538.4	34367.5	41329.7		535.15	39800.8	34743.5	38268.7	34301.9	35217	35188.9
688.25	111158	32775.3	32687	111246		688.15	99500.9	33288.4	33066.2	99723.2		688.1	92019.7	33157.4	32847.8	92329.3		688.1	86709.3	33681.7	33151.2	87239.8		535.25	47263.8	34270.7	44601.8	35396.5	36897.5	34252.3	48409.6		535.15	41113.2	39495.5	34392.7	34381.4	35252.6	35461.7	34363.2	41531		535.1	40477.4	34772.9	38526.2	34299.2	35177.3	35128.6
688.2	111998	32772.5	32668.8	112102		688.1	100740	33300.5	33043.4	100998		688.05	93273	33179.8	32824	93628.8		688.05	87971.9	33728.6	33124.2	88576.4		535.2	48003.6	34265.2	45151	35342.5	36800.9	34242.4	48832.4		535.1	41548.5	39807.2	34395	34378.6	35213.6	35388.1	34358.7	41747.9		535.05	40582	34804.8	38795.9	34296.5	35139.1	35071.1
688.15	112722	32772.1	32650.4	112844		688.05	101861	33317.3	33020.2	102158		688	94480	33207.6	32799.6	94888		688	89169.9	33783.9	33096.4	89857.4		535.15	48561.2	34260.3	45718.9	35289.8	36703.1	34232.1	49275.8		535.05	41559	40130.5	34398.9	34375.8	35176.1	35318.1	34354.1	41983		535	41005.1	34839.2	39077.3	34293.5	35102.3	35016.2
688.1	113255	32774.3	32632	113397		688	102915	33339.7	32996.9	103258		687.95	95610.1	33241.7	32774.8	96077.1		687.95	90322.6	33849.9	33068	91104.5		535.1	48301.3	34256.7	46300.5	35239.1	36605.2	34221.9	49735.7		535	41607.6	40464.8	34404.4	34372.9	35140	35251.4	34349.5	42235.6		534.95	40708.7	34876.8	39370.4	34290.7	35067	34964.3
688.05	113674	32779.6	32613.5	113840		687.95	103872	33367.9	32973.1	104266		687.9	96649.5	33283.8	32749.4	97184		687.9	91390.5	33926.5	33039.1	92277.9		535.05	49167.3	34253.9	46891.6	35189.4	36506.6	34211.2	50208		534.95	42274.4	40806.7	34411.6	34369.7	35104.9	35187.9	34344.5	42502.8		534.9	41196.8	34917.5	39674.2	34287.7	35032.8	34914.9
688	113981	32788.4	32594.7	114174		687.9	104698	33402.7	32949	105152		687.85	97632.5	33333.8	32723.4	98242.8		687.85	92381.7	34014.7	33009.7	93386.7		535	49664.3	34252.3	47496.6	35140.9	36408	34200	50697.7		534.9	42148.2	41156.1	34421.4	34366.5	35071.3	35127.7	34339.6	42784.8		534.85	41591	34961.6	39987.9	34284.3	34999.6	34867.9
687.95	114071	32801.3	32576.2	114296		687.85	105447	33445.1	32924.7	105967		687.8	98503.4	33392.9	32697.3	99199		687.8	93316.2	34115.6	32979.6	94452.1		534.95	50111.6	34252.6	48111.5	35093.6	36309.6	34188.5	51201.6		534.85	42529.5	41514.5	34433.8	34363.1	35038.6	35070.6	34334.4	43083.1		534.8	41403.6	35009.8	40310.9	34281.1	34967.9	34823.6
687.9	114045	32818.7	32557.4	114306		687.8	106072	33495.7	32900.1	106667		687.75	99284.3	33462	32670.8	100076		687.75	94137.4	34230.4	32949	95418.8		534.9	51018.7	34254.6	48732.4	35047	36211.4	34176.4	51716.2		534.8	42707.3	41879.3	34449.9	34359.5	35006.9	35016.6	34329.1	43396		534.75	41599.1	35062.4	40642	34277.7	34937.3	34781.7
687.85	113903	32841.3	32538.8	114206		687.75	106564	33555.4	32875.1	107244		687.7	100000	33542.1	32643.9	100898		687.7	94875.8	34360.7	32918.2	96318.3		534.85	51614	34259	49361.2	35001.6	36113.9	34163.8	52244.2		534.75	43088.9	42248.5	34469.8	34355.7	34976.2	34965.4	34323.5	43721.6		534.7	42311.8	35119.4	40979.8	34273.9	34907.2	34741.9
687.8	113559	32869.8	32520.2	113909		687.7	106971	33625.6	32850.1	107747		687.65	100567	33634.3	32616.9	101585		687.65	95548.1	34507.8	32887.1	97168.8		534.8	52464.9	34266.1	49994.4	34956.9	36017.1	34150.6	52782.6		534.7	44016.5	42621.1	34493.9	34351.3	34946.1	34916.5	34317.4	44059.5		534.65	42274.6	35181.9	41323.1	34270.2	34878.3	34704.3
687.75	113089	32905	32501.9	113492		687.65	107231	33707.3	32825.2	108113		687.6	101055	33740.1	32589.8	102205		687.6	96080.5	34672.4	32855.3	97897.7		534.75	52348.3	34277.1	50630	34913.6	35922	34137.5	53330		534.65	43917.4	42997.5	34523.6	34347	34917	34870.6	34311.3	44410.4		534.6	42810.8	35250.1	41670.3	34266.4	34850.1	34668.6
687.7	112506	32947.6	32483.8	112970		687.6	107364	33801.5	32800	108366		687.55	101457	33860.1	32562.3	102755		687.55	96529.6	34857.5	32823	98564.1		534.7	52642.9	34292.4	51266.8	34871.2	35828.3	34124.2	53886.2		534.6	44180.5	43374.5	34559.6	34342.5	34888.6	34827.1	34305	44772.2		534.55	43291.4	35324.6	42019.8	34263.9	34822.6	34634.7
687.65	111746	32998.3	32465.7	112279		687.55	107409	33909.4	32774.8	108544		687.5	101703	33995.9	32534.6	103164		687.5	96905.5	35066.4	32790.8	99181.1		534.65	53679.7	34312.2	51900.7	34829.3	35735.9	34110.1	54447.8		534.55	44888.6	43750.9	34602.5	34337.6	34860.9	34785.7	34298.3	45144.2		534.5	43735.5	35406.4	42369.6	34261	34795.8	34602.4
687.6	110856	33058.2	32447.8	111467		687.5	107288	34032.4	32749.5	108571		687.45	101873	34149.2	32507	103515		687.45	97120.4	35298.5	32758.4	99660.5		534.6	54170.3	34337.7	52531	34788.3	35645.1	34095.6	55015.3		534.5	45243.9	44126	34653.7	34332.4	34833.8	34746.5	34291.4	45526.8		534.45	44353	35496	42717.9	34257.8	34769.4	34571.7
687.55	109865	33128.2	32430.1	110563		687.45	107055	34173	32724.2	108504		687.4	101932	34322.8	32479.3	103776		687.4	97257.5	35555.3	32725.9	100087		534.55	54710.1	34370.3	53155.3	34748	35556.1	34080.7	55587.5		534.45	45742.7	44495.8	34714.9	34327.8	34807.2	34709.3	34284.2	45918.3		534.4	44817.1	35594.7	43062.8	34254.2	34743.6	34542.4
687.5	108727	33209.8	32412.8	109524		687.4	106734	34332.7	32699.2	108368		687.35	101852	34517.5	32451.5	103918		687.35	97307.4	35838.3	32692.9	100453		534.5	55118.9	34411.2	53767.7	34708.4	35469.1	34065.6	56159.7		534.4	46306.5	44860	34787.7	34323.1	34781	34673.8	34276.5	46319.5		534.35	45000.7	35703.6	43402	34250.6	34718.5	34514.7
687.45	107466	33304.2	32395.9	108375		687.35	106239	34512.3	32674.3	108077		687.3	101695	34734.4	32423.9	104006		687.3	97201.1	36149.3	32659.8	100690		534.45	55861.4	34461	54370.3	34669.3	35383.9	34049.9	56735.1		534.35	47208.1	45217.2	34873	34318.1	34755.1	34639.8	34268.4	46729.7		534.3	45191.9	35824	43733.6	34246.8	34694.1	34488.3
687.4	106120	33412.2	32379.2	107153		687.3	105650	34713	32649.4	107714		687.25	101407	34974.8	32396.1	103986		687.25	97017.7	36490.3	32627.1	100881		534.4	56280.9	34521.5	54959.7	34630.9	35300.9	34033.8	57311.4		534.3	47594.9	45566	34972.8	34313	34729.7	34607.3	34259.9	47149.1		534.25	45532.3	35957.4	44055.2	34242.8	34670.1	34463.1
687.35	104661	33535.2	32363	105833		687.25	104976	34936.9	32624.7	107288		687.2	101004	35240.2	32368.2	103876		687.2	96737.1	36862.2	32593.8	101006		534.35	57355.8	34593.6	55525.8	34592.6	35219.5	34017	57880.3		534.25	48066.7	45899.9	35088.9	34307.9	34704.7	34576.3	34251.2	47573		534.2	46167.1	36105	44364.3	34238.4	34646.5	34438.9
687.3	103094	33674.3	32346.9	104421		687.2	104133	35185.7	32600.5	106719		687.15	100527	35532.7	32340.6	103719		687.15	96314.3	37266.9	32560.4	101021		534.3	57906.2	34679.3	56075.6	34554.9	35140.2	33999.8	58450.6		534.2	48580.2	46221.5	35223.4	34302.7	34679.9	34546.6	34242.1	48005.7		534.15	46452.6	36269	44659	34233.9	34623.3	34415.6
687.25	101461	33831.1	32331.1	102961		687.15	103217	35461	32576.5	106101		687.1	99905.4	35853.5	32313.1	103446		687.1	95817.9	37709.1	32527.4	101000		534.25	59017.6	34780.2	56605.1	34517.1	35062.7	33981.8	59019.8		534.15	48968.1	46529.7	35378.6	34297.6	34655.6	34518.1	34232.8	48448.4		534.1	46970	36451.2	44936.9	34229	34600.5	34393.2
687.2	99748.4	34007.1	32315.8	101440		687.1	102212	35764	32552.4	105424		687.05	99197.2	36204.2	32285.6	103116		687.05	95220.8	38190.5	32494.5	100917		534.2	59185	34898.8	57099.9	34480.1	34987.5	33963.6	59575.6		534.1	49437.1	46820.7	35556.9	34292.4	34631.6	34490.7	34223.1	48899.7		534.05	47401.3	36653.9	45195.9	34223.9	34577.9	34371.6
687.15	97951.6	34203.8	32300.9	99854.4		687.05	101072	36097.1	32528.7	104641		687	98419.3	36586.4	32258.2	102748		687	94501.6	38709.2	32461.5	100749		534.15	59731.9	35037.8	57572	34443.3	34914.4	33945	60132.5		534.05	50532.6	47087.8	35762.8	34286.8	34607.5	34463.8	34212.8	49357.5		534	48100	36879.5	45433.8	34218.3	34555.6	34350.5
687.1	96109.4	34422.4	32286.2	98245.6		687	99869.6	36461.7	32505.2	103826		686.95	97496.5	37001.9	32231.2	102267		686.95	93715.6	39267.1	32428.7	100554		534.1	60618.7	35200.6	58018.3	34406.7	34843.3	33925.8	60691.6		534	50772.9	47336.3	35998.5	34281.5	34583.7	34438	34202.3	49828.6		533.95	48462.8	37131	45648.8	34213.2	34533.5	34330.1
687.05	94218.8	34664.7	32271.8	96611.6		686.95	98584.1	36859.4	32482	102962		686.9	96514.5	37454.1	32204.3	101764		686.9	92830.8	39864.5	32395.7	100300		534.05	61131.9	35388.5	58417.4	34370.5	34774.2	33906.2	61232.1		533.95	51059.8	47565	36266.2	34276.3	34560.3	34413.1	34191.7	50314.3		533.9	49323.9	37411.1	45838.9	34208.8	34511.4	34309.9
687	92271.8	34932.3	32257.8	94946.2		686.9	97198.6	37292.2	32459.3	102031		686.85	95455.3	37944.3	32177.5	101222		686.85	91848.4	40502.9	32362.9	99988.4		534	61478.1	35604.6	58788.2	34334.7	34707.1	33886.3	61775.7		533.9	51996	47767.2	36568.6	34270.9	34536.8	34388.6	34180.4	50810.5		533.85	50063.1	37723.2	46002.4	34204.3	34489.3	34290.1
686.95	90300.7	35226.9	32244.2	93283.4		686.85	95763	37763.7	32436.9	101090		686.8	94290.1	38471.7	32150.9	100611		686.8	90808.8	41182.8	32330.5	99661.1		533.95	62075	35851.4	59129.5	34299	34642	33865.9	62324.1		533.85	52341.3	47939.8	36909.4	34265.7	34513.5	34364.8	34168.9	51317.7		533.8	50704.7	38070.8	46137.9	34199.8	34467.3	34270.5
686.9	88306.7	35550	32231.1	91625.6		686.8	94256.4	38274.4	32414.6	100116		686.75	93075.4	39037.1	32124.4	99988		686.75	89680	41904.6	32298.4	99286.2		533.9	62597.9	36132.3	59412	34263.6	34578.8	33845.2	62851.1		533.8	53132	48088.3	37291.3	34260.5	34490.2	34341.4	34156.9	51844.2		533.75	51266.5	38457.4	46243.8	34195.5	34445.5	34251.3
686.85	86287.8	35903	32218.3	89972.5		686.75	92682.6	38824.1	32392.4	99114.3		686.7	91785.3	39641.4	32098.2	99328.5		686.7	88478.4	42667.8	32266	98880.2		533.85	63077.4	36450.4	59661.5	34228.4	34517.5	33824.2	63385.3		533.75	53457.4	48212.2	37718.2	34255.6	34467.1	34318.5	34144.6	52393		533.7	51567.5	38887.2	46319.8	34191.4	34423.8	34232.4
686.8	84264.1	36287.3	32205.6	88345.8		686.7	91072.9	39413.9	32370.5	98116.4		686.65	90425.5	40285.4	32072.3	98638.6		686.65	87230.6	43476.8	32233.6	98473.8		533.8	63635.9	36809.1	59877.7	34193.4	34457.8	33802.7	63930		533.7	54212.5	48301.8	38193.9	34250.8	34443.9	34295.9	34131.9	52958.5		533.65	52508.6	39363.6	46364.6	34187.3	34401.9	34213.5
686.75	82236.8	36704.4	32193.3	86747.9		686.65	89410.3	40045.1	32349.1	97106.3		686.6	89027.2	40968.9	32046.6	97949.5		686.6	85908.7	44328	32201.4	98035.3		533.75	64773	37211.2	60028.8	34158.1	34399.5	33780.3	64456.6		533.65	54412.1	48359.7	38725.9	34246.5	34421	34273.8	34119.1	53550.5		533.6	53067.5	39890.9	46378.1	34183.5	34380.2	34194.8
686.7	80216.2	37155.5	32181.3	85190.3		686.6	87710.1	40717.7	32328	96099.8		686.55	87564.2	41692.2	32021.2	97235.3		686.55	84538.9	45218.7	32169.5	97588.1		533.7	65392.9	37665	60142	34122.8	34342.6	33757.5	64999.7		533.6	55107	48390.7	39312.7	34242.5	34398	34251.8	34105.8	54172.4		533.55	53793.6	40472.7	46360	34179.8	34358.3	34176
686.65	78207.9	37641.7	32169.7	83679.9		686.55	85987.8	41432	32307	95112.8		686.5	86061.7	42454.7	31996	96520.5		686.5	83135.6	46147.4	32138	97145		533.65	65661.5	38171	60219.2	34087.7	34287.4	33734.5	65561.7		533.55	56254.4	48394.2	39956.9	34238.4	34374.6	34229.7	34091.8	54826.8		533.5	54538.3	41112.7	46310.2	34176.3	34336.3	34157.3
686.6	76212.5	38163.8	32158.2	82218		686.5	84234.6	42188.2	32286.6	94136.2		686.45	84532.3	43255.8	31971.1	95816.9		686.45	81678.1	47111.6	32106.5	96683.2		533.6	66572.4	38731.4	60230.7	34052.5	34233.4	33710.9	66115.5		533.5	57173.7	48358.8	40661.2	34234.7	34351	34207.5	34077.2	55504.6		533.45	55375.4	41814.3	46229.1	34173.1	34314.1	34138.4
686.55	74247	38722.6	32147.2	80822.5		686.45	82467.6	42985.4	32266.4	93186.6		686.4	82956.6	44095.4	31946.4	95105.6		686.4	80193.7	48108.8	32075.3	96227.3		533.55	67567.6	39349.5	60200.1	34017	34180.4	33686.4	66687.7		533.45	57920	48293.1	41427.9	34231.3	34327.2	34185.4	34062.1	56216.6		533.4	56244.2	42580.3	46117.2	34170.1	34291.8	34119.3
686.5	72311	39319.2	32136.5	79493.7		686.4	80691.7	43822.8	32246.3	92268.1		686.35	81363.9	44973.2	31921.8	94415.4		686.35	78688.2	49136	32044.2	95780.1		533.5	67586.2	40028.7	60133.1	33981.9	34129	33662	67286.7		533.4	58308.4	48200.7	42258.8	34228.7	34303.5	34163.4	34046.7	56968.3		533.35	56451.3	43413.5	45975.8	34168	34269.6	34100.4
686.45	70400.8	39954.3	32126	78229.2		686.35	78909	44699.1	32226.5	91381.6		686.3	79754.3	45884.2	31897.7	93740.9		686.3	77152	50189.7	32013.4	95328.3		533.45	68406.4	40771.2	60003	33946.6	34078.6	33637	67888.5		533.35	59179.1	48081.7	43154.7	34226.7	34279.5	34141.2	34030.8	57760.7		533.3	57562.6	44314.9	45805.3	34166.2	34247	34081.1
686.4	68535.5	40626.3	32115.8	77046		686.3	77130.1	45612.8	32207.3	90535.6		686.25	78126	46825.5	31873.9	93077.6		686.25	75605.5	51265.4	31982.6	94888.3		533.4	69112.8	41579.1	59829.5	33911.1	34029.2	33611.4	68514.8		533.3	59892.8	47923.9	44119.7	34225.5	34255.4	34119	34014.4	58585.9		533.25	58446	45285	45607.2	34164.9	34224.1	34061.6
686.35	66715.4	41334.2	32105.7	75943.9		686.25	75354.3	46563.1	32188.1	89729.2		686.2	76493.6	47793.2	31850.1	92436.8		686.2	74050	52360.1	31951.9	94458.1		533.35	69829.2	42454.2	59620.3	33875.5	33980.6	33585.3	69174.8		533.25	60850.8	47740.7	45152.3	34225.1	34230.8	34096.5	33997.4	59455.8		533.2	59242.8	46323.6	45382.9	34164.4	34201	34041.8
686.3	64930.6	42077.2	32095.9	74911.9		686.2	73596.5	47545.6	32169.2	88972.8		686.15	74857	48784	31826.4	91814.6		686.15	72488	53465.4	31921.6	94031.9		533.3	70203.2	43401	59354.3	33839.9	33933.1	33558.9	69851.7		533.2	62083.4	47533.4	46247.6	34225.5	34205.8	34073.6	33979.6	60367.3		533.15	60211.2	47428.5	45134	34164.7	34177.6	34021.7
686.25	63198.5	42853.5	32086.3	73965.7		686.15	71853.1	48555.3	32150.5	88258		686.1	73225.1	49793.8	31803.3	91215.6		686.1	70928.7	54575.3	31891.6	93612.4		533.25	70999.1	44419.5	59045.8	33804.1	33886.3	33531.9	70560.1		533.15	62767.4	47301.8	47403	34227.1	34180.6	34050.5	33961.4	61317.3		533.1	61118.8	48596.5	44862.6	34165.9	34153.8	34001.3
686.2	61525.1	43661	32076.9	73109.1		686.1	70125	49588.2	32131.9	87581.2		686.05	71598.6	50817.4	31780.5	90635.5		686.05	69372.4	55683.4	31862	93193.8		533.2	71656.8	45505.6	58704.7	33768.1	33840.1	33504.4	71305.4		533.1	63662.6	47038.5	48614.4	34230.1	34155	34027.1	33942.6	62294.8		533.05	62156	49822.7	44570.7	34168.3	34129.6	33980.4
686.15	59893.1	44496.9	32067.7	72322.3		686.05	68434.1	50638.8	32113.3	86959.6		686	69984.9	51849.4	31757.9	90076.4		686	67830.6	56782.2	31832.2	92780.7		533.15	72446.2	46657.4	58315	33731.9	33794.5	33476.3	72069.8		533.05	64726.1	46755.6	49876.4	34234.6	34129	34003.3	33923.1	63306.5		533	63324.4	51100.6	44260.2	34171.8	34105	33958.9
686.1	58315.7	45358.1	32058.6	71615.2		686	66765.4	51702.4	32095.2	86372.7		685.95	68389.6	52883.7	31735.3	89538		685.95	66300.1	57864.8	31802.4	92362.6		533.1	73916.1	47871.4	57885.6	33694.8	33748.8	33447.1	72859.2		533	65898	46453.9	51182.3	34240.7	34102.5	33979	33902.8	64347		532.95	63773.4	52422	43933.9	34177.2	34080.3	33937.4
686.05	56807.8	46240.8	32049.7	70998.8		685.95	65124.9	52772.9	32077.3	85820.4		685.9	66807.2	53913.9	31712.8	89008.2		685.9	64785.5	58924.3	31773.1	91936.6		533.05	74811.9	49143.7	57428.5	33657.4	33703.5	33417.3	73681		532.95	66817.3	46132.4	52524.3	34249	34075.5	33954.3	33882	65407.5		532.9	64841	53776.5	43593.4	34184.4	34055.1	33915.4
686	55344.3	47140.4	32040.9	70443.7		685.9	63532.9	53843.4	32059.6	85316.6		685.85	65256.3	54930.8	31690.3	88496.7		685.85	63300.8	59952.5	31744.2	91509.1		533	75345.2	50469	56932.7	33619.8	33658.6	33387.1	74518.9		532.9	67652.8	45790	53894.4	34259.7	34048.3	33929.3	33860.6	66479.2		532.85	66134.1	55152	43241	34193.6	34029.3	33892.7
685.95	53933.1	48052	32032.3	69952.8		685.85	61968.7	54906.9	32042.1	84833.5		685.8	63730.4	55928.2	31668.4	87990.2		685.8	61834.7	60940.4	31715.4	91059.8		532.95	75820.5	51840.5	56403.7	33582.1	33614.3	33356.5	75371.1		532.85	68744.4	45434.3	55278	34273	34020.5	33903.8	33838.5	67555.5		532.8	67219.9	56535.4	42879	34205.2	34003	33869.6
685.9	52598.7	48970.1	32023.7	69545.1		685.8	60444.6	55956.1	32024.8	84375.9		685.75	62223.9	56898.2	31646.7	87475.4		685.75	60396.5	61873.7	31687	90583.2		532.9	76942.4	53249.5	55852.7	33543.8	33570	33325.1	76240.8		532.8	69846.1	45066.5	56662.4	34289.4	33992.2	33877.7	33815.7	68625.2		532.75	68056.9	57911.8	42509.8	34219.8	33976.4	33846
685.85	51309.5	49888.7	32015.3	69182.9		685.75	58973.7	56982.8	32007.4	83949		685.7	60767.7	57832.8	31625	86975.5		685.7	58997	62749.1	31658.8	90087.4		532.85	77868	54687.2	55273.1	33505.1	33525.7	33292.9	77112.3		532.75	70862.5	44685.8	58033.9	34309.2	33963.4	33851.2	33792.3	69674.4		532.7	68357.1	59265.7	42135.8	34238.2	33949.8	33822.3
685.8	50067.4	50801.2	32007.1	68861.6		685.7	57534.5	57979.3	31990.4	83523.4		685.65	59336.2	58724.7	31603.6	86457.3		685.65	57621.8	63559.3	31630.8	89550.2		532.8	78550.2	56139.1	54667.8	33466.1	33481.6	33260.3	77973.6		532.7	71481	44294.7	59378	34333.2	33934.4	33824.4	33768.4	70691.2		532.65	68952.2	60579.9	41759	34260.7	33922.9	33798.4
685.75	48906.4	51700.5	31998.8	68608.1		685.65	56145.8	58934	31973.6	83106.2		685.6	57936.4	59566.1	31582.5	85920		685.6	56284.8	64296.7	31603	88978.5		532.75	79418.2	57591.9	54047.1	33426.7	33437.5	33227	78822.1		532.65	72449.3	43897.2	60679.1	34361.6	33904.9	33797.1	33743.9	71664.4		532.6	70208.2	61836.3	41380.8	34287.5	33895.5	33773.9
685.7	47789.1	52579.4	31990.8	68377.7		685.6	54810.1	59838.3	31956.8	82691.6		685.55	56589.5	60349.3	31561.6	85377.2		685.55	54990.7	64954.4	31575.3	88369.8		532.7	80570.2	59031.3	53407.5	33386.6	33393.3	33192.9	79639.9		532.6	72952.2	43494.5	61921.4	34395.1	33875.2	33769.7	33719.1	72579.6		532.55	71074.9	63017.7	41003.6	34319.5	33867.6	33748.9
685.65	46715	53430.1	31982.7	68162.4		685.55	53508.2	60685.3	31940.2	82253.3		685.5	55269.9	61066.9	31540.8	84796		685.5	53724.5	65526.4	31548	87702.9		532.65	81231.8	60442.2	52751.1	33346.2	33349	33158.3	80413.8		532.55	73795.4	43087.1	63085.5	34434.1	33845.2	33741.8	33693.7	73419		532.5	71647.3	64106.6	40629.2	34357.6	33839.6	33723.6
685.6	45717.2	54244.9	31974.6	67987.5		685.5	52264.8	61467.1	31923.7	81808.3		685.45	53994.3	61712.2	31520.4	84186		685.45	52505.6	66007	31521.1	86991.5		532.6	81781.3	61808.6	52086	33305.6	33304.9	33123.2	81135.6		532.5	74014.8	42678.3	64149.9	34479.5	33815.1	33714	33668.2	74164.2		532.45	72208.4	65086.3	40259.2	34402.8	33811.3	33698.1
685.55	44763.3	55016	31966.6	67812.7		685.45	51070.7	62175.8	31907.2	81339.3		685.4	52768.1	62278.5	31500.2	83546.3		685.4	51330.4	66391.4	31494.8	86227		532.55	82111.4	63114.1	51411.6	33264.9	33261.1	33087.9	81788		532.45	74705.3	42269.1	65104.5	34531.5	33784.8	33685.7	33642.2	74807		532.4	73066.4	65940.8	39894.9	34455.6	33782.7	33672.1
685.5	43849.8	55735.5	31958.6	67626.7		685.4	49911.1	62804.6	31891	80824.7		685.35	51571.2	62750.4	31480.2	82841.3		685.35	50184.8	66669.6	31468.7	85385.7		532.5	82479.5	64341.7	50729.7	33224.1	33217.4	33052.3	82356		532.4	75862.6	41860.3	65934.6	34590.3	33753.8	33656.9	33615.4	75334.2		532.35	73474.1	66656.3	39537.7	34517.3	33753.9	33646
685.45	43002.2	56392.6	31950.7	67444.1		685.35	48816	63346.9	31875.2	80287.7		685.3	50429	63129.8	31460.6	82098.2		685.3	49093.1	66833.6	31443	84483.7		532.45	83066.9	65466.6	50045.2	33183	33173.7	33016.2	82819.9		532.35	76238.1	41454.9	66627.6	34656.9	33722.7	33627.9	33588.4	75736.2		532.3	73645	67220.9	39189.1	34589.1	33725.1	33619.8
685.4	42199.2	56982.9	31942.8	67239.3		685.3	47764.2	63796.6	31859.4	79701.4		685.25	49329.3	63413.9	31441.2	81302.1		685.25	48042.1	66891.3	31417.6	83515.8		532.4	83105.4	66475.5	49358.9	33142	33130.4	32980.1	83166.4		532.3	76195.4	41054.1	67172.5	34732.2	33691.7	33599	33561.4	76003.8		532.25	74289.4	67624.2	38849.7	34671.6	33696	33593.3
685.35	41433.1	57499.9	31935	66998		685.25	46746.5	64149	31843.9	79051.5		685.2	48259.6	63600	31422.1	80437.5		685.2	47021.9	66842.2	31392.9	82471.2		532.35	83139.5	67355.7	48674.4	33101.1	33087.4	32943.9	83386.8		532.25	76653.5	40658	67559.9	34816.2	33660.6	33569.9	33534.2	76128		532.2	74119	67859.4	38520.9	34766.7	33667.2	33566.9
685.3	40722.2	57937.7	31927.3	66732.6		685.2	45796	64400	31828.6	78367.4		685.15	47253.3	63685.7	31403.3	79535.7		685.15	46059.6	66686.3	31368.4	81377.6		532.3	83495.1	68093.4	47992.7	33060.1	33044.5	32907.5	83468.2		532.2	76372.7	40267.7	67783.2	34909.7	33629.7	33541	33507	76103.2		532.15	74286.3	67922	38203	34875.1	33638.4	33540.5
685.25	40055.5	58291.1	31919.6	66427		685.15	44882	64546.6	31813.4	77615.1		685.1	46280.7	63670.2	31384.8	78566.1		685.1	45134.1	66425.5	31344.6	80215		532.25	83275	68677	47315	33019.4	33002	32871.2	83399.9		532.15	76336.9	39887.4	67826.3	35012.7	33599	33512.3	33479.9	75918		532.1	73905.8	67809.5	37897	34998.4	33609.8	33514.4
685.2	39421.2	58556	31912	66065.3		685.1	44001.4	64587	31798.6	76789.8		685.05	45341.8	63553.5	31366.8	77528.5		685.05	44238.7	66061.8	31321.4	78979.1		532.2	83420.6	69096.6	46647.4	32978.6	32959.8	32834.7	83178.3		532.1	76193.9	39515.4	67693.8	35125.6	33568.4	33483.6	33452.9	75575.4		532.05	73798.6	67524.5	37603	35137.6	33581.5	33488.4
685.15	38832.1	58729.2	31904.4	65657		685.05	43187.3	64513.6	31784.1	75916.7		685	44464.8	63336.7	31349.3	76452.1		685	43403.6	65598.5	31298.7	77703.4		532.15	83037.9	69345.3	45987.4	32938.3	32918.1	32798.5	82793.5		532.05	75498.7	39151.9	67393.7	35248.9	33538.4	33455.5	33426.2	75083.6		532	73275.3	67071.7	37321.9	35293.7	33553.6	33462.7
685.1	38285.3	58808.6	31896.8	65197.1		685	42403.1	64330.2	31769.7	74963.6		684.95	43616	63021.5	31332.2	75305.3		684.95	42599.8	65040	31276.8	76363		532.1	82200.4	69418.5	45335.6	32898.7	32877.2	32762.9	82241.3		532	75331.3	38797.4	66930.4	35382	33508.6	33427.6	33399.7	74447.2		531.95	73384.7	66458	37053.1	35467.3	33525.7	33437.1
685.05	37766.8	58793.2	31889.5	64670.6		684.95	41654.5	64042.6	31755.6	73941.6		684.9	42806.9	62610.9	31315.3	74102.5		684.9	41826.1	64384.2	31255.4	74954.9		532.05	81457.9	69308.7	44701.8	32859.7	32837.1	32727.8	81523.9		531.95	75009.5	38457.1	66311	35524.6	33479	33399.9	33373.3	73678.3		531.9	71705.8	65694.4	36797.8	35660.1	33498.9	33412.7
685	37284.4	58683.2	31882.3	64085.4		684.9	40962.4	63654	31741.8	72874.6		684.85	42048.6	62102.8	31299.1	72852.3		684.85	41110.4	63640.6	31235	73516		532	81140.8	69011.2	44078.6	32821	32797.5	32692.9	80629.6		531.9	73349.2	38127.6	65545.8	35677.3	33450.6	33373.6	33348	72782.8		531.85	71591.2	64792.1	36554.9	35871.6	33472.2	33388.5
684.95	36841.5	58479.7	31875.1	63446.1		684.85	40297.9	63168.6	31728.4	71738.1		684.8	41316.9	61505.5	31283.3	71539.1		684.8	40421.5	62821.3	31215.1	72027.8		531.95	79744.1	68542.7	43467	32783.4	32759.1	32659	79575.4		531.85	72785.4	37808.3	64645.7	35838.7	33422.6	33347.8	33323	71771		531.8	71023.6	63765.6	36324.5	36102.1	33446	33364.7
684.9	36422.8	58185	31868.1	62739.8		684.8	39669.9	62591.4	31715.4	70545.9		684.75	40629.6	60829.1	31268.1	70190.7		684.75	39764.3	61933.7	31196	70502		531.9	78181.4	67910.3	42878.5	32747	32722	32626.1	78379.4		531.8	71678.9	37501.1	63623.8	36008.3	33395.4	33322.6	33298.8	70656.2		531.75	69816.1	62630.9	36106.9	36351.9	33420.6	33341.6
684.85	36031.9	57802.7	31861.1	61973.5		684.75	39088.8	61928.4	31703	69314.1		684.7	39981.7	60080.3	31253.4	68808.6		684.7	39156.7	60985.4	31177.7	68964.4		531.85	77157.3	67123.3	42303.8	32711.5	32685.8	32594	77042.4		531.75	70718.4	37209.1	62486	36184.8	33368.9	33298.1	33275.1	69446.6		531.7	68825.4	61404.8	35901.4	36620.3	33395.9	33319.1
684.8	35677.5	57337.1	31854.5	61160.1		684.7	38532.5	61186	31691	68027.5		684.65	39358.7	59265.9	31239.4	67385.2		684.65	38573.7	59983.9	31160	67397.6		531.8	75882.6	66193.5	41742.8	32677	32650.7	32562.8	75575.5		531.7	69428.4	36928.4	61260	36367.1	33343.2	33274.4	33252.2	68164.5		531.65	67913.3	60104.6	35707.9	36906.2	33371.9	33297.1
684.75	35343.3	56793.5	31848	60288.7		684.65	38012.2	60371.6	31679.4	66704.4		684.6	38782.4	58393	31225.8	65949.5		684.6	38022.2	58937.2	31142.9	65816.5		531.75	74549.9	65134.3	41206.5	32643.4	32616.8	32532.5	74003.4		531.65	68809.3	36658.4	59961.8	36553.4	33318.1	33251	33229.6	66824		531.6	67171.6	58747.9	35525.6	37207.7	33348.3	33275.5
684.7	35030.3	56177.8	31841.7	59366.3		684.6	37529.5	59492.6	31668.1	65354.1		684.55	38234.9	57469.2	31212.6	64491.5		684.55	37512.6	57853.4	31126.8	64239.2		531.7	73224.1	63960.8	40686.7	32611	32583.9	32503.2	72332.7		531.6	66880.9	36402.2	58608.2	36742.6	33294.2	33228.9	33208.3	65442.7		531.55	65416	57353	35354.9	37523.4	33325.9	33255.1
684.65	34749.9	55496.7	31835.7	58410.9		684.55	37068.8	58557.4	31657.2	63969		684.5	37710.1	56502.4	31200	63012.5		684.5	37025.2	56740.5	31111.5	62654.2		531.65	70941.9	62689.7	40182.3	32580.2	32552.8	32475.5	70578.6		531.55	65125.5	36160.8	57215.3	36932.8	33271.4	33207.8	33188.1	64035.7		531.5	64345	55936.4	35194.8	37850.2	33304.2	33235.3
684.6	34486.2	54757.4	31829.9	57413.8		684.5	36642.8	57574.3	31646.9	62570.2		684.45	37232.9	55500.6	31188.3	61545.3		684.45	36568.4	55604.3	31096.7	61076.1		531.6	69035.1	61331.3	39703.4	32550.9	32523.3	32449.1	68761.5		531.5	64480.8	35929.9	55797.8	37121.1	33249.2	33187.2	33168.3	62611.9		531.45	62818.7	54514.3	35045.2	38185.3	33283.6	33216.4
684.55	34239	53967.4	31824.3	56382.1		684.45	36246.4	56549.5	31637	61158.8		684.4	36776	54471.4	31177.2	60070.3		684.4	36145.9	54456	31082.7	59519.2		531.55	67385.4	59911.1	39242.7	32522.8	32495	32423.9	66899.8		531.45	63350.7	35709.7	54370.5	37305.7	33227.7	33167.3	33149.2	61184.1		531.4	61474.5	53101.5	34905.5	38524.9	33263.8	33198.3
684.5	34019.1	53134.4	31819	55334.4		684.4	35869.3	55494	31627.7	59735.6		684.35	36344	53421.4	31166.5	58598.9		684.35	35743.4	53303.5	31069.8	57977		531.5	65523.6	58446.2	38797.6	32496.2	32468.2	32400.1	65007.9		531.4	61470.5	35503.3	52948.3	37484.6	33207.5	33148.5	33131.3	59767.1		531.35	60218	51711.4	34775.1	38864.9	33244.8	33181
684.45	33813.4	52264.8	31813.9	54264.3		684.35	35524.5	54417.1	31618.8	58322.9		684.3	35948.6	52359.1	31156.3	57151.5		684.3	35370.1	52152.9	31057.7	56465.3		531.45	63481.3	56952.9	38377.1	32471.1	32443	32377.7	63111.1		531.35	59727.5	35309.8	51545.1	37655.4	33188.4	33130.8	33114.4	58371.9		531.3	58991.8	50355.7	34653.4	39200.5	33226.7	33164.4
684.4	33621	51368.4	31809	53180.4		684.3	35202.6	53326.8	31610.4	56919		684.25	35570.8	51292.8	31146.6	55717		684.25	35023.9	51010.2	31046.1	54988.1		531.4	61720	55446.6	37975.7	32447.3	32419.2	32356.5	61219.3		531.3	58174.9	35126.5	50171.3	37815.6	33170.4	33114.1	33098.5	57003.8		531.25	57869.7	49044.4	34539.9	39527	33209.9	33148.5
684.35	33449.3	50453.1	31804.3	52098.1		684.25	34897.2	52230.4	31602.5	55525.1		684.2	35219.6	50229.1	31137.7	54311		684.2	34694.7	49881.3	31035.1	53540.9		531.35	59617.4	53941.8	37589.7	32425.1	32397	32336.8	59343		531.25	56938.8	34953	48836	37962.9	33153.6	33098.2	33083.4	55669.9		531.2	56822.2	47786.3	34434.1	39839.3	33193.9	33133.3
684.3	33290.7	49526.1	31800	51016.8		684.2	34621.6	51135	31595.2	54161.4		684.15	34895.5	49173.7	31129.3	52939.9		684.15	34392.7	48771.2	31024.8	52139.1		531.3	58132.8	52451.1	37226.2	32404	32375.9	32318.2	57502.5		531.2	55550.3	34792.2	47547	38095	33138.1	33083.1	33069.2	54378.6		531.15	55491.1	46587.9	34335.6	40132.5	33178.8	33118.8
684.25	33142.7	48594.4	31795.9	49941.2		684.15	34362.7	50046.9	31588.1	52821.5		684.1	34586.7	48132.1	31121.5	51597.4		684.1	34112.1	47684.7	31015.3	50781.5		531.25	55917.6	50987	36882.3	32384.6	32356.6	32301.2	55706.8		531.15	54765.3	34641.5	46310.6	38209.2	33123	33068.5	33055.5	53130.9		531.1	54718.7	45453.5	34243.7	40401.2	33164	33104.9
684.2	33010.2	47664.2	31791.9	48882.5		684.1	34118	48972.2	31581.6	51508.6		684.05	34304.2	47109	31114	50299.2		684.05	33846.1	46625.7	31006.3	49465.5		531.2	54096.8	49562	36552.8	32366.6	32338.6	32285.5	53963.5		531.1	52938.5	34499.8	45132.5	38304.7	33109	33055.1	33042.9	51929.6		531.05	53568.2	44386.8	34158.2	40640.9	33150	33091.6
684.15	32889.2	46741.8	31788.3	47842.7		684.05	33899.7	47916.2	31575.4	50240.5		684	34041	46109	31107.1	49042.9		684	33604.6	45602.7	30997.9	48209.5		531.15	52549.9	48185.2	36243.6	32349.7	32321.9	32270.9	52287.6		531.05	51963.7	34366.5	44016	38379.3	33095.7	33042.3	33030.9	50776.2		531	52469.9	43389.7	34078.6	40847	33136.7	33079
684.1	32776.5	45832.4	31784.8	46824.1		684	33693.7	46883.6	31569.5	49007.8		683.95	33791.1	45135.9	31100.7	47826.3		683.95	33379.7	44615.1	30990.3	47004.5		531.1	51218.1	46862.1	35953	32333.8	32306.2	32257.2	50683.4		531	50614	34244.7	42969.5	38432	33083.2	33030.3	33019.8	49680.6		530.95	51348.7	42462.6	34004.6	41015.8	33124	33067.3
684.05	32675.4	44941	31781.7	45834.7		683.95	33500.5	45878.9	31564.1	47815.3		683.9	33566.6	44192.9	31094.7	46664.8		683.9	33167.3	43664.7	30983.3	45848.6		531.05	49712.8	45598.6	35675.5	32319.1	32291.6	32244.7	49150.8		530.95	49354.9	34130.9	41990.7	38461.5	33071.5	33019.4	33009.4	48636.2		530.9	50264.4	41605.1	33935.7	41143.1	33112	33056.4
684	32584.1	44071.8	31778.7	44877.2		683.9	33328.7	44905.7	31559.1	46675.2		683.85	33355	43283.5	31089	45549.4		683.85	32976.4	42753.1	30976.7	44752.8		531	47751.3	44399.2	35416	32305.9	32278.6	32233.5	47699.2		530.9	48667	34024.1	41078.1	38466.8	33060.2	33009.2	32999.5	47640.3		530.85	49294.1	40815.4	33871.7	41226.8	33100.5	33046.2
683.95	32499.4	43228.6	31776.1	43952		683.85	33166.6	43969.4	31554.6	45581.4		683.8	33155.8	42413.2	31083.9	44485.1		683.8	32797.9	41882	30970.7	43709.2		530.95	46224.3	43266.9	35174.5	32293.7	32266.7	32223.4	46331.6		530.85	47413.1	33924.5	40231.7	38448.3	33049.7	32999.7	32990.4	46692.4		530.8	49043.4	40090.8	33811.6	41264.7	33089.3	33036
683.9	32422.9	42414.4	31773.6	43063.7		683.8	33016.2	43071.5	31550.3	44537.4		683.75	32978.1	41580.4	31079.1	43479.3		683.75	32629.5	41051.9	30964.9	42716.5		530.9	44960.4	42203.4	34944.6	32282.6	32255.7	32214.2	45043.8		530.8	46872.4	33834.3	39449.9	38405.8	33039.5	32990.6	32981.6	45793.8		530.75	47892.6	39429.1	33755.8	41256.5	33078.7	33026.6
683.85	32354.9	41631.7	31771.3	42215.3		683.75	32881.8	42212.7	31546.4	43548.2		683.7	32809.5	40785.9	31074.5	42520.9		683.7	32480.4	40263.9	30959.8	41784.5		530.85	43853.7	41209.6	34729.6	32272.3	32245.7	32205.8	43839.7		530.75	45789.2	33750.1	38731.5	38340.1	33030.1	32982.1	32973.5	44939.9		530.7	47836.5	38826	33703.3	41201.3	33068.2	33017.3
683.8	32291.9	40882.7	31769.2	41405.3		683.7	32755.5	41394.5	31542.9	42607.1		683.65	32653.7	40030.9	31070.5	41614.1		683.65	32340.2	39518	30955.2	40903		530.8	42757.3	40286.6	34531.1	32262.9	32236.5	32198.2	42722.4		530.7	45063.2	33671.5	38073.9	38251.2	33021.1	32974.2	32965.8	44128.5		530.65	47266.9	38278.3	33654.2	41100.5	33058	33008.2
683.75	32234.8	40168.8	31767.4	40636.2		683.65	32639.8	40617.5	31539.6	41717.7		683.6	32513.1	39315.6	31066.7	40762		683.6	32208.9	38815.2	30950.8	40073.3		530.75	41136.7	39438.1	34343.1	32254.6	32228.5	32191.8	41689.1		530.65	43901.2	33599.2	37475.7	38141.2	33012.8	32966.9	32958.9	43360.2		530.6	46694.4	37782.2	33608.1	40955.7	33048.1	32999.5
683.7	32184.6	39491.1	31765.7	39910		683.6	32535.8	39882.2	31536.7	40881.3		683.55	32380.3	38640	31063.2	39957.1		683.55	32093	38158.8	30946.9	39304.9		530.7	40624.4	38656.2	34167.2	32246.8	32221	32185.7	40734.1		530.6	43506.2	33533.7	36937.1	38011.2	33004.7	32959.9	32952.2	42637.8		530.55	45691.1	37333.8	33565.3	40769.9	33038.9	32991.5
683.65	32138.1	38850	31764	39224.1		683.55	32438.1	39188.5	31533.9	40092.7		683.5	32259.8	38004	31060.2	39203.7		683.5	31983.9	37542.9	30943.3	38583.5		530.65	39507.4	37939.2	34006.4	32239.8	32214.3	32180.4	39858.5		530.55	42643.1	33472.9	36450.3	37863.3	32997.2	32953.5	32946.1	41952.9		530.5	45061.6	36929.2	33525.1	40545.7	33030	32983.8
683.6	32095.8	38246	31762.5	38579.2		683.5	32349.8	38536.1	31531.3	39354.7		683.45	32149.7	37407	31057.3	38499.4		683.45	31882.6	36966.4	30939.7	37909.3		530.6	38928.2	37284.2	33854.1	32233.3	32208.1	32175.5	39053		530.5	42213	33416.4	36011.7	37698.9	32990	32947.3	32940.2	41303.5		530.45	44639.1	36564.3	33487.4	40287.4	33021.4	32976.3
683.55	32059	37678.8	31761.1	37976.7		683.45	32269.9	37924.6	31528.8	38665.7		683.4	32046	36848.3	31054.6	37839.6		683.4	31792.9	36428.6	30936.6	37284.9		530.55	37807.1	36688.6	33712.1	32227.9	32202.7	32171.5	38316.9		530.45	41955.6	33364.6	35618	37520.2	32982.9	32941.2	32934.5	40688.9		530.4	43668	36235.8	33452.3	39999.8	33013.4	32969.5
683.5	32025.2	37148.1	31759.9	37413.4		683.4	32195.2	37353.3	31526.7	38021.8		683.35	31953.6	36326.8	31052.2	37228.1		683.35	31708.8	35928	30933.7	36703.1		530.5	37077.1	36149.1	33583.3	32223.4	32197.9	32167.9	37649.9		530.4	41346	33317.7	35266	37329.8	32976.2	32935.6	32929.2	40108.6		530.35	42920.5	35940.2	33419.4	39687.6	33005.8	32963.1
683.45	31994.2	36654.4	31758.8	36889.8		683.35	32128.7	36821.1	31524.9	37424.9		683.3	31868.1	35845.5	31050	36663.6		683.3	31631.7	35463.3	30931.2	36163.9		530.45	36433.9	35662.3	33461.9	32219.2	32193.7	32164.9	37042.5		530.35	40338.7	33274.7	34952.7	37130.3	32970.2	32930.6	32924.5	39560.6		530.3	42682.1	35674	33388.4	39355.4	32998.4	32956.8
683.4	31967.5	36196.1	31757.7	36406		683.3	32067.9	36326.5	31523	36871.4		683.25	31787.8	35399	31048	36138.8		683.25	31563	35033	30928.8	35667.3		530.4	36266.4	35224.4	33348.1	32215.2	32189.7	32161.9	36491.7		530.3	39685.7	33235.1	34674.8	36923.9	32964.6	32925.9	32920.2	39043.5		530.25	42298.1	35434	33359.2	39008.4	32991.3	32950.8
683.35	31943.1	35771.4	31756.7	35957.8		683.25	32011.3	35870.6	31521.4	36360.6		683.2	31717.9	34985.8	31046.3	35657.3		683.2	31498.9	34635.6	30926.7	35207.8		530.35	35621.5	34835.5	33246	32211.7	32186.5	32159.4	36001.4		530.25	39495.8	33199.2	34430.5	36712.4	32959	32921.5	32916	38558.4		530.2	41361.6	35218	33332.1	38652	32984.6	32945.4
683.3	31920.8	35379.1	31755.9	35543.9		683.2	31961.4	35450.5	31519.8	35892		683.15	31652.1	34604.1	31044.6	35211.5		683.15	31440.7	34271.1	30924.7	34787.1		530.3	35546.1	34488.9	33149.7	32208.2	32183.3	32157	35559.2		530.2	38780.1	33166.8	34216.5	36498.7	32954	32917.4	32912.3	38104.1		530.15	40909.6	35023	33306.5	38290.6	32978.3	32940.2
683.25	31901.7	35017.7	31755.3	35164.1		683.15	31915.6	35063.2	31518.4	35460.5		683.1	31591.3	34252.5	31043	34800.7		683.1	31388.8	33938.6	30923.1	34404.3		530.25	35215.1	34180.5	33059.4	32205	32180.3	32154.8	35160.9		530.15	38075.8	33137.3	34028.6	36284.8	32949.3	32913.8	32909.1	37677.6		530.1	40376	34846.9	33282.5	37929	32972.3	32935.4
683.2	31884.3	34685.7	31754.6	34815.4		683.1	31873.1	34707.3	31517.2	35063.3		683.05	31537.8	33929.4	31041.6	34425.6		683.05	31340.4	33633.5	30921.6	34052.3		530.2	34345.6	33907.5	32979.4	32202.4	32178	32153.2	34807.8		530.1	37766.6	33110.1	33864	36072.3	32944.9	32910.4	32906	37277.8		530.05	39843	34687.7	33260	37571.2	32966.6	32930.8
683.15	31868.4	34381.5	31754	34495.9		683.05	31836.3	34381.1	31516.1	34701.3		683	31487.8	33633.5	31040.5	34080.8		683	31296.8	33353.9	30920	33730.7		530.15	34292	33666.2	32904.2	32199.8	32175.8	32151.6	34491		530.05	37033.5	33086.1	33720.5	35863.4	32940.9	32907.5	32903.4	36904.9		530	38794.3	34543.8	33239.3	37221.3	32961.6	32927
683.1	31854.7	34103.6	31753.4	34204.8		683	31802.3	34082.8	31515.2	34369.9		682.95	31442.5	33363	31039.5	33766		682.95	31257.6	33098.6	30918.5	33437.7		530.1	34017.3	33453.7	32833.8	32197.4	32173.7	32150.3	34207.7		530	37126.2	33064.1	33595.5	35659.2	32936.9	32904.5	32900.7	36557.4		529.95	38604.1	34413.1	33219.6	36881.9	32956.7	32923.4
683.05	31842.3	33850.4	31752.9	33939.8		682.95	31770.7	33810.4	31514.2	34066.9		682.9	31402	33116.2	31038.5	33479.7		682.9	31221.2	32866.1	30917.3	33169.9		530.05	33537	33267.5	32771.7	32195.4	32171.9	32149.3	33958.6		529.95	36931.5	33043.9	33486.9	35461.1	32933	32901.9	32898.1	36234.2		529.9	37926.8	34294.4	33201.2	36555.9	32952.2	32920.2
683	31831	33620.3	31752.4	33699		682.9	31743.6	33562.7	31513.4	33792.8		682.85	31364.1	32891.5	31037.5	33218		682.85	31189.1	32654.7	30916.2	32927.5		530	33431.9	33104.7	32713.6	32193.4	32170.3	32148.4	33736.8		529.9	36565.2	33025.5	33393.1	35270.5	32929.3	32899.4	32895.8	35934.5		529.85	37704.3	34186.3	33183.9	36245.3	32947.8	32917.2
682.95	31821.2	33411.8	31751.9	33481.1		682.85	31718.4	33337.8	31512.7	33543.5		682.8	31330.4	32689.1	31036.6	32982.9		682.8	31159.9	32462.8	30915.2	32707.5		529.95	33202.1	32963.5	32659.4	32191.6	32168.8	32147.6	33540.4		529.85	35980.6	33009.5	33313.5	35088.3	32926	32897.3	32893.9	35659.1		529.8	36909.4	34088	33167.9	35951.8	32943.9	32914.6
682.9	31812.6	33223.3	31751.5	33284.4		682.8	31695.4	33134	31512.1	33317.4		682.75	31299.8	32506.3	31035.7	32770.4		682.75	31132.9	32289.3	30914.3	32507.8		529.9	32498.3	32842.3	32611.8	32190.3	32167.8	32147.4	33370		529.8	35880.4	32994.8	33245.1	34915.1	32922.7	32895.3	32892	35405.2		529.75	36563.8	33998.2	33152.8	35676.6	32940.2	32912.3
682.85	31804.7	33053.4	31751.2	33107		682.75	31675.5	32949.9	31511.4	33114		682.7	31271.3	32341.1	31035	32577.4		682.7	31109.4	32134	30913.6	32329.9		529.85	32474.6	32737.1	32567.6	32189	32166.8	32147.1	33219.3		529.75	35120.2	32981.9	33186.7	34751.8	32919.9	32893.8	32890.6	35171.9		529.7	36391	33915.9	33138.5	35420.1	32936.6	32910
682.8	31797.8	32900.5	31750.8	32947.5		682.7	31657	32784	31510.8	32930.1		682.65	31246.5	32191.8	31034.2	32404.2		682.65	31087.9	31994.7	30912.8	32169.7		529.8	32560.7	32646.3	32526.4	32187.7	32165.8	32146.8	33085.7		529.7	34593.2	32970.3	33137.1	34598.5	32917.5	32892.6	32889.5	34958		529.65	36116.8	33840.5	33125	35182.5	32934	32908
682.75	31791.8	32763.4	31750.4	32804.7		682.65	31640.4	32635.9	31510.4	32765.9		682.6	31223.7	32057.5	31033.5	32247.8		682.6	31067.9	31869.1	30912	32025		529.75	32473.5	32568.1	32489.9	32186.4	32164.8	32146.6	32969.4		529.65	34941.9	32959.9	33094.5	34454.7	32915.4	32891.2	32888.2	34762.9		529.6	35599.6	33771.4	33112.5	34963.8	32931.8	32906.2
682.7	31786.4	32640.7	31750.2	32676.8		682.6	31625.9	32503.3	31509.9	32619.2		682.55	31202.7	31937	31033	32106.7		682.55	31050.7	31756.4	30911.4	31895.8		529.7	32216.3	32501.1	32456.5	32185.3	32164.1	32146.5	32867.3		529.6	34820.5	32950.5	33058.3	34320.8	32913.6	32889.8	32887	34585.2		529.55	35346	33708	33100.7	34763.5	32929.7	32904.6
682.65	31781.6	32531.1	31750	32562.7		682.55	31612.4	32384.4	31509.4	32487.3		682.5	31184.8	31829	31032.6	31981.2		682.5	31035	31655.4	30910.8	31779.6		529.65	32181.1	32443.8	32425.5	32184.3	32163.3	32146.5	32777.3		529.55	34552.7	32942	33027.7	34196.9	32912.1	32888.6	32885.9	34423.7		529.5	35074.3	33649.5	33089.6	34580.9	32927.8	32903.2
682.6	31777.5	32433.6	31749.8	32461.3		682.5	31600.5	32278.2	31509.1	32369.6		682.45	31168	31732.3	31032.1	31868.2		682.45	31020.7	31565.2	30910.5	31675.4		529.6	32088.7	32395	32397.9	32183.2	32162.5	32146.5	32699.2		529.5	33928.7	32934.6	33002.4	34082.7	32910.9	32887.8	32885.2	34277.5		529.45	34854.6	33595.7	33079.2	34415.1	32926.1	32901.9
682.55	31773.8	32347	31749.7	32371.1		682.45	31590	32183.5	31508.8	32264.7		682.4	31152.8	31646	31031.7	31767.1		682.4	31008.4	31484.7	30910.1	31583		529.55	32119.1	32353.5	32372.8	32182.1	32161.8	32146.5	32630.9		529.45	33918	32928.2	32981.2	33977.6	32909.7	32887.1	32884.6	34145.5		529.4	34928.9	33545.9	33069.1	34265	32924.3	32900.5
682.5	31770.5	32270.1	31749.5	32291.2		682.4	31580.3	32099.1	31508.4	32171		682.35	31139.5	31569.1	31031.2	31677.4		682.35	30996.8	31412.7	30909.5	31500		529.5	31960.5	32318.8	32349.4	32180.9	32160.9	32146.3	32571.1		529.4	34016.2	32922.3	32963.3	33881.1	32908.4	32886.2	32883.9	34025.9		529.35	34566.2	33499.9	33059.8	34129.9	32922.7	32899.4
682.45	31767.7	32202.4	31749.3	32220.8		682.35	31571.8	32024.2	31508.2	32087.9		682.3	31127.1	31501.3	31030.9	31597.6		682.3	30986.3	31348.8	30909	31426.1		529.45	31900.4	32289.4	32328.6	32179.7	32160	32146.1	32519.3		529.35	33721.5	32917.1	32948.5	33793.1	32907.4	32885.6	32883.3	33918.2		529.3	34027.9	33457.6	33051.2	34008.8	32921.4	32898.6
682.4	31765.2	32142.9	31749.2	32158.9		682.3	31564.4	31957.9	31508	32014.4		682.25	31116.2	31441.6	31030.6	31527.3		682.25	30977.5	31293.1	30908.8	31361.9		529.4	32144.8	32264.7	32310	32178.7	32159.3	32146.1	32474.2		529.3	33324.1	32912.7	32936.3	33713	32906.6	32885.2	32883.1	33821.5		529.25	33926.9	33418.5	33043.1	33900.1	32920.2	32897.8
682.35	31763	32090.4	31749.1	32104.3		682.25	31557.5	31899.3	31507.8	31949		682.2	31106.5	31388.6	31030.2	31464.9		682.2	30969.3	31243.7	30908.4	31304.6		529.35	31997.2	32243.9	32292.6	32177.5	32158.4	32146	32434.3		529.25	33527.4	32908.7	32926	33640	32905.6	32884.6	32882.7	33734.3		529.2	33871.5	33382.1	33035.3	33802.7	32919.1	32897.1
682.3	31761.1	32044.4	31749	32056.5		682.2	31551.6	31847.6	31507.6	31891.6		682.15	31097.6	31341.9	31030	31409.5		682.15	30961.9	31200.1	30908.1	31253.8		529.3	32037.7	32226.5	32277.1	32176.4	32157.6	32146	32399.7		529.2	33191	32905.3	32917.6	33573.8	32904.9	32884.3	32882.5	33656.1		529.15	33729	33348.4	33028.1	33715.6	32918	32896.5
682.25	31759.5	32004	31749	32014.5		682.15	31546.5	31802.2	31507.6	31841.1		682.1	31089.8	31300.6	31029.7	31360.7		682.1	30955.5	31161.5	30907.8	31209.2		529.25	31899.5	32211.8	32263.2	32175.2	32156.7	32145.8	32369.6		529.15	33288.7	32902.1	32910.6	33513.7	32904.1	32883.9	32882.2	33585.7		529.1	33615.2	33317.1	33021.2	33637.8	32917	32896
682.2	31758	31968.6	31748.9	31977.7		682.1	31541.6	31762.2	31507.5	31796.3		682.05	31082.8	31264.2	31029.5	31317.5		682.05	30949.7	31127.6	30907.6	31169.6		529.2	31955.4	32199.6	32250.4	32174	32156.2	32145.6	32343.3		529.1	32882.2	32899.6	32905.2	33459.6	32903.6	32883.8	32882.2	33523		529.05	33432.3	33288.1	33014.7	33568.4	32916.1	32895.6
682.15	31756.8	31937.8	31748.9	31945.7		682.05	31537.4	31727.4	31507.2	31757.5		682	31076.4	31232.3	31029.3	31279.4		682	30944.5	31097.8	30907.5	31134.9		529.15	32207.2	32189.5	32239	32172.9	32155.9	32145.6	32320.6		529.05	32945.3	32960.5	32963.8	33473.7	32966.1	32946.8	32945.3	33529.8		529	33479.4	33261.1	33008.6	33506.2	32915.2	32895.2
682.1	31755.6	31910.9	31748.8	31917.8		682	31533.7	31697.1	31507.1	31723.6		681.95	31070.9	31204.4	31029.1	31246.2		681.95	30940	31071.7	30907.3	31104.4		529.1	32145.6	32181.4	32229	32171.9	32155.6	32145.6	32301.1		529	33249	33262.3	33263.9	33733	33269.3	33250.4	33249	33782.9		528.95	33371.7	33236	33002.7	33450.7	32914.4	32894.8
682.05	31754.6	31887.6	31748.8	31893.5		681.95	31530.2	31670.5	31507	31693.8		681.9	31065.9	31179.9	31029	31216.8		681.9	30935.9	31048.7	30907.1	31077.5		529.05	32177.2	32206.2	32251.4	32202.5	32186.9	32177.2	32315.4		528.95	33314.8	33326.3	33326.7	33758.6	33334.6	33316.2	33314.8	33803.3		528.9	33437.1	33212.6	32997.2	33401	32913.5	32894.4
682	31753.8	31867.3	31748.7	31872.4		681.9	31527.4	31647.5	31506.9	31667.9		681.85	31061.2	31158.4	31028.7	31190.9		681.85	30932.3	31028.7	30906.9	31054.1		529	32104.1	32127.6	32170.1	32128.3	32113.5	32104.1	32227.2		528.9	32873.7	32883.7	32883.2	33281.2	32893	32875	32873.7	33321.3		528.85	33111.3	33190.9	32992	33356.5	32912.8	32894.3
681.95	31753	31849.8	31748.6	31854.2		681.85	31524.8	31627.4	31506.9	31645.4		681.8	31057.3	31139.8	31028.5	31168.7		681.8	30929	31011.5	30906.7	31033.8		528.95	31974.4	31993.4	32033.1	31997.6	31983.6	31974.4	32084.4		528.85	33055.8	33064.5	33063.4	33430.4	33074.5	33057.1	33055.8	33466.7		528.8	33071	33170.8	32987.2	33316.6	32912.1	32894.1
681.9	31752.3	31834.6	31748.6	31838.4		681.8	31522.5	31610	31506.8	31625.7		681.75	31053.7	31123.8	31028.3	31149.2		681.75	30926.2	30996.6	30906.6	31016.2		528.9	31692.8	31708.1	31744.9	31714.9	31701.7	31692.8	31791.2		528.8	32851.6	32859.2	32857.6	33196.4	32869.8	32852.8	32851.6	33229.4		528.75	32802.9	33152.5	32983.8	33280.8	32911.5	32894
681.85	31751.7	31821.6	31748.5	31824.8		681.75	31520.6	31594.9	31506.8	31608.7		681.7	31050.4	31109.9	31028.1	31132.2		681.7	30923.7	30983.7	30906.5	31000.8		528.85	31998.5	32010.7	32044.6	32020.2	32007.1	31998.5	32087.2		528.75	32920.5	32927	32925.2	33238.3	32938.2	32921.7	32920.5	33268.4		528.7	32695.2	33140.6	32980.7	33248.4	32910.8	32893.9
681.8	31751.2	31810.4	31748.4	31813.2		681.7	31518.8	31581.9	31506.8	31593.9		681.65	31047.6	31097.8	31027.9	31117.5		681.65	30921.5	30972.4	30906.4	30987.5		528.8	32146.3	32156.1	32187.3	32167.6	32154.6	32146.3	32226.7		528.7	33001.3	33007	33005.1	33294.5	33018.4	33002.4	33001.3	33322.2		528.65	33106.7	33128.8	32977.6	33219.1	32910.1	32893.7
681.75	31750.7	31800.7	31748.4	31803.1		681.65	31517.3	31570.7	31506.8	31581.2		681.6	31045	31087.3	31027.7	31104.6		681.6	30919.4	30962.6	30906.2	30975.8		528.75	32197.9	32205.7	32234.1	32218.8	32205.9	32197.9	32270.8		528.65	33237.9	33242.8	33240.9	33508.8	33254.5	33239	33237.9	33534.4		528.6	32892.8	33117.1	32974.6	33192.8	32909.6	32893.7
681.7	31750.4	31792.5	31748.3	31794.6		681.6	31516	31561	31506.8	31570.2		681.55	31042.8	31078.3	31027.6	31093.5		681.55	30917.5	30953.9	30906	30965.5		528.7	32204.6	32210.8	32236.6	32225.1	32212.3	32204.6	32271		528.6	33234.2	33238.4	33236.5	33484.8	33250.3	33235.2	33234.2	33508.5		528.55	33007.4	33219.9	33086.2	33283.5	33023.6	33008.2
681.65	31750	31785.5	31748.2	31787.2		681.55	31514.7	31552.6	31506.7	31560.6		681.5	31040.8	31070.6	31027.5	31083.9		681.5	30915.9	30946.6	30905.8	30956.7		528.65	31914.9	31919.8	31943.2	31935	31922.3	31914.9	31975.7		528.55	33042.3	33045.9	33044.1	33274.3	33057.8	33043.3	33042.3	33296.3		528.5	33110	33310.8	33185.9	33364.4	33125.7	33110.8
681.6	31749.7	31779.5	31748.2	31781		681.5	31513.7	31545.5	31506.7	31552.5		681.45	31039.1	31063.9	31027.4	31075.6		681.45	30914.6	30940.4	30905.8	30949.2		528.6	31994.3	31998.2	32019.3	32014	32001.5	31994.3	32050		528.5	33217.1	33220.2	33218.5	33432.2	33232.1	33218.1	33217.1	33452.7		528.45	33046.1	33235.2	33119	33280.7	33061.2	33046.8
681.55	31749.5	31774.4	31748.2	31775.7		681.45	31512.7	31539.4	31506.6	31545.5		681.4	31037.6	31058.3	31027.4	31068.5		681.4	30823.7	30845.3	30816	30853		528.55	32144.9	32148	32166.8	32164.2	32151.8	32144.9	32196.1		528.45	33300.4	33303.1	33301.5	33500	33314.9	33301.3	33300.4	33519.2		528.4	33690.4	33867.8	33760.3	33907	33704.9	33691.1
681.5	31749.3	31770.1	31748.2	31771.2		681.4	31511.9	31534.3	31506.6	31539.5		681.35	31036.2	31053.3	31027.2	31062.3		681.35	30927	30945.1	30920.3	30951.8		528.5	32533.7	32536.1	32553.1	32552.6	32540.3	32533.7	32581		528.4	33350.7	33353	33351.6	33536.1	33364.6	33351.6	33350.7	33554		528.35	33222.7	33388.3	33289.7	33422.8	33236.7	33223.4
681.45	31749.1	31766.5	31748.1	31767.4		681.35	31511.2	31529.9	31506.6	31534.5		681.3	31035	31049.1	31027.2	31057		681.3	31137.6	31152.8	31131.8	31158.6		528.45	32754.2	32756.1	32771.2	32772.7	32760.5	32754.2	32797.9		528.35	33108.2	33110.2	33108.9	33280.5	33121.6	33109	33108.2	33297.4		528.3	32913	33066.9	32977	33098	32926.4	32913.6
681.4	31748.9	31763.4	31748.1	31764.2		681.3	31510.4	31526	31506.4	31530		681.25	31034	31045.6	31027.1	31052.5		681.25	30960.4	30973	30955.3	30978.1		528.4	32857.6	32859.1	32872.5	32875.7	32863.6	32857.6	32898.1		528.3	33137.9	33139.6	33138.4	33298.2	33150.8	33138.7	33137.9	33314.1		528.25	33016.8	33159	33077.8	33188	33029.7	33017.4
681.35	31748.8	31760.8	31748.1	31761.5		681.25	31509.8	31522.8	31506.4	31526.3		681.2	31032.9	31042.5	31026.9	31048.5		681.2	30810.5	30821	30806.1	30825.4		528.35	32700	32701.2	32713.1	32717.7	32705.7	32700	32737.7		528.25	33069.6	33071.1	33070	33218.9	33082	33070.3	33069.6	33233.8		528.2	33378	33508.5	33436.1	33536.5	33390.3	33378.5
681.3	31748.7	31758.7	31748.1	31759.3		681.2	31509.3	31520	31506.3	31523		681.15	31032.1	31040	31026.9	31045.2		681.15	30893.8	30902.5	30890	30906.3		528.3	32652.8	32653.7	32664.3	32670.1	32658.2	32652.8	32687.9		528.2	33699.1	33700.3	33699.4	33838.2	33710.9	33699.8	33699.1	33852.2		528.15	33347.7	33466.5	33402.8	33494.5	33359.4	33348.2
681.25	31748.6	31756.9	31748.1	31757.3		681.15	31508.9	31517.8	31506.3	31520.4		681.1	30933.7	30940	30929.1	30944.6		681.1	30994.5	31001.7	30991.2	31005		528.25	32513	32513.7	32523.1	32529.9	32518.2	32513	32545.8		528.15	33375.2	33376.3	33375.4	33504.9	33386.5	33375.8	33375.2	33518.1		528.1	33175.9	33282.9	33228	33312	33187.1	33176.4
681.2	31748.4	31755.3	31748	31755.7		681.1	31274.2	31281.6	31272	31283.8		681.05	31129.9	31135	31125.9	31139		681.05	31037.8	31043.7	31034.9	31046.5		528.2	32809.8	32810.3	32818.6	32826.2	32814.7	32809.8	32840.5		528.1	33413.6	33414.5	33413.8	33534.6	33424.4	33414.2	33413.6	33547		528.05	33218.9	33317.6	33268.1	33345	33229.8	33219.4
681.15	31748.3	31753.9	31747.9	31754.3		681.05	31479.2	31485.2	31477.3	31487.2		681	30895	30899.2	30891.6	30902.7		681	31075	31079.8	31072.5	31082.3		528.15	32730.2	32730.6	32737.9	32746.2	32734.8	32730.2	32759		528.05	33441	33441.8	33441.1	33553.9	33451.5	33441.5	33441	33565.8		528	33323.2	33417.4	33369.4	33440.2	33333.9	33323.6
681.1	31748.1	31752.8	31747.8	31753.1		681	31149.6	31154.5	31147.9	31156.2		680.95	30787.1	30790.4	30784.1	30793.4		680.95	31118	31121.9	31115.8	31124.1		528.1	33101.5	33101.8	33108.2	33117.1	33105.8	33101.5	33128.5		528	33670.9	33671.6	33671	33776.3	33681.1	33671.4	33670.9	33787.9		527.95	33225.2	33314.8	33268.4	33333.7	33235.7	33225.6
681.05	31748	31751.8	31747.7	31752.1		680.95	31261.7	31265.8	31260.3	31267.2		680.9	30618.6	30621.3	30616	30623.9		680.9	31325.8	31329	31323.9	31330.9		528.05	32952.3	32952.5	32958.2	32967.5	32956.4	32952.3	32977.8		527.95	33896.3	33896.9	33896.4	33994.8	33906.3	33896.8	33896.3	34006		527.9	33591.4	33676.4	33631.6	33692.1	33601.7	33591.8
681	31747.8	31751	31747.6	31751.2		680.9	31566.5	31569.8	31565.3	31571.1		680.85	31131.6	31133.7	31129.3	31135.9		680.85	31008.9	31011.5	31007.3	31013.1		528	32827.6	32827.8	32832.7	32842.4	32831.6	32827.6	32851.7		527.9	33871.5	33872	33871.6	33963.5	33881.3	33872	33871.5	33974.4		527.85	33550.5	33631	33587.8	33643.9	33560.6	33550.9
680.95	31747.8	31750.3	31747.6	31750.5		680.85	31375.8	31378.4	31374.7	31379.5		680.8	31180.6	31182.2	31178.6	31184.2		680.8	31023.3	31025.4	31021.9	31026.8		527.95	33047.6	33047.7	33052	33062	33051.5	33047.6	33070.5		527.85	33842.8	33843.2	33842.8	33928.8	33852.4	33843.3	33842.8	33939.4		527.8	33720.9	33796.8	33756.3	33807.6	33730.8	33721.3
680.9	31747.8	31749.8	31747.6	31750		680.8	31391.9	31394.1	31391	31395		680.75	30890.6	30891.9	30888.9	30893.6		680.75	31030.8	31032.5	31029.6	31033.7		527.9	33040.4	33040.5	33044.3	33054.4	33044.2	33040.4	33062.2		527.8	33681.4	33681.7	33681.4	33761.8	33690.8	33681.9	33681.4	33772.1		527.75	33553.1	33624.4	33587.3	33633.6	33562.7	33553.5
680.85	31604.1	31605.8	31604	31606		680.75	31493.2	31494.9	31492.4	31495.7		680.7	30654.5	30655.5	30653	30656.9		680.7	31194.5	31195.9	31193.5	31196.9		527.85	33310.2	33310.3	33313.6	33323.8	33313.9	33310.2	33330.9		527.75	34163.2	34163.5	34163.2	34238.4	34172.4	34163.6	34163.2	34248.4		527.7	33523.7	33590.4	33556.8	33598.5	33533.1	33524
680.8	31582.7	31584.1	31582.6	31584.2		680.7	31681.5	31682.9	31680.8	31683.6		680.65	30718.4	30719.1	30717.1	30720.4		680.65	31074.8	31075.9	31073.9	31076.8		527.8	33445.5	33445.6	33448.4	33458.7	33449.1	33445.5	33465.2		527.7	34207.4	34207.6	34207.4	34277.8	34216.4	34207.8	34207.4	34287.5		527.65	33409.2	33471.4	33441.1	33478.6	33418.4	33409.5
680.75	31441	31442.1	31440.9	31442.2		680.65	31314.2	31315.3	31313.6	31315.9		680.6	30869	30869.6	30867.9	30870.7		680.6	30965.7	30966.5	30964.9	30967.3		527.75	32966.7	32966.7	32969.2	32979.5	32970.1	32966.7	32985.5		527.65	33763.3	33763.5	33763.3	33829.2	33772.1	33763.7	33763.3	33838.6		527.6	34107.8	34165.4	34138.6	34172.3	34116.8	34108.1
680.7	31600.4	31601.3	31600.3	31601.4		680.6	31024.2	31025.1	31023.7	31025.6		680.55	30804.1	30804.6	30803.2	30805.5		680.55	30786.4	30787	30785.7	30787.7		527.7	33185.5	33185.5	33187.7	33197.9	33188.8	33185.5	33203.5		527.6	33640.8	33641	33640.8	33702.4	33649.4	33641.2	33640.8	33711.6		527.55	34041.5	34094.5	34071.1	34102.2	34050.3	34041.8
680.65	31692.7	31693.4	31692.6	31693.5		680.55	31380.6	31381.3	31380.2	31381.8		680.5	30820.8	30821.1	30820	30821.9		680.5	30538.6	30539.1	30538	30539.7		527.65	33292.3	33292.3	33294.2	33304.3	33295.5	33292.3	33309.4		527.55	34004.8	34004.9	34004.8	34062.5	34013.2	34005.2	34004.8	34071.4		527.5	33783.3	33831.7	33811.7	33841	33791.9	33783.6
680.6	31551.6	31552.1	31551.5	31552.2		680.5	31409.4	31409.9	31409	31410.3		680.45	30907	30907.2	30906.3	30907.9		680.45	30665.2	30665.6	30664.7	30666.1		527.6	33008.8	33008.8	33010.4	33020.4	33011.9	33008.8	33025.2		527.5	33847.1	33847.2	33847.1	33901.1	33855.3	33847.5	33847.1	33909.8		527.45	33635.1	33679	33662.4	33689.8	33643.5	33635.4
680.55	31906.8	31907.3	31906.8	31907.4		680.45	31153	31153.5	31152.7	31153.8		680.4	30747.8	30747.9	30747.2	30748.6		680.4	30687.6	30687.9	30687.2	30688.4		527.55	33297.8	33297.8	33299.2	33309	33300.8	33297.8	33313.4		527.45	33968.2	33968.3	33968.2	34018.8	33976.2	33968.5	33968.2	34027.2		527.4	33594.4	33633.7	33620.5	33646.2	33602.5	33594.7
680.5	31481	31481.4	31481	31481.4		680.4	31319	31319.3	31318.7	31319.6		680.35	31186.4	31186.5	31185.9	31187		680.35	30728.9	30729.1	30728.5	30729.5		527.5	33349.6	33349.6	33350.8	33360.4	33352.5	33349.6	33364.5		527.4	34084.4	34084.5	34084.4	34131.7	34092.2	34084.7	34084.4	34139.9		527.35	33557.5	33594.7	33582.5	33606.3	33565.4	33557.7
680.45	31446.6	31446.9	31446.6	31447		680.35	31268.6	31268.9	31268.4	31269.1		680.3	31186.9	31187	31186.5	31187.4		680.3	30607.2	30607.4	30606.9	30607.7		527.45	33607	33607	33608.1	33617.4	33609.8	33607	33621.2		527.35	33841.8	33841.9	33841.8	33886.1	33849.4	33842.1	33841.8	33894.1		527.3	33625.8	33661.3	33649.6	33671.6	33633.5	33626
680.4	31671.1	31671.4	31671.1	31671.4		680.3	30971	30971.2	30970.8	30971.4		680.25	30942.4	30942.4	30942	30942.8		680.25	30923.7	30923.8	30923.4	30924.1		527.4	33414	33414	33414.9	33424	33416.7	33414	33427.5		527.3	33897.6	33897.7	33897.6	33939.1	33905	33897.9	33897.6	33946.8		527.25	33814.7	33848.4	33837.4	33857.5	33822.2	33814.9
680.35	31565.8	31566	31565.8	31566		680.25	31016.1	31016.2	31015.9	31016.4		680.2	30861.9	30861.9	30861.6	30862.2		680.2	30964.9	30965	30964.7	30965.2		527.35	33228.4	33228.4	33229.2	33237.9	33231	33228.4	33241.3		527.25	34225.3	34225.4	34225.3	34265	34232.5	34225.6	34225.3	34272.5		527.2	33870.2	33902.1	33891.7	33910	33877.5	33870.4
680.3	31680.1	31680.3	31680.1	31680.3		680.2	31160.3	31160.5	31160.2	31160.6		680.15	31012.7	31012.7	31012.4	31012.9		680.15	30869.7	30869.8	30869.5	30869.9		527.3	33676.5	33676.5	33677.2	33685.6	33678.9	33676.5	33688.8		527.2	34213.9	34213.9	34213.9	34251.8	34220.9	34214.1	34213.9	34259.1		527.15	33789.2	33819.4	33809.5	33826	33796.3	33789.4
680.25	31682	31682.1	31682	31682.1		680.15	31116.2	31116.3	31116.1	31116.4		680.1	31219	31219	31218.8	31219.3		680.1	30664.7	30664.7	30664.5	30664.9		527.25	33329.5	33329.5	33330.1	33338.2	33331.8	33329.5	33341.2		527.15	34320.5	34320.5	34320.5	34356.7	34327.3	34320.7	34320.5	34363.7		527.1	34283.7	34312.1	34302.9	34317.6	34290.5	34283.9
680.2	31494.3	31494.4	31494.3	31494.4		680.1	31135.9	31136	31135.8	31136.1		680.05	30987.4	30987.4	30987.2	30987.6		680.05	30517.8	30517.9	30517.7	30518		527.2	33371.6	33371.6	33372.1	33380	33373.8	33371.6	33382.8		527.1	34221.6	34221.6	34221.6	34256	34228.2	34221.8	34221.6	34262.8		527.05	34273.7	34300.3	34291.7	34304.6	34280.3	34273.9
680.15	31653.2	31653.3	31653.2	31653.3		680.05	31126.5	31126.5	31126.4	31126.6		680	30754.4	30754.3	30754.2	30754.5		680	30819.9	30819.9	30819.8	30820.1		527.15	33651	33651	33651.4	33659.3	33653.1	33651	33661.8		527.05	34469.8	34469.8	34469.8	34502.4	34476.2	34470	34469.8	34509		527	34159.1	34184	34176	34187	34165.5	34159.3
680.1	31484.8	31484.9	31484.8	31484.9		680	31393.4	31393.4	31393.3	31393.5		679.95	30780.4	30780.4	30780.3	30780.6		679.95	30747.7	30747.7	30747.6	30747.8		527.1	33612.8	33612.8	33613.2	33620.9	33614.8	33612.8	33623.3		527	34095.5	34095.5	34095.5	34126.4	34101.6	34095.7	34095.5	34132.8		526.95	33932.2	33955.3	33947.9	33957.1	33938.4	33932.4
680.05	31831.6	31831.7	31831.6	31831.7		679.95	31193.5	31193.5	31193.4	31193.5		679.9	31003	31003	31002.9	31003.1		679.9	30815.5	30815.5	30815.4	30815.6		527.05	33672.8	33672.8	33673.1	33680.8	33674.7	33672.8	33683		526.95	33744.3	33744.3	33744.3	33773.4	33750.2	33744.5	33744.3	33779.6		526.9	33987.6	34008.9	34002.1	34010.9	33993.6	33987.8
680	31397.4	31397.4	31397.4	31397.4		679.9	31068.8	31068.8	31068.7	31068.8		679.85	30915.8	30915.8	30915.7	30915.9		679.85	30782.8	30782.8	30782.7	30782.8		527	33917.7	33917.7	33918	33925.5	33919.5	33917.7	33927.6		526.9	34315.9	34315.9	34315.9	34343.3	34321.6	34316.1	34315.9	34349.2		526.85	34030.1	34049.7	34043.8	34052.2	34035.9	34030.2
679.95	31230	31230	31230	31230		679.85	31255.6	31255.7	31255.6	31255.7		679.8	31060.6	31060.6	31060.5	31060.6		679.8	31042.4	31042.4	31042.3	31042.4		526.95	33833	33833	33833.2	33840.7	33834.7	33833	33842.6		526.85	33980.2	33980.2	33980.2	34005.8	33985.7	33980.4	33980.2	34011.5		526.8	34119.1	34136.9	34132.3	34140.1	34124.7	34119.2
679.9	31356.9	31356.9	31356.9	31356.9		679.8	31295.2	31295.2	31295.2	31295.3		679.75	30788.2	30788.1	30788.1	30788.2		679.75	30881.8	30881.8	30881.8	30881.9		526.9	33769.6	33769.6	33769.8	33777.1	33771.2	33769.6	33778.9		526.8	34205.7	34205.7	34205.7	34229.5	34211	34205.9	34205.7	34235.1		526.75	34295	34311	34307.8	34314.8	34300.3	34295.1
679.85	31380.7	31380.7	31380.7	31380.7		679.75	31198.5	31198.5	31198.5	31198.6		679.7	31054.7	31054.6	31054.6	31054.7		679.7	30846.8	30846.8	30846.8	30846.9		526.85	33329.4	33329.4	33329.6	33336.7	33330.9	33329.4	33338.4		526.75	34146.8	34146.8	34146.8	34168.9	34151.9	34147	34146.8	34174.2		526.7	34080.4	34095	34092.7	34099	34085.5	34080.5
679.8	31570	31570	31570	31570		679.7	31191.9	31191.9	31191.9	31192		679.65	31147.7	31147.6	31147.6	31147.7		679.65	30446.5	30446.5	30446.5	30446.6		526.8	33423.9	33423.9	33424	33431.1	33425.4	33423.9	33432.7		526.7	33974.9	33974.9	33974.9	33995.2	33979.8	33975.1	33974.9	34000.3		526.65	34093.6	34107.5	34105.5	34111.1	34098.5	34093.7
679.75	31511	31511	31511	31511		679.65	30925.1	30925.1	30925.1	30925.1		679.6	30961.8	30961.8	30961.8	30961.9		679.6	30583.4	30583.4	30583.4	30583.5		526.75	33761.3	33761.3	33761.4	33768.3	33762.8	33761.3	33769.9		526.65	34037.9	34037.9	34037.9	34056.5	34042.6	34038.1	34037.9	34061.3		526.6	33963.7	33976.9	33975.1	33980	33968.4	33963.8
679.7	31418.6	31418.6	31418.6	31418.6		679.6	31362.2	31362.2	31362.2	31362.2		679.55	31015.9	31015.9	31015.9	31016		679.55	30458.3	30458.3	30458.3	30458.3		526.7	33846.6	33846.6	33846.7	33853.5	33848	33846.6	33855		526.6	34486.5	34486.5	34486.5	34503.3	34491	34486.6	34486.5	34508		526.55	33641	33653.6	33652	33656.2	33645.5	33641.1
679.65	31305.9	31305.9	31305.9	31305.9		679.55	31274.4	31274.4	31274.4	31274.4		679.5	30980.6	30980.6	30980.6	30980.6		679.5	30596.4	30596.4	30596.4	30596.4		526.65	33768.2	33768.2	33768.3	33774.9	33769.6	33768.2	33776.4		526.55	34442.5	34442.5	34442.5	34458.2	34446.8	34442.6	34442.5	34462.6		526.5	33848.7	33860.6	33859.3	33862.7	33853	33848.8
679.6	31544.8	31544.8	31544.8	31544.8		679.5	31153.9	31153.9	31153.9	31153.9		679.45	30830.7	30830.7	30830.7	30830.7		679.45	30739.3	30739.3	30739.3	30739.3		526.6	33720.2	33720.2	33720.3	33726.8	33721.5	33720.2	33728.2		526.5	34308.1	34308.1	34308.1	34323.1	34312.2	34308.2	34308.1	34327.3		526.45	33791.1	33802.3	33801.2	33803.9	33795.3	33791.2
679.55	31305.4	31305.4	31305.4	31305.4		679.45	31278.4	31278.4	31278.4	31278.4		679.4	30922.3	30922.3	30922.3	30922.3		679.4	30799.8	30799.8	30799.8	30799.8		526.55	33496.7	33496.7	33496.8	33503.1	33498	33496.7	33504.4		526.45	34297.7	34297.7	34297.7	34312	34301.7	34297.8	34297.7	34316.1		526.4	33987	33997.6	33996.7	33998.7	33991.1	33987.1
679.5	31225.7	31225.7	31225.7	31225.7		679.4	31154.3	31154.3	31154.3	31154.3		679.35	30802.5	30802.5	30802.5	30802.5		679.35	30334	30334	30334	30334		526.5	33537.7	33537.7	33537.8	33543.9	33538.9	33537.7	33545.2		526.4	34406.5	34406.5	34406.5	34420.1	34410.4	34406.6	34406.5	34424.1		526.35	33983.4	33993.3	33992.6	33993.9	33987.4	33983.5
679.45	31241.8	31241.8	31241.8	31241.8		679.35	31181.8	31181.8	31181.8	31181.8		679.3	30998.7	30998.7	30998.7	30998.7		679.3	30250.1	30250.1	30250.1	30250.1		526.45	33557.8	33557.8	33557.8	33563.9	33559	33557.8	33565.1		526.35	33836.1	33836.1	33836.1	33849	33839.9	33836.2	33836.1	33853		526.3	33834.2	33843.4	33843	33843.5	33838.1	33834.3
679.4	30923.8	30923.8	30923.8	30923.8		679.3	31323.7	31323.7	31323.7	31323.7		679.25	30976.6	30976.6	30976.6	30976.6		679.25	30773.7	30773.7	30773.7	30773.7		526.4	33596.2	33596.2	33596.2	33602.1	33597.4	33596.2	33603.3		526.3	34040.3	34040.3	34040.3	34052.5	34044.1	34040.4	34040.3	34056.4		526.25	34180.7	34189.2	34189	34189.6	34184.5	34180.8
679.35	31146	31146	31146	31146		679.25	31069.4	31069.4	31069.4	31069.4		679.2	30926.8	30926.8	30926.8	30926.8		679.2	30673.5	30673.5	30673.5	30673.5		526.35	33852.6	33852.6	33852.6	33858.4	33853.7	33852.6	33859.5		526.25	33810.7	33810.7	33810.7	33822.2	33814.4	33810.8	33810.7	33826		526.2	34072.4	34080.3	34080.3	34080.8	34076.2	34072.5
679.3	31155.9	31155.9	31155.9	31155.9		679.2	31189.6	31189.6	31189.6	31189.6		679.15	31070.3	31070.3	31070.3	31070.3		679.15	30458.2	30458.2	30458.2	30458.2		526.3	33825.6	33825.6	33825.6	33831.2	33826.7	33825.6	33832.3		526.2	34077.9	34077.9	34077.9	34088.8	34081.5	34078	34077.9	34092.4		526.15	34051.9	34059.1	34059.3	34059.9	34055.6	34052
679.25	31270.5	31270.5	31270.5	31270.5		679.15	31191.6	31191.6	31191.6	31191.6		679.1	31260.5	31260.5	31260.5	31260.5		679.1	30614.4	30614.4	30614.4	30614.4		526.25	33921.7	33921.7	33921.7	33927.2	33922.7	33921.7	33928.2		526.15	34068.9	34068.9	34068.9	34079.1	34072.4	34069	34068.9	34082.7		526.1	33722.4	33728.9	33729.4	33729.9	33726	33722.5
679.2	31335.5	31335.5	31335.5	31335.5		679.1	31311.2	31311.2	31311.2	31311.2		679.05	31088.6	31088.6	31088.6	31088.6		679.05	30650.1	30650.1	30650.1	30650.1		526.2	33503.5	33503.5	33503.5	33508.8	33504.5	33503.5	33509.8		526.1	34241.1	34241.1	34241.1	34250.6	34244.5	34241.2	34241.1	34254.1		526.05	34062.6	34068.4	34069.1	34069.7	34066.1	34062.7
679.15	31464.2	31464.2	31464.2	31464.2		679.05	31286.9	31286.9	31286.9	31286.9		679	30513.4	30513.4	30513.4	30513.4		679	30675.2	30675.2	30675.2	30675.2		526.15	33569.1	33569.1	33569.1	33574.2	33570	33569.1	33575.2		526.05	34123.3	34123.3	34123.3	34132.1	34126.7	34123.4	34123.3	34135.5		526	33782.5	33788	33788.6	33789.1	33785.9	33782.6
679.1	31828.6	31828.6	31828.6	31828.6		679	31321.8	31321.8	31321.8	31321.8		678.95	30886.2	30886.2	30886.2	30886.2		678.95	30863.1	30863.1	30863.1	30863.1		526.1	33630.9	33630.9	33630.9	33635.9	33631.8	33630.9	33636.8		526	34365.6	34365.6	34365.6	34373.7	34368.9	34365.7	34365.6	34377.1		525.95	34168.8	34174	34174.4	34175	34172.1	34168.9
679.05	31565.8	31565.8	31565.8	31565.8		678.95	31214.5	31214.5	31214.5	31214.5		678.9	30980	30980	30980	30980		678.9	30833.1	30833.1	30833.1	30833.1		526.05	33510.9	33510.9	33510.9	33515.7	33511.8	33510.9	33516.6		525.95	34333.4	34333.4	34333.4	34340.8	34336.6	34333.5	34333.4	34344.1		525.9	33837.6	33842.6	33842.9	33843.3	33840.9	33837.7
679	31487.4	31487.4	31487.4	31487.4		678.9	31254.9	31254.9	31254.9	31254.9		678.85	30951	30951	30951	30951		678.85	30801.6	30801.6	30801.6	30801.6		526	33230.4	33230.4	33230.4	33235.1	33231.2	33230.4	33235.9		525.9	34076.1	34076.1	34076.1	34082.8	34079.2	34076.2	34076.1	34086		525.85	33895.2	33899.9	33900.3	33900.5	33898.4	33895.3
678.95	31419.2	31419.2	31419.2	31419.2		678.85	31195.3	31195.3	31195.3	31195.3		678.8	31079.2	31079.2	31079.2	31079.2		678.8	30709.7	30709.7	30709.7	30709.7		525.95	33830.5	33830.5	33830.5	33835	33831.3	33830.5	33835.8		525.85	33997.2	33997.2	33997.2	34003.3	34000.2	33997.3	33997.2	34006.4		525.8	33681.5	33685.9	33686.4	33686.3	33684.6	33681.6
678.9	31768.7	31768.7	31768.7	31768.7		678.8	31135.2	31135.2	31135.2	31135.2		678.75	30846.1	30846.1	30846.1	30846.1		678.75	30924.5	30924.5	30924.5	30924.5		525.9	33800.9	33800.9	33800.9	33805.3	33801.6	33800.9	33806		525.8	34050.4	34050.4	34050.4	34056.3	34053.4	34050.5	34050.4	34059.3		525.75	33728.6	33732.8	33733.3	33733	33731.6	33728.7
678.85	31530.8	31530.8	31530.8	31530.8		678.75	31439.9	31439.9	31439.9	31439.9		678.7	30996.6	30996.6	30996.6	30996.6		678.7	31062.9	31062.9	31062.9	31062.9		525.85	33526.3	33526.3	33526.3	33530.5	33527	33526.3	33531.2		525.75	33978	33978	33978	33983.6	33980.9	33978.1	33978	33986.5		525.7	33762.2	33766.1	33766.8	33766.1	33765.1	33762.3
678.8	31629.4	31629.4	31629.4	31629.4		678.7	31457	31457	31457	31457		678.65	30946.7	30946.7	30946.7	30946.7		678.65	30940.9	30940.9	30940.9	30940.9		525.8	33639.9	33639.9	33639.9	33643.9	33640.6	33639.9	33644.6		525.7	34111.6	34111.6	34111.6	34116.9	34114.4	34111.7	34111.6	34119.8		525.65	34147.4	34151.1	34151.8	34150.9	34150.3	34147.4
678.75	31494.6	31494.6	31494.6	31494.6		678.65	30825.3	30825.3	30825.3	30825.3		678.6	31186.2	31186.2	31186.2	31186.2		678.6	30968.9	30968.9	30968.9	30968.9		525.75	33491.3	33491.3	33491.3	33495.2	33491.9	33491.3	33495.8		525.65	34222.3	34222.3	34222.3	34227.4	34225	34222.4	34222.3	34230.2		525.6	33831.5	33834.9	33835.7	33834.8	33834.3	33831.5
678.7	31507.9	31507.9	31507.9	31507.9		678.6	30891.5	30891.5	30891.5	30891.5		678.55	31538.1	31538.1	31538.1	31538.1		678.55	30681.6	30681.6	30681.6	30681.6		525.7	33751.9	33751.9	33751.9	33755.6	33752.5	33751.9	33756.2		525.6	34053.5	34053.5	34053.5	34058.3	34056.2	34053.6	34053.5	34061		525.55	33911.7	33914.9	33915.8	33914.9	33914.4	33911.7
678.65	31227.1	31227.1	31227.1	31227.1		678.55	31270.3	31270.3	31270.3	31270.3		678.5	31413.1	31413.1	31413.1	31413.1		678.5	30726.5	30726.5	30726.5	30726.5		525.65	33360.4	33360.4	33360.4	33364	33361	33360.4	33364.6		525.55	33759.3	33759.3	33759.3	33763.8	33761.9	33759.4	33759.3	33766.5		525.5	33861.1	33864	33865	33864.1	33863.7	33861.1
[truncated: 35 more columns]
