# Supplementary material for: Bridging multiscale interfaces for developing ionically conductive high-voltage iron sulfate-containing sodium-based battery positive electrodes
Source: Nat Commun. 2023 Jun 22;14:3701. doi: 10.1038/s41467-023-39384-7 (PMC10287750; doi:10.1038/s41467-023-39384-7)
Supplement: Supplementary file 4 — Source Data [file 41467_2023_39384_MOESM4_ESM.zip › Source Data/Figure 5.xlsx]

## Sheet: 5a
	NFS-H	NFS-L
Cycle number	Discharge capacity (mAh/g)	Discharge capacity (mAh/g)
1	101.936	89.6679
2	101.446	89.5182
3	101.271	89.0448
4	100.404	88.8559
5	101.287	88.7877
6	99.8252	87.333
7	99.6708	87.4451
8	99.7386	86.9548
9	99.8028	87.4183
10	99.6596	87.5785
11	98.1654	85.2844
12	98.0747	85.3128
13	98.0069	85.0013
14	97.9767	84.9234
15	97.9011	85.1783
16	95.0994	80.5907
17	95.1012	80.5015
18	94.9876	80.1841
19	94.8298	80.0961
20	94.8918	79.9026
21	92.2549	75.3309
22	92.1738	75.296
23	92.1376	75.3321
24	92.0189	75.3675
25	92.1392	75.473
26	88.8401	68.5368
27	88.6109	68.6103
28	88.5348	68.7539
29	88.5348	68.7557
30	88.5349	68.6825
31	82.0361	47.3825
32	82.2268	47.2057
33	82.0361	47.0288
34	82.0361	46.6752
35	82.0361	46.4985
36	73.226
37	73.6068
38	73.2254
39	73.6083
40	73.6082
41	98.6804	87.1183
42	98.4994	86.5493
43	98.3827	86.3488
44	98.3412	86.6986
45	98.2771	86.501
	--
	--
	--
	--
	--
	--
	--
	--
	--
	--
	--
	--
	--
	--
	--
	--
	--
	--
	--
	--
	--
	--
	--
	--
	--
	--
	--
	--
	--
	--
	--
	--
	--
	--
	--
	--
	--
	--
	--
	--
	--
	--
	--
	--
	--
	--
	--
	--
	--
	--
	--
	--
	--
	--
	--
	--
	--
	--
	--
	--
	--
	--
	--
	--
	--
	--
	--
	--
	--
	--
	--
	--
	--
	--
	--
	--
	--
	--
	--
	--
	--
	--
	--
	--
	--
	--
	--
	--
	--
	--
	--
	--
	--
	--
	--
	--
	--
	--
	--
	--
	--
	--
	--
	--
	--
	--
	--
	--
	--
	--
	--
	--
	--
	--
	--
	--
	--
	--
	--
	--
	--
	--
	--
	--
	--
	--
	--
	--
	--
	--
	--
	--
	--
	--
	--
	--
	--
	--
	--
	--
	--
	--
	--
	--
	--
	--
	--
	--
	--
	--
	--
	--
	--
	--
	--

## Sheet: 5b
NFS-H				NFS-L
Time (h)	Cell voltage (V)	Time (h)	Cell voltage (V)	Time (h)	Cell voltage (V)	Time (h)	Cell voltage (V)
0	2.1865	0	4.5002	0	2.5269	0	4.4844
0.00167	2.1974	0	4.4918	0.000881834	2.5443	0.000881834	4.4742
0.00361	2.2082	0.00333	4.4813	0.00147	2.557	0.00176	4.4614
0.00583	2.2194	0.00722	4.4707	0.00206	2.5685	0.00265	4.4497
0.00806	2.2299	0.01222	4.4602	0.00294	2.583	0.00353	4.4397
0.01028	2.2402	0.01833	4.45	0.00382	2.597	0.0047	4.427
0.01278	2.251	0.02583	4.4394	0.0047	2.61	0.00588	4.4159
0.01528	2.2615	0.035	4.4292	0.00558	2.6215	0.00735	4.4035
0.01778	2.2718	0.04611	4.419	0.00647	2.6329	0.00882	4.3923
0.02056	2.2826	0.05972	4.4087	0.00735	2.6435	0.01029	4.3821
0.02333	2.2932	0.07528	4.3985	0.00823	2.6537	0.01205	4.3712
0.02611	2.304	0.09444	4.3883	0.00941	2.6667	0.01411	4.3601
0.02917	2.3149	0.11722	4.3781	0.01058	2.6788	0.01646	4.3492
0.03222	2.3257	0.14306	4.3681	0.01176	2.6909	0.01911	4.3384
0.03528	2.3366	0.16667	4.3604	0.01293	2.7024	0.02205	4.3281
0.03833	2.3471	0.16667	4.3523	0.01411	2.7136	0.02557	4.3179
0.04139	2.358	0.16944	4.3415	0.01529	2.7241	0.02939	4.3077
0.04472	2.3688	0.1725	4.3315	0.01646	2.7346	0.0341	4.2974
0.04778	2.379	0.17611	4.3213	0.01764	2.7449	0.03968	4.2869
0.05083	2.389	0.18028	4.3111	0.01911	2.7573	0.04615	4.2764
0.05389	2.3992	0.185	4.3009	0.02058	2.7694	0.0532	4.2664
0.05722	2.4097	0.19056	4.2909	0.02205	2.7811	0.06202	4.2562
0.06056	2.42	0.19667	4.2807	0.02352	2.7926	0.0726	4.246
0.06389	2.4305	0.20361	4.2702	0.02499	2.8038	0.08495	4.2358
0.06722	2.4407	0.21139	4.2599	0.02646	2.8143	0.09965	4.2258
0.07056	2.4507	0.22028	4.2494	0.02792	2.8252	0.11846	4.2156
0.07417	2.4615	0.23	4.2389	0.02939	2.8354	0.14168	4.2054
0.07778	2.472	0.24	4.2289	0.03116	2.8475	0.16843	4.1954
0.08139	2.4826	0.25167	4.2187	0.03292	2.859	0.17637	4.193
0.085	2.4931	0.26333	4.2085	0.03469	2.8701	0.17637	4.1768
0.08861	2.5034	0.27639	4.1985	0.03645	2.8813	0.17784	4.1657
0.0925	2.5139	0.29111	4.1883	0.03821	2.8918	0.1796	4.1555
0.09639	2.5251	0.30694	4.1781	0.03998	2.9024	0.18195	4.1455
0.10028	2.5356	0.32333	4.1679	0.04174	2.9126	0.18519	4.1353
0.10417	2.5458	0.33333	4.1626	0.0438	2.9237	0.1893	4.1251
0.10778	2.5561	0.33333	4.1703	0.04586	2.9352	0.1943	4.1148
0.11167	2.5663	0.36917	4.1803	0.04791	2.9458	0.20047	4.1046
0.11556	2.5765	0.5	4.1818	0.04997	2.9563	0.20811	4.0941
0.11944	2.5868	0.5	4.1734	0.05203	2.9668	0.21693	4.0838
0.12333	2.597	0.50778	4.1632	0.05438	2.978	0.22722	4.0736
0.1275	2.6072	0.51972	4.153	0.05673	2.9885	0.23927	4.0634
0.13167	2.6174	0.535	4.1427	0.05908	2.9994	0.25309	4.0531
0.13583	2.6277	0.55306	4.1325	0.06143	3.0096	0.26837	4.0429
0.14028	2.6382	0.57306	4.1223	0.06408	3.0205	0.28571	4.0327
0.145	2.6488	0.59611	4.1121	0.06673	3.0313	0.306	4.0225
0.14944	2.659	0.62	4.1021	0.06937	3.0416	0.32804	4.0125
0.15417	2.6695	0.6475	4.0919	0.07231	3.0524	0.35244	4.0023
0.15889	2.6795	0.66667	4.0851	0.07525	3.0633	0.35273	4.0023
0.16389	2.6897	0.66667	4.0935	0.07819	3.0738	0.35273	4.0169
0.16667	2.6956	0.74167	4.1037	0.08142	3.085	0.35802	4.0271
0.16667	2.6788	0.83333	4.1052	0.08466	3.0958	0.37066	4.0373
0.17111	2.6686	0.83333	4.0966	0.08789	3.1063	0.39741	4.0473
0.18167	2.6584	0.84583	4.0866	0.09112	3.1166	0.47942	4.0575
0.20333	2.6484	0.86694	4.0764	0.09436	3.1268	0.5291	4.059
0.28222	2.6382	0.89083	4.0662	0.09788	3.1374	0.5291	4.0442
0.33333	2.6364	0.91889	4.0562	0.1017	3.1482	0.53233	4.0339
0.33333	2.6537	0.94972	4.046	0.10553	3.1591	0.53851	4.0234
0.33528	2.6643	0.98278	4.0358	0.10935	3.1693	0.54733	4.0132
0.33778	2.6757	1	4.0311	0.11346	3.1798	0.55879	4.0032
0.34028	2.6857	1	4.0392	0.11787	3.1907	0.57437	3.993
0.34306	2.6959	1.07806	4.0494	0.12257	3.2012	0.59377	3.9828
0.34611	2.707	1.16667	4.0513	0.12728	3.2114	0.61758	3.9725
0.34917	2.7173	1.16667	4.0426	0.13228	3.2217	0.6455	3.9623
0.3525	2.7275	1.18361	4.0324	0.13786	3.2322	0.67754	3.9521
0.35611	2.7387	1.20889	4.0221	0.14374	3.2424	0.70547	3.944
0.36	2.7492	1.2375	4.0119	0.15021	3.2527	0.70547	3.958
0.36417	2.7597	1.27083	4.0017	0.15697	3.2629	0.71164	3.9682
0.36806	2.7697	1.3075	3.9915	0.1649	3.2731	0.72986	3.9784
0.3725	2.7799	1.33333	3.9843	0.17313	3.2831	0.77014	3.9884
0.37722	2.7901	1.33333	3.9927	0.17637	3.2868	0.88183	3.9967
0.38194	2.8004	1.42167	4.0029	0.17637	3.2672	0.88183	3.9825
0.38694	2.8106	1.5	4.0048	0.17784	3.2567	0.88595	3.9725
0.39222	2.8211	1.5	3.9964	0.18107	3.2465	0.89418	3.9623
0.3975	2.8311	1.51722	3.9862	0.18636	3.2359	0.90682	3.9521
0.40278	2.8413	1.54389	3.976	0.194	3.2257	0.92387	3.9419
0.40833	2.8515	1.57472	3.966	0.20429	3.2155	0.94621	3.9316
0.41417	2.8617	1.61	3.9558	0.21781	3.2052	0.97443	3.9214
0.41972	2.8717	1.64889	3.9456	0.23663	3.195	1.00852	3.9112
0.42556	2.8819	1.66667	3.9412	0.26367	3.1848	1.04586	3.9012
0.43167	2.8921	1.66667	3.9493	0.30688	3.1746	1.0582	3.8981
0.43806	2.9024	1.73889	3.9595	0.35273	3.1687	1.0582	3.9118
0.44417	2.9126	1.83333	3.9623	0.35273	3.1891	1.06643	3.922
0.45083	2.9228	1.83333	3.9539	0.35362	3.2003	1.09259	3.9322
0.45778	2.9334	1.85139	3.9437	0.35479	3.213	1.17549	3.9422
0.46472	2.9436	1.87917	3.9335	0.35626	3.2245	1.23457	3.9446
0.47194	2.9541	1.91333	3.9233	0.35802	3.2347	1.23457	3.9298
0.47944	2.9647	1.95111	3.9133	0.36038	3.2462	1.23898	3.9198
0.48722	2.9749	1.99306	3.9031	0.36332	3.2567	1.24927	3.9096
0.49472	2.9851	2	3.9012	0.36684	3.2672	1.26455	3.8994
0.5	2.9916	2	3.9099	0.37125	3.2775	1.2863	3.8891
0.5	2.9743	2.06306	3.9202	0.37654	3.288	1.31481	3.8789
0.50361	2.964	2.16667	3.9239	0.3833	3.2983	1.35126	3.8687
0.5125	2.9538	2.16667	3.9149	0.39153	3.3085	1.39418	3.8585
0.52694	2.9436	2.18639	3.9046	0.40123	3.3187	1.41093	3.855
0.55306	2.9334	2.21611	3.8944	0.4127	3.3289	1.41093	3.8699
0.59778	2.9234	2.25333	3.8842	0.42563	3.3389	1.41887	3.8802
0.66667	2.9148	2.29889	3.874	0.44121	3.3491	1.44885	3.8904
0.66667	2.9324	2.33333	3.8674	0.45855	3.3593	1.54409	3.9006
0.66889	2.9436	2.33333	3.8761	0.47913	3.3696	1.5873	3.9025
0.67167	2.9541	2.39139	3.8864	0.50323	3.3798	1.5873	3.8873
0.675	2.9647	2.5	3.8913	0.5291	3.3897	1.59289	3.8771
0.67861	2.9749	2.5	3.8823	0.5291	3.372	1.60494	3.8671
0.6825	2.9854	2.52028	3.8721	0.53204	3.3618	1.6264	3.8569
0.68694	2.9957	2.55333	3.8619	0.54497	3.3516	1.65785	3.8467
0.69167	3.0059	2.59667	3.8519	0.57496	3.3413	1.7037	3.8361
0.69722	3.0164	2.65139	3.8417	0.6455	3.3311	1.76367	3.8265
0.70333	3.0264	2.66667	3.8389	0.70547	3.3268	1.76367	3.8408
0.71056	3.0369	2.66667	3.8485	0.70547	3.3457	1.77219	3.851
0.71806	3.0474	2.71861	3.8585	0.70723	3.3559	1.80658	3.8612
0.72583	3.0577	2.83333	3.8643	0.71223	3.3665	1.91329	3.8712
0.73417	3.0679	2.83333	3.8544	0.72163	3.3767	1.94004	3.8721
0.7425	3.0781	2.85861	3.8442	0.73516	3.3869	1.94004	3.8578
0.75028	3.0881	2.9025	3.834	0.75426	3.3971	1.9465	3.8476
0.75889	3.0983	2.95	3.824	0.77778	3.4071	1.96384	3.8374
0.7675	3.1088	3	3.816	0.80629	3.4173	1.99236	3.8271
0.77583	3.1191	3	3.8259	0.84127	3.4275	2.03792	3.8169
0.785	3.1293	3.05444	3.8361	0.88183	3.4371	2.11229	3.8067
0.79417	3.1395	3.16667	3.8426	0.88183	3.4201	2.1164	3.8064
0.80361	3.1501	3.16667	3.833	0.88654	3.4099	2.1164	3.8209
0.81361	3.1603	3.19194	3.8228	0.91329	3.3999	2.12581	3.8309
0.82361	3.1705	3.23972	3.8126	1.02381	3.3897	2.16696	3.8411
0.83333	3.1798	3.31583	3.8023	1.0582	3.3882	2.29277	3.8507
0.83333	3.1637	3.33333	3.8011	1.0582	3.4052	2.29277	3.8352
0.83889	3.1535	3.33333	3.8098	1.06173	3.4154	2.29894	3.825
0.85333	3.1432	3.38028	3.82	1.07525	3.4254	2.31805	3.8147
0.87833	3.133	3.5	3.8284	1.10141	3.4356	2.35156	3.8042
0.92389	3.1228	3.5	3.8188	1.13727	3.4458	2.40476	3.794
1	3.1132	3.52944	3.8082	1.18019	3.4564	2.46914	3.7865
1	3.1296	3.58444	3.798	1.22399	3.4666	2.46914	3.8023
1.0025	3.1398	3.66667	3.7887	1.23457	3.4691	2.4756	3.8126
1.00611	3.1501	3.66667	3.7977	1.23457	3.4536	2.5097	3.8228
1.01056	3.1603	3.71444	3.8079	1.24515	3.4433	2.61258	3.833
1.01583	3.1705	3.83333	3.8169	1.36596	3.4331	2.6455	3.8346
1.02194	3.1811	3.83333	3.807	1.41093	3.4316	2.6455	3.8182
1.02861	3.1913	3.86417	3.7968	1.41093	3.4489	2.65079	3.8082
1.03667	3.2015	3.9225	3.7868	1.41564	3.4592	2.67284	3.798
1.04583	3.2118	4	3.7788	1.43739	3.4694	2.71517	3.7878
1.05611	3.222	4	3.7884	1.47266	3.4796	2.81158	3.7775
1.06806	3.2322	4.04639	3.7986	1.51323	3.4898	2.82187	3.7772
1.08111	3.2424	4.16667	3.8079	1.55879	3.4998	2.82187	3.7927
1.09472	3.2524	4.16667	3.798	1.5873	3.5057	2.82834	3.8027
1.11	3.2626	4.20333	3.7878	1.5873	3.4898	2.86273	3.8129
1.12778	3.2728	4.27472	3.7775	1.59788	3.4796	2.96884	3.8231
1.14667	3.2828	4.33333	3.7723	1.75397	3.4694	2.99824	3.8247
1.16639	3.293	4.33333	3.7816	1.76367	3.4694	2.99824	3.8089
1.16667	3.293	4.38167	3.7918	1.76367	3.4855	3.00412	3.7989
1.16667	3.2772	4.5	3.8005	1.77072	3.496	3.03086	3.7887
1.18306	3.2672	4.5	3.7906	1.80071	3.506	3.07995	3.7785
1.26167	3.257	4.53722	3.7806	1.84744	3.5162	3.1746	3.7695
1.33333	3.253	4.60833	3.7704	1.90006	3.5264	3.1746	3.7847
1.33333	3.2697	4.66667	3.7651	1.94004	3.5339	3.18225	3.7949
1.33944	3.28	4.66667	3.7748	1.94004	3.5199	3.2284	3.8051
1.35167	3.2902	4.71722	3.7853	1.96149	3.5097	3.35097	3.8138
1.36694	3.3004	4.83333	3.7934	2.1164	3.5029	3.35097	3.7977
1.38639	3.3107	4.83333	3.7828	2.1164	3.5184	3.35567	3.7875
1.40833	3.3209	4.87056	3.7726	2.12522	3.5286	3.3786	3.7775
1.43083	3.3311	4.94139	3.7624	2.15932	3.5388	3.42063	3.7673
1.45361	3.3413	5	3.7574	2.20488	3.5491	3.48883	3.7571
1.47972	3.3513	5	3.7673	2.2525	3.5593	3.52734	3.7534
1.5	3.3584	5.04639	3.7775	2.29277	3.567	3.52734	3.7701
1.5	3.3423	5.16667	3.7859	2.29277	3.5528	3.53263	3.7803
1.54778	3.332	5.16667	3.7744	2.31628	3.5425	3.57231	3.7903
1.66667	3.3265	5.20444	3.7642	2.46914	3.537	3.7037	3.7996
1.66667	3.3417	5.27389	3.754	2.46914	3.5525	3.7037	3.7825
1.67917	3.3519	5.33333	3.7481	2.48001	3.5627	3.70752	3.7723
1.70306	3.3621	5.33333	3.7589	2.51969	3.5729	3.73045	3.762
1.73083	3.3723	5.38333	3.7689	2.56966	3.5832	3.77543	3.7518
1.76139	3.3823	5.5	3.776	2.62257	3.5934	3.84715	3.7416
1.79639	3.3925	5.5	3.7645	2.6455	3.5974	3.88007	3.7382
1.83333	3.4024	5.53667	3.7543	2.6455	3.5841	3.88007	3.7552
1.83333	3.3878	5.59056	3.7441	2.68372	3.5739	3.88419	3.7655
1.92972	3.3776	5.65556	3.7341	2.82187	3.5695	3.92798	3.7757
2	3.3761	5.66667	3.7329	2.82187	3.5838	4.05644	3.7834
2	3.3916	5.66667	3.7437	2.83568	3.594	4.05644	3.7664
2.01722	3.4018	5.83333	3.7531	2.87419	3.6042	4.06026	3.7562
2.05167	3.412	5.83333	3.7416	2.91711	3.6142	4.08348	3.7462
2.09028	3.4223	5.86528	3.7313	2.96384	3.6244	4.12992	3.736
2.13361	3.4325	5.91056	3.7211	2.99824	3.6315	4.18959	3.7258
2.16667	3.4399	5.96028	3.7109	2.99824	3.6176	4.2328	3.7186
2.16667	3.4254	6	3.7028	3.04262	3.607	4.2328	3.7351
2.3225	3.4154	6	3.7146	3.1746	3.6033	4.23927	3.7453
2.33333	3.4154	6.16667	3.7224	3.1746	3.6185	4.35626	3.7555
2.33333	3.4309	6.16667	3.7106	3.18842	3.6287	4.40917	3.7571
2.35139	3.4409	6.19889	3.7003	3.22722	3.6387	4.40917	3.7413
2.39722	3.4511	6.24472	3.6901	3.27219	3.6489	4.41358	3.7313
2.44389	3.4613	6.29417	3.6799	3.32187	3.6591	4.44004	3.7211
2.48972	3.4716	6.33333	3.6718	3.35097	3.6647	4.48178	3.7109
2.5	3.4737	6.33333	3.6836	3.35097	3.6511	4.52881	3.7007
2.5	3.4588	6.5	3.6914	3.39888	3.6411	4.57672	3.6907
2.66667	3.4495	6.5	3.6793	3.52734	3.6368	4.58554	3.6892
2.66667	3.4638	6.52889	3.6693	3.52734	3.6507	4.58554	3.7047
2.69083	3.474	6.57528	3.6588	3.54409	3.6607	4.59553	3.7149
2.73361	3.484	6.625	3.6486	3.58701	3.6709	4.7619	3.723
2.78139	3.4942	6.66667	3.6405	3.63286	3.6811	4.7619	3.7065
2.83333	3.5041	6.66667	3.6523	3.6796	3.6914	4.76602	3.6963
2.83333	3.4892	6.83333	3.6604	3.7037	3.6966	4.78954	3.6861
3	3.4796	6.83333	3.6486	3.7037	3.6836	4.82716	3.6759
3	3.4948	6.86417	3.6383	3.77102	3.6734	4.86919	3.6659
3.0275	3.505	6.91056	3.6281	3.88007	3.67	4.91476	3.6557
3.07722	3.515	6.95861	3.6179	3.88007	3.6845	4.93827	3.6504
3.13722	3.5252	7	3.6098	3.89536	3.6945	4.93827	3.6675
3.16667	3.5295	7	3.6219	3.93357	3.7047	4.94327	3.6777
3.16667	3.5159	7.16667	3.6294	3.97825	3.7149	5.05879	3.6879
3.33333	3.5072	7.16667	3.617	4.02587	3.7251	5.11464	3.6892
3.33333	3.5221	7.19611	3.607	4.05644	3.7317	5.11464	3.6721
3.36167	3.5323	7.24389	3.5968	4.05644	3.718	5.11817	3.6619
3.41444	3.5425	7.29333	3.5866	4.11523	3.7078	5.13757	3.6517
3.47222	3.5525	7.33333	3.5791	4.2328	3.7041	5.17284	3.6414
3.5	3.5568	7.33333	3.5915	4.2328	3.7183	5.21546	3.6312
3.5	3.5432	7.5	3.5993	4.24868	3.7286	5.26102	3.621
3.66667	3.5345	7.5	3.5863	4.28865	3.7388	5.29101	3.6151
3.66667	3.5491	7.52972	3.5763	4.33598	3.749	5.29101	3.6328
3.69694	3.5593	7.57972	3.5661	4.3836	3.7593	5.29483	3.643
3.75806	3.5695	7.63056	3.5559	4.40917	3.7642	5.38713	3.6535
3.81611	3.5797	7.66667	3.5497	4.40917	3.7506	5.46737	3.6569
3.83333	3.5832	7.66667	3.5621	4.45238	3.7406	5.46737	3.6402
3.83333	3.5698	7.83333	3.5698	4.58554	3.7341	5.47149	3.63
4	3.5621	7.83333	3.5565	4.58554	3.7478	5.49618	3.6197
4	3.576	7.865	3.5463	4.60317	3.758	5.53821	3.6095
4.03361	3.5863	7.91278	3.5363	4.64227	3.7682	5.58583	3.5993
4.0875	3.5965	7.96417	3.5261	4.68577	3.7782	5.63463	3.589
4.14222	3.6067	8	3.5196	4.73163	3.7884	5.64374	3.5875
4.16667	3.6108	8	3.5326	4.7619	3.7949	5.64374	3.6039
4.16667	3.5984	8.16667	3.5407	4.7619	3.7825	5.64962	3.6139
4.33333	3.5906	8.16667	3.527	4.81188	3.7723	5.77631	3.6241
4.33333	3.6042	8.195	3.5168	4.93827	3.7658	5.82011	3.6253
4.36333	3.6142	8.24333	3.5066	4.93827	3.7788	5.82011	3.6092
4.41472	3.6244	8.29667	3.4964	4.9565	3.789	5.82569	3.599
4.46833	3.6346	8.33333	3.4895	4.99353	3.7992	5.85244	3.589
4.5	3.6402	8.33333	3.5035	5.03175	3.8092	5.89565	3.5788
4.5	3.6272	8.5	3.5122	5.0726	3.8194	5.94386	3.5686
4.66667	3.6197	8.5	3.4985	5.11464	3.8296	5.99265	3.5584
4.66667	3.6334	8.52778	3.4883	5.11464	3.8169	5.99647	3.5577
4.69778	3.6436	8.57694	3.4781	5.16843	3.8064	5.99647	3.5732
4.75	3.6538	8.62583	3.4681	5.29101	3.8008	6.00294	3.5832
4.80222	3.6638	8.66667	3.4604	5.29101	3.8138	6.17284	3.5931
4.83333	3.67	8.66667	3.4747	5.3057	3.824	6.17284	3.5763
4.83333	3.6573	8.83333	3.4836	5.33862	3.834	6.17666	3.5661
5	3.6495	8.83333	3.4694	5.37713	3.8442	6.19841	3.5559
5	3.6625	8.86417	3.4592	5.4177	3.8547	6.23721	3.5456
5.03333	3.6728	8.90972	3.4492	5.45797	3.8647	6.28219	3.5354
5.085	3.683	8.95806	3.439	5.46737	3.8665	6.32892	3.5252
5.13639	3.6932	9	3.4309	5.46737	3.8538	6.34921	3.5212
5.16667	3.6988	9	3.4455	5.51382	3.8436	6.34921	3.5382
5.16667	3.687	9.16667	3.4554	5.64374	3.8364	6.35391	3.5484
5.33333	3.6793	9.16667	3.4409	5.64374	3.8498	6.44415	3.5584
5.33333	3.692	9.19	3.4309	5.65961	3.86	6.52557	3.5605
5.36583	3.7022	9.24194	3.4207	5.69371	3.8705	6.52557	3.5435
5.41694	3.7124	9.29056	3.4105	5.73222	3.8805	6.52881	3.5332
5.46556	3.7224	9.33333	3.4015	5.77454	3.8907	6.55026	3.523
5.5	3.7292	9.33333	3.4161	5.81864	3.9009	6.58936	3.5128
5.5	3.7174	9.4975	3.4263	5.82011	3.9012	6.63463	3.5026
5.66667	3.7087	9.5	3.426	5.82011	3.8891	6.6796	3.4926
5.66667	3.7211	9.5	3.4114	5.86861	3.8789	6.70194	3.4883
5.69833	3.7313	9.52333	3.4012	5.99647	3.8712	6.70194	3.5057
5.74861	3.7413	9.565	3.3909	5.99647	3.8836	6.70606	3.5159
5.80417	3.7515	9.61	3.3807	6.0147	3.8938	6.7863	3.5261
5.83333	3.7568	9.65833	3.3705	6.04879	3.904	6.87831	3.5289
5.83333	3.7453	9.66667	3.3689	6.0873	3.914	6.87831	3.5119
6	3.7354	9.66667	3.3835	6.12904	3.9242	6.88125	3.5019
6	3.7472	9.76944	3.3937	6.16961	3.9344	6.89947	3.4917
6.03306	3.7574	9.83333	3.395	6.17284	3.935	6.93651	3.4815
6.08194	3.7676	9.83333	3.3807	6.17284	3.9233	6.9806	3.4712
6.13306	3.7779	9.8525	3.3705	6.22575	3.9133	7.02587	3.461
6.16667	3.7844	9.89	3.3603	6.34921	3.9068	7.05467	3.4551
6.16667	3.7735	9.92667	3.3503	6.34921	3.9195	7.05467	3.4725
6.33333	3.7639	9.96333	3.3401	6.36508	3.9295	7.0585	3.4827
6.33333	3.7754	10	3.3305	6.39859	3.9397	7.1214	3.4929
6.36556	3.7856	10	3.346	6.43621	3.9502	7.23104	3.497
6.41028	3.7958	10.0922	3.3562	6.47648	3.9605	7.23104	3.4796
6.45611	3.8058	10.1667	3.3587	6.51822	3.9707	7.23398	3.4694
6.5	3.8147	10.1667	3.3432	6.52557	3.9722	7.25162	3.4592
6.5	3.8039	10.1828	3.333	6.52557	3.9601	7.28542	3.4492
6.66139	3.7937	10.2122	3.3227	6.57525	3.9496	7.32716	3.439
6.66667	3.7937	10.2436	3.3125	6.70194	3.9428	7.37008	3.4288
6.66667	3.8058	10.2736	3.3023	6.70194	3.9558	7.40741	3.4204
6.69667	3.816	10.3022	3.2921	6.71899	3.9663	7.40741	3.4384
6.74056	3.8262	10.3317	3.2821	6.7525	3.9763	7.41093	3.4486
6.79361	3.8364	10.3333	3.2818	6.79218	3.9865	7.4562	3.4588
6.83333	3.8445	10.3333	3.297	6.83568	3.9967	7.58377	3.4647
6.83333	3.8346	10.385	3.3072	6.87831	4.0054	7.58377	3.4471
6.98694	3.8244	10.5	3.3122	6.87831	3.9936	7.58642	3.4368
7	3.824	10.5	3.297	6.91975	3.9834	7.602	3.4266
7	3.8358	10.5125	3.2868	7.05467	3.9741	7.63345	3.4164
7.03	3.8461	10.5331	3.2765	7.05467	3.9862	7.67078	3.4064
7.07417	3.8563	10.5561	3.2663	7.0726	3.9964	7.70988	3.3962
7.11889	3.8665	10.5786	3.2561	7.10817	4.0066	7.75132	3.386
7.16583	3.8767	10.6014	3.2459	7.15873	4.0166	7.76014	3.3841
7.16667	3.8767	10.6236	3.2359	7.23104	4.0221	7.76014	3.4018
7.16667	3.8659	10.6453	3.2257	7.23104	4.0104	7.76337	3.412
7.31306	3.8557	10.6658	3.2155	7.26308	4.0004	7.79306	3.4226
7.33333	3.855	10.6667	3.2145	7.39918	3.9902	7.93651	3.4312
7.33333	3.8659	10.6667	3.23	7.40741	3.9896	7.93651	3.413
7.36389	3.8761	10.6864	3.24	7.40741	4.0029	7.93915	3.403
7.40861	3.8864	10.7939	3.2502	7.42387	4.0132	7.95238	3.3928
7.45389	3.8966	10.8333	3.2521	7.46238	4.0234	7.97913	3.3823
7.5	3.9062	10.8333	3.2359	7.58377	4.0302	8.01293	3.3723
7.5	3.896	10.8419	3.2257	7.58377	4.0172	8.05056	3.3621
7.66472	3.886	10.8556	3.2155	7.60611	4.007	8.08848	3.3519
7.66667	3.886	10.8703	3.2052	7.70312	3.997	8.11287	3.3451
7.66667	3.8969	10.8853	3.195	7.76014	3.9939	8.11287	3.3627
7.6975	3.9071	10.9006	3.1848	7.76014	4.0076	8.11611	3.3727
7.74139	3.9171	10.9158	3.1746	7.77396	4.0178	8.1361	3.3829
7.78889	3.9273	10.93	3.1646	7.81599	4.028	8.23633	3.3931
7.83333	3.9372	10.9439	3.1544	7.93651	4.0339	8.28924	3.3956
7.83333	3.927	10.9564	3.1436	7.93651	4.0212	8.28924	3.3789
8	3.9174	10.9681	3.1336	7.95121	4.011	8.29218	3.3689
8	3.9282	10.9797	3.1234	8.02175	4.0008	8.30423	3.3587
8.03222	3.9384	10.9908	3.1132	8.11287	3.9946	8.32628	3.3485
8.07444	3.9484	11	3.1048	8.11287	4.0073	8.35273	3.3382
8.12083	3.9586	11	3.1209	8.12375	4.0175	8.38036	3.328
8.16667	3.9685	11.0058	3.1312	8.15403	4.0277	8.40711	3.3178
8.16667	3.9586	11.0222	3.1414	8.24309	4.038	8.43386	3.3076
8.33333	3.9493	11.0528	3.1516	8.28924	4.0404	8.45826	3.2976
8.33333	3.9586	11.1053	3.1618	8.28924	4.028	8.46561	3.2945
8.36194	3.9688	11.1667	3.169	8.30041	4.0178	8.46561	3.3119
8.40556	3.9791	11.1667	3.1522	8.34832	4.0076	8.46855	3.3224
8.45194	3.9893	11.1706	3.1417	8.46561	3.9986	8.4806	3.3324
8.5	3.9992	11.1767	3.1315	8.46561	4.0116	8.51529	3.3426
8.5	3.9896	11.1831	3.1215	8.47325	4.0221	8.60406	3.3528
8.66389	3.9794	11.1897	3.1113	8.49206	4.0321	8.64198	3.355
8.66667	3.9794	11.1967	3.1011	8.52469	4.0423	8.64198	3.3382
8.66667	3.989	11.2044	3.0905	8.59347	4.0525	8.64491	3.3277
8.69556	3.9992	11.2122	3.0803	8.64198	4.059	8.65315	3.3175
8.74083	4.0094	11.2206	3.0698	8.64198	4.0454	8.66549	3.3072
8.81556	4.0194	11.2292	3.0598	8.6505	4.0352	8.67931	3.297
8.83333	4.0197	11.2381	3.0496	8.6746	4.0252	8.694	3.2868
8.83333	4.0104	11.2472	3.0394	8.73486	4.015	8.70958	3.2765
8.89306	4.0004	11.2569	3.0292	8.81834	4.0076	8.72487	3.2663
9	3.9952	11.2669	3.0189	8.81834	4.0206	8.73986	3.2561
9	4.0048	11.2772	3.0084	8.82422	4.0308	8.75367	3.2459
9.03333	4.015	11.2878	2.9982	8.83862	4.0411	8.76749	3.2359
9.16667	4.0215	11.2981	2.9882	8.86126	4.0513	8.78072	3.2257
9.16667	4.0125	11.3083	2.978	8.89594	4.0618	8.79365	3.2152
9.21778	4.0023	11.3192	2.9678	8.94474	4.0718	8.80511	3.2052
9.33333	3.9961	11.3297	2.9575	8.99471	4.0807	8.81658	3.195
9.33333	4.0054	11.3333	2.9538	8.99471	4.0677	8.81834	3.1935
9.36167	4.0156	11.3333	2.9709	9.00206	4.0575	8.81834	3.2133
9.47278	4.0256	11.3375	2.9811	9.02058	4.0473	8.81981	3.2238
9.5	4.0262	11.3464	2.9913	9.0535	4.0373	8.82305	3.2341
9.5	4.0172	11.36	3.0013	9.11523	4.0271	8.82892	3.2443
9.54611	4.007	11.3792	3.0115	9.17108	4.0209	8.83833	3.2545
9.66667	3.9995	11.4069	3.0217	9.17108	4.0339	8.85215	3.2645
9.66667	4.0088	11.4439	3.0319	9.17725	4.0445	8.87566	3.2747
9.69417	4.019	11.4875	3.0419	9.18989	4.0547	8.91476	3.2849
9.78722	4.029	11.5	3.0443	9.20899	4.0649	8.98501	3.2955
9.83333	4.0305	11.5	3.0279	9.23339	4.0749	8.99471	3.2964
9.83333	4.0215	11.5028	3.0168	9.26573	4.0851	8.99471	3.2772
9.8775	4.0113	11.5064	3.0068	9.30453	4.0953	8.99647	3.2663
10	4.0032	11.5108	2.9966	9.34744	4.1052	9.00029	3.2561
10	4.0122	11.5156	2.9864	9.34744	4.0925	9.00588	3.2455
10.0236	4.0225	11.5208	2.9758	9.3545	4.0823	9.01235	3.235
10.0733	4.0327	11.5264	2.9656	9.37155	4.0721	9.0194	3.2248
10.1667	4.0392	11.5325	2.9551	9.403	4.0621	9.02616	3.2145
10.1667	4.0305	11.5386	2.9448	9.4562	4.0519	9.03322	3.204
10.205	4.0203	11.5453	2.9343	9.52381	4.0438	9.04027	3.1938
10.3333	4.011	11.5522	2.9241	9.52381	4.0575	9.04703	3.1832
10.3333	4.0197	11.5589	2.9141	9.52881	4.0677	9.05379	3.1727
10.3564	4.0299	11.5667	2.9039	9.53909	4.078	9.06026	3.1625
10.3981	4.0401	11.5747	2.8937	9.55379	4.0882	9.06673	3.1522
10.4825	4.0504	11.5825	2.8834	9.5729	4.0984	9.0729	3.142
10.5	4.0525	11.5911	2.8729	9.597	4.1086	9.07907	3.1318
10.5	4.0438	11.5997	2.8627	9.62375	4.1186	9.08495	3.1218
10.5478	4.0336	11.6081	2.8524	9.65608	4.1288	9.09112	3.1113
10.6667	4.0249	11.6167	2.8422	9.69195	4.139	9.097	3.1011
10.6667	4.0336	11.6258	2.832	9.70018	4.1415	9.10317	3.0905
10.6889	4.0438	11.6353	2.8214	9.70018	4.1276	9.10905	3.0803
10.7258	4.0541	11.6453	2.8109	9.70547	4.1176	9.11493	3.0701
10.7794	4.0643	11.6556	2.8007	9.71752	4.1074	9.12111	3.0595
10.8333	4.073	11.665	2.7907	9.73927	4.0972	9.12698	3.0493
10.8333	4.0646	11.6667	2.7889	9.77631	4.0869	9.13286	3.0391
10.8814	4.0544	11.6667	2.8059	9.83275	4.0767	9.13874	3.0288
11	4.0445	11.6703	2.8159	9.87654	4.0714	9.14491	3.0183
11	4.0531	11.6778	2.8261	9.87654	4.0851	9.15109	3.0075
11.0206	4.0631	11.6892	2.8366	9.88125	4.0956	9.15697	2.9975
11.0558	4.0733	11.7056	2.8466	9.89065	4.1059	9.16285	2.9873
11.1008	4.0835	11.7289	2.8568	9.90388	4.1161	9.16902	2.9771
11.1508	4.0935	11.7594	2.867	9.92034	4.1263	9.17108	2.9734
11.1667	4.0959	11.7958	2.8772	9.94121	4.1365	9.17108	2.996
11.1667	4.0879	11.8333	2.8859	9.96531	4.1465	9.17196	3.0075
11.2117	4.0776	11.8333	2.8689	9.99383	4.1567	9.17284	3.0189
11.3267	4.0674	11.8358	2.858	10.0232	4.1669	9.17402	3.0298
11.3333	4.0671	11.8392	2.8472	10.0529	4.1765	9.17549	3.0409
11.3333	4.0758	11.8428	2.8369	10.0529	4.1626	9.17725	3.0518
11.3539	4.086	11.8467	2.8267	10.057	4.152	9.17931	3.062
11.3894	4.0962	11.8508	2.8165	10.0655	4.1418	9.18166	3.0726
11.4317	4.1062	11.8553	2.8062	10.0797	4.1316	9.1846	3.0831
11.4825	4.1164	11.86	2.796	10.102	4.1214	9.18783	3.0933
11.5	4.1198	11.8653	2.7855	10.1346	4.1114	9.19165	3.1039
11.5	4.1117	11.8708	2.7752	10.1825	4.1012	9.19636	3.1141
11.5411	4.1015	11.8764	2.765	10.2293	4.0944	9.20165	3.1243
11.6489	4.0913	11.8825	2.7548	10.2293	4.1074	9.20811	3.1346
11.6667	4.0904	11.8889	2.7446	10.2331	4.1176	9.21576	3.1448
11.6667	4.0987	11.8953	2.7346	10.2404	4.1276	9.22516	3.155
11.6878	4.1093	11.9017	2.7244	10.2507	4.1378	9.23692	3.1653
11.7222	4.1195	11.9086	2.7142	10.2634	4.148	9.25191	3.1758
11.7636	4.1297	11.9156	2.7039	10.2781	4.1582	9.27072	3.186
11.8106	4.14	11.9225	2.6937	10.2948	4.1682	9.29541	3.1963
11.8333	4.1446	11.93	2.6832	10.3139	4.1784	9.32863	3.2065
11.8333	4.1365	11.9375	2.6729	10.3348	4.1886	9.34744	3.2111
11.8708	4.1263	11.945	2.6624	10.3557	4.1989	9.34744	3.1904
11.9697	4.1161	11.9528	2.6519	10.3777	4.2091	9.34862	3.1792
12	4.1142	11.9603	2.6419	10.3995	4.2193	9.35009	3.169
12	4.1226	11.9681	2.6317	10.4056	4.2224	9.35185	3.1584
12.0181	4.1328	11.9756	2.6215	10.4056	4.2082	9.35391	3.1476
12.0486	4.1431	11.9833	2.6112	10.4083	4.1976	9.35597	3.137
12.0844	4.1533	11.9914	2.601	10.4133	4.1871	9.35802	3.1259
12.1247	4.1635	11.9992	2.5908	10.4212	4.1768	9.36008	3.115
12.1664	4.1737	12	2.5899	10.433	4.1666	9.36214	3.1039
12.1667	4.1737	12	2.6069	10.4491	4.1564	9.3642	3.0927
12.1667	4.1657	12.0036	2.6174	10.4733	4.1462	9.36626	3.0819
12.1942	4.1555	12.0103	2.6274	10.5065	4.1362	9.36831	3.0707
12.2675	4.1455	12.0192	2.6376	10.5558	4.126	9.37037	3.0602
12.3333	4.14	12.0311	2.6478	10.582	4.1217	9.37243	3.0499
12.3333	4.148	12.0458	2.6578	10.582	4.1362	9.37478	3.0385
12.3486	4.1582	12.0647	2.668	10.5849	4.1462	9.37713	3.0276
12.3731	4.1682	12.0897	2.6782	10.5899	4.1564	9.37948	3.0174
12.4025	4.1784	12.12	2.6884	10.5964	4.1669	9.38213	3.0065
12.4331	4.1886	12.1572	2.6984	10.6041	4.1772	9.38477	2.9963
12.4669	4.1989	12.1667	2.7002	10.6126	4.1874	9.38771	2.9861
12.5	4.2085	12.1667	2.6829	10.6217	4.1976	9.39095	2.9752
12.5	4.2004	12.1686	2.6729	10.6317	4.2078	9.39447	2.965
12.5222	4.1902	12.1714	2.6621	10.6423	4.2178	9.3983	2.9544
12.5794	4.1799	12.1744	2.6512	10.6534	4.228	9.40241	2.9436
12.6667	4.1706	12.1778	2.6404	10.6646	4.2382	9.40682	2.933
12.6667	4.179	12.1811	2.6298	10.6764	4.2482	9.41152	2.9222
12.6786	4.1892	12.185	2.6187	10.6881	4.2584	9.41652	2.9113
12.6975	4.1992	12.1889	2.6085	10.7002	4.2686	9.42122	2.9011
12.7192	4.2094	12.1925	2.5985	10.7113	4.2788	9.42622	2.8909
12.7425	4.2196	12.1969	2.5883	10.7222	4.2888	9.43151	2.8803
12.7669	4.2296	12.2014	2.5778	10.7331	4.299	9.43651	2.8701
12.7928	4.2398	12.2061	2.5675	10.7434	4.3092	9.4418	2.8596
12.8194	4.25	12.2114	2.557	10.7537	4.3195	9.44738	2.849
12.8333	4.2556	12.2169	2.5465	10.7584	4.3241	9.45267	2.8388
12.8333	4.2475	12.2225	2.5365	10.7584	4.308	9.45826	2.8283
12.8469	4.2373	12.2286	2.5263	10.7596	4.2974	9.46384	2.818
12.8794	4.2268	12.235	2.5158	10.761	4.2866	9.46943	2.8075
12.9331	4.2168	12.2414	2.5055	10.7631	4.2761	9.47501	2.7973
13	4.2082	12.2481	2.4953	10.766	4.2655	9.4806	2.7873
13	4.2165	12.2553	2.4851	10.7698	4.2553	9.48648	2.7768
13.0086	4.2265	12.2625	2.4748	10.7748	4.2444	9.49206	2.7666
13.0222	4.2367	12.2694	2.4646	10.7813	4.2339	9.49765	2.7563
13.0381	4.2469	12.2769	2.4544	10.7895	4.2237	9.50323	2.7461
13.0547	4.2571	12.2844	2.4441	10.7995	4.2137	9.50882	2.7356
13.0711	4.2671	12.2919	2.4339	10.8122	4.2035	9.5144	2.7253
13.0892	4.2773	12.2994	2.4237	10.8289	4.1933	9.51999	2.7151
13.1072	4.2875	12.3072	2.4135	10.8501	4.183	9.52381	2.708
13.125	4.2981	12.3144	2.4035	10.8765	4.1728	9.52381	2.7309
13.1433	4.3083	12.3219	2.393	10.9112	4.1626	9.52469	2.7427
13.1608	4.3185	12.3292	2.3828	10.9347	4.157	9.52557	2.7545
13.1667	4.3219	12.3333	2.3766	10.9347	4.1719	9.52675	2.7663
13.1667	4.3139	12.3333	2.393	10.9368	4.1827	9.52822	2.7783
13.1731	4.3036	12.3367	2.4032	10.94	4.1933	9.52969	2.7886
13.1875	4.2934	12.3428	2.4138	10.9439	4.2035	9.53145	2.7991
13.2108	4.2832	12.3511	2.424	10.9483	4.214	9.53351	2.8103
13.2428	4.273	12.3619	2.4345	10.953	4.224	9.53586	2.8214
13.2869	4.263	12.3753	2.4445	10.9583	4.2345	9.53821	2.8314
13.3333	4.255	12.3919	2.4547	10.9635	4.2451	9.54086	2.8416
13.3333	4.2633	12.4122	2.4649	10.9691	4.2553	9.54409	2.8521
13.3389	4.2733	12.4353	2.4751	10.975	4.2658	9.54733	2.8621
13.3475	4.2835	12.4631	2.4851	10.9809	4.2761	9.55115	2.8726
13.3575	4.2937	12.4958	2.4953	10.9868	4.2863	9.55526	2.8828
13.3683	4.304	12.5	2.4965	10.993	4.2965	9.55996	2.8931
13.3792	4.3142	12.5	2.4786	10.9994	4.3071	9.56526	2.9033
13.3906	4.3244	12.5019	2.4683	11.0059	4.3176	9.57084	2.9135
13.4028	4.3346	12.5044	2.4578	11.0126	4.3278	9.57731	2.9237
13.4144	4.3446	12.5072	2.4469	11.0197	4.3381	9.58407	2.9337
13.4267	4.3548	12.5103	2.4361	11.0267	4.3483	9.592	2.9442
13.4397	4.365	12.5133	2.4252	11.0341	4.3585	9.60024	2.9544
13.4531	4.375	12.5164	2.415	11.042	4.3687	9.60905	2.9644
13.4672	4.3852	12.5197	2.4045	11.0503	4.379	9.61875	2.9746
13.4828	4.3954	12.5231	2.3942	11.0591	4.3895	9.62875	2.9848
13.4989	4.4056	12.5267	2.384	11.0685	4.3998	9.63992	2.9951
13.5	4.4063	12.5306	2.3738	11.0785	4.41	9.65256	3.0053
13.5	4.3982	12.5347	2.3629	11.0894	4.4205	9.66637	3.0155
13.5039	4.3877	12.5392	2.3527	11.1008	4.4308	9.68078	3.0257
13.5094	4.3777	12.5439	2.3425	11.1111	4.4397	9.69724	3.0357
13.5175	4.3675	12.5489	2.3325	11.1111	4.4236	9.70018	3.0372
13.5286	4.3573	12.5544	2.3217	11.1123	4.4094	9.70018	3.0149
13.5439	4.347	12.5606	2.3111	11.1132	4.3976	9.70106	3.0016
13.5633	4.3368	12.5672	2.3009	11.1141	4.387	9.70165	2.9913
13.5889	4.3266	12.5736	2.2907	11.1152	4.3756	9.70253	2.9786
13.6219	4.3164	12.5806	2.2805	11.1164	4.3653	9.70341	2.9671
13.6608	4.3064	12.5869	2.2702	11.1179	4.3542	9.70429	2.9563
13.6667	4.3049	12.5936	2.2597	11.1196	4.3433	9.70517	2.9461
13.6667	4.3133	12.6003	2.2495	11.1217	4.3322	9.70635	2.9334
13.6703	4.3235	12.6072	2.2392	11.124	4.3219	9.70752	2.9216
13.6758	4.334	12.6142	2.229	11.127	4.3114	9.7087	2.9098
13.6822	4.3446	12.6211	2.2188	11.1305	4.3009	9.70988	2.8993
13.6886	4.3548	12.6281	2.2088	11.1343	4.2909	9.71105	2.889
13.6958	4.3653	12.6353	2.1983	11.139	4.2807	9.71223	2.8788
13.7028	4.3753	12.6425	2.1881	11.1449	4.2702	9.7137	2.8673
13.7103	4.3855	12.65	2.1778	11.1514	4.2602	9.71517	2.8559
13.7183	4.3957	12.6575	2.1676	11.1593	4.25	9.71664	2.8453
13.7272	4.406	12.665	2.1574	11.169	4.2398	9.7184	2.8335
13.7369	4.4165	12.6667	2.1552	11.1808	4.2296	9.72016	2.8221
13.7483	4.4267	12.6667	2.1729	11.1937	4.2196	9.72193	2.8118
13.7619	4.437	12.6697	2.1837	11.2111	4.2094	9.72399	2.8004
13.7778	4.4472	12.675	2.1937	11.2319	4.1992	9.72604	2.7892
13.7967	4.4574	12.6819	2.2039	11.2569	4.1889	9.7281	2.779
13.8214	4.4676	12.6911	2.2144	11.2875	4.1793	9.73045	2.7684
13.8333	4.472	12.7022	2.2247	11.2875	4.1942	9.7328	2.7579
13.8333	4.4639	12.7161	2.2349	11.2892	4.2063	9.73545	2.7473
13.8367	4.4531	12.7322	2.2451	11.2916	4.2175	9.7381	2.7371
13.8408	4.4425	12.7519	2.2553	11.2942	4.228	9.74103	2.7266
13.8461	4.4323	12.7744	2.2653	11.2972	4.2392	9.74427	2.7163
13.8525	4.4221	12.8006	2.2755	11.3004	4.25	9.7478	2.7055
13.8608	4.4118	12.8278	2.2857	11.3036	4.2612	9.75162	2.6946
13.8711	4.4016	12.8333	2.2873	11.3069	4.272	9.75573	2.6841
13.8839	4.3914	12.8333	2.2708	11.3101	4.2823	9.75985	2.6739
13.8997	4.3812	12.8356	2.2594	11.3133	4.2931	9.76426	2.6633
13.9189	4.3712	12.8381	2.2491	11.3166	4.3033	9.76896	2.6531
13.9422	4.3607	12.8408	2.2386	11.3198	4.3139	9.77366	2.6429
13.9711	4.3505	12.8436	2.2284	11.3231	4.3241	9.77837	2.6329
14	4.3418	12.8467	2.2181	11.3263	4.3346	9.78307	2.6227
14	4.3501	12.8497	2.2079	11.3295	4.3449	9.78807	2.6125
14.0031	4.3601	12.8531	2.1974	11.3328	4.3551	9.79306	2.6023
14.0069	4.3706	12.8567	2.1871	11.3363	4.366	9.79777	2.592
14.0117	4.3812	12.8606	2.1766	11.3398	4.3765	9.80276	2.5818
14.0164	4.3914	12.8647	2.1664	11.3436	4.387	9.80776	2.5716
14.0214	4.4016	12.8689	2.1564	11.3474	4.3973	9.81246	2.5616
14.0267	4.4118	12.8739	2.1459	11.3516	4.4075	9.81717	2.5514
14.0322	4.4221	12.8792	2.1357	11.3563	4.4177	9.82216	2.5409
14.0381	4.4323	12.8844	2.1254	11.3615	4.428	9.82716	2.5303
14.0447	4.4425	12.8903	2.1152	11.3674	4.4382	9.83186	2.5201
14.0517	4.4525	12.8967	2.105	11.3745	4.4484	9.83657	2.5099
14.06	4.4627	12.9031	2.0948	11.3827	4.4587	9.84127	2.4996
14.07	4.4729	12.91	2.0848	11.3918	4.4689	9.84597	2.4894
14.0836	4.4831	12.9175	2.0746	11.4027	4.4791	9.85068	2.4789
14.1036	4.4931	12.9253	2.0641	11.4151	4.4893	9.85509	2.4689
14.1256	4.5002	12.9331	2.0541	11.4286	4.4993	9.85979	2.4587
--	--	12.9414	2.0439	11.4294	4.5002	9.8642	2.4485
--	--	12.95	2.0337	--		9.8689	2.4379
--	--	12.9589	2.0231	--		9.8736	2.4271
--	--	12.9683	2.0129	--		9.87654	2.4206
--	--	12.9778	2.0027	--		9.87654	2.442
--	--	12.9803	1.9996	--		9.87743	2.4534
--	--	--		--		9.87831	2.4652
--	--	--		--		9.87948	2.4773
--	--	--		--		9.88066	2.4875
--	--	--		--		9.88213	2.4993
--	--	--		--		9.8836	2.5096
--	--	--		--		9.88536	2.521
--	--	--		--		9.88713	2.531
--	--	--				9.88918	2.5418
--	--	--				9.89153	2.5533
--	--	--				9.89418	2.5647
--	--	--				9.89683	2.575
--	--	--				9.89947	2.5852
--	--	--				9.90241	2.5954
--	--	--				9.90564	2.6057
--	--	--				9.90917	2.6159
--	--	--				9.9127	2.6261
--	--	--				9.91681	2.6364
--	--	--				9.92122	2.6469
--	--	--				9.92593	2.6574
--	--	--				9.93092	2.6677
--	--	--				9.93621	2.6779
--	--	--				9.94209	2.6881
--	--	--				9.94797	2.6981
--	--	--				9.95473	2.7083
--	--	--				9.96208	2.7185
--	--	--				9.96972	2.7287
--	--	--				9.97795	2.7387
--	--	--				9.98736	2.7489
--	--	--				9.99765	2.7591
--	--	--				10.0085	2.7694
--	--	--				10.0209	2.7796
--	--	--				10.0344	2.7898
--	--	--				10.0491	2.8004
--	--	--				10.0529	2.8028
--	--	--				10.0529	2.7811
--	--	--				10.0538	2.7675
--	--	--				10.0544	2.7573
--	--	--				10.0553	2.7433
--	--	--				10.0561	2.7312
--	--	--				10.057	2.7191
--	--	--				10.0579	2.708
--	--	--				10.0588	2.6974
--	--	--				10.0597	2.6872
--	--	--				10.0609	2.6742
--	--	--				10.062	2.6615
--	--	--				10.0632	2.6497
--	--	--				10.0644	2.6379
--	--	--				10.0655	2.6271
--	--	--				10.0667	2.6159
--	--	--				10.0679	2.6057
--	--	--				10.0691	2.5957
--	--	--				10.0706	2.5837
--	--	--				10.072	2.5722
--	--	--				10.0735	2.561
--	--	--				10.075	2.5502
--	--	--				10.0764	2.5399
--	--	--				10.0782	2.5275
--	--	--				10.08	2.5164
--	--	--				10.0817	2.5055
--	--	--				10.0835	2.495
--	--	--				10.0855	2.4838
--	--	--				10.0876	2.4724
--	--	--				10.0897	2.4621
--	--	--				10.092	2.451
--	--	--				10.0944	2.4404
--	--	--				10.097	2.4296
--	--	--				10.0997	2.419
--	--	--				10.1026	2.4079
--	--	--				10.1058	2.397
--	--	--				10.109	2.3865
--	--	--				10.1123	2.3759
--	--	--				10.1158	2.3654
--	--	--				10.1193	2.3552
--	--	--				10.1229	2.3446
--	--	--				10.1267	2.3341
--	--	--				10.1305	2.3235
--	--	--				10.1343	2.3133
--	--	--				10.1381	2.3031
--	--	--				10.1423	2.2922
--	--	--				10.1464	2.282
--	--	--				10.1502	2.2718
--	--	--				10.1546	2.2609
--	--	--				10.1587	2.2507
--	--	--				10.1631	2.2398
--	--	--				10.1676	2.2296
--	--	--				10.172	2.2191
--	--	--				10.1764	2.2085
--	--	--				10.1811	2.198
--	--	--				10.1858	2.1875
--	--	--				10.1905	2.1769
--	--	--				10.1952	2.1667
--	--	--				10.2002	2.1561
--	--	--				10.2052	2.1456
--	--	--				10.2102	2.1351
--	--	--				10.2152	2.1251
--	--	--				10.2205	2.1149
--	--	--				10.2255	2.1047
--	--	--				10.2293	2.0979
--	--	--				10.2293	2.1186
--	--	--				10.2302	2.1301
--	--	--				10.231	2.1419
--	--	--				10.2322	2.1549
--	--	--				10.2334	2.1657
--	--	--				10.2346	2.1757
--	--	--				10.236	2.1868
--	--	--				10.2375	2.1968
--	--	--				10.2393	2.2076
--	--	--				10.241	2.2181
--	--	--				10.2431	2.229
--	--	--				10.2452	2.2392
--	--	--				10.2475	2.2501
--	--	--				10.2499	2.2603
--	--	--				10.2525	2.2708
--	--	--				10.2551	2.2808
--	--	--				10.2581	2.2913
--	--	--				10.2613	2.3022
--	--	--				10.2648	2.3133
--	--	--				10.2684	2.3235
--	--	--				10.2719	2.3335
--	--	--				10.276	2.344
--	--	--				10.2801	2.3542
--	--	--				10.2842	2.3642
--	--	--				10.2889	2.3744
--	--	--				10.2939	2.3846
--	--	--				10.2989	2.3949
--	--	--				10.3045	2.4054
--	--	--				10.3104	2.4156
--	--	--				10.3166	2.4262
--	--	--				10.3231	2.4364
--	--	--				10.3301	2.4469
--	--	--				10.3371	2.4572
--	--	--				10.3448	2.4674
--	--	--				10.3527	2.4776
--	--	--				10.3613	2.4879
--	--	--				10.3698	2.4981
--	--	--				10.3792	2.5083
--	--	--				10.3892	2.5186
--	--	--				10.3995	2.5291
--	--	--				10.4056	2.5347
--	--	--				10.4056	2.512
--	--	--				10.4065	2.4975
--	--	--				10.4071	2.486
--	--	--				10.408	2.4711
--	--	--				10.4089	2.4572
--	--	--				10.4098	2.4438
--	--	--				10.4106	2.4308
--	--	--				10.4115	2.4184
--	--	--				10.4124	2.406
--	--	--				10.4133	2.3945
--	--	--				10.4142	2.3828
--	--	--				10.4151	2.3716
--	--	--				10.4159	2.3604
--	--	--				10.4168	2.3499
--	--	--				10.4177	2.3397
--	--	--				10.4186	2.3297
--	--	--				10.4195	2.3195
--	--	--				10.4206	2.3068
--	--	--				10.4218	2.2944
--	--	--				10.423	2.2823
--	--	--				10.4242	2.2705
--	--	--				10.4253	2.2594
--	--	--				10.4265	2.2485
--	--	--				10.4277	2.238
--	--	--				10.4292	2.2256
--	--	--				10.4306	2.2132
--	--	--				10.4321	2.2017
--	--	--				10.4336	2.1906
--	--	--				10.435	2.1803
--	--	--				10.4365	2.1701
--	--	--				10.4383	2.1586
--	--	--				10.44	2.1481
--	--	--				10.4418	2.1378
--	--	--				10.4439	2.127
--	--	--				10.4459	2.1168
--	--	--				10.4483	2.1062
--	--	--				10.4509	2.0951
--	--	--				10.4536	2.0851
--	--	--				10.4568	2.0743
--	--	--				10.46	2.0638
--	--	--				10.4635	2.0538
--	--	--				10.4674	2.0436
--	--	--				10.4715	2.0328
--	--	--				10.4759	2.0225
--	--	--				10.4806	2.012
--	--	--				10.4853	2.0014
--	--	--				10.4862	1.9996
--	--	--
--	--	--
--	--	--
--	--	--
--	--	--
--	--	--
--	--	--
--	--	--
--	--	--
--	--	--
--	--	--
--	--	--
--	--	--
--	--	--
--	--	--
--	--	--
--	--	--
--	--	--
--	--	--
--	--	--
--	--	--
--	--	--
--	--	--
--	--	--
--	--	--
--	--	--
--	--	--
--	--	--
--	--	--
--	--	--
--	--	--
--	--	--
--	--	--
--	--	--
--	--	--
--	--	--
--	--	--
--	--	--
--	--	--
--	--	--
--	--	--
--	--	--
--	--	--
--	--	--
--	--	--
--	--	--
--	--	--
--	--	--
--	--	--
--	--	--
--	--	--
--	--	--
--	--	--
--	--	--
--	--	--
--	--	--
--	--	--
--	--	--
--	--	--
--	--	--
--	--	--
--	--	--
--	--	--
--	--	--
--	--	--
--	--	--
--	--	--
--	--	--
--	--	--
--	--	--
--	--	--
--	--	--
--	--	--
--	--	--
--	--	--
--	--	--
--	--	--
--	--	--
--	--	--
--	--	--
--	--	--
--	--	--
--	--	--
--	--	--
--	--	--
--	--	--
--	--	--
--	--	--
--	--	--
--	--	--
--	--	--
--	--	--
--	--	--
--	--	--
--	--	--
--	--	--
--	--	--
--	--	--
--	--	--
--	--	--
--	--	--
--	--	--
--	--	--
--	--	--
--	--	--
--	--	--
--	--	--
--	--	--
--	--	--
--	--	--
--	--	--
--	--	--
--	--	--
--	--	--
--	--	--
--	--	--
--	--	--
--	--	--
--	--	--
--	--	--
--	--	--
--	--	--
--	--	--
--	--	--
--	--	--
--	--	--
--	--	--
--	--	--
--	--	--
--	--	--
--	--	--
--	--	--
--	--	--
--	--	--
--	--	--
--	--	--
--	--	--
--	--	--
--	--	--
--	--	--
--	--	--
--	--	--
--	--	--
--	--	--
--	--	--
--	--	--
--	--	--
--	--	--
--	--	--
--	--	--
--	--	--
--	--	--
--	--	--
--	--	--
--	--	--
--	--	--
--	--	--
--	--	--
--	--	--
--	--	--
--	--	--
--	--	--
--	--	--
--	--	--
--	--	--
--	--	--
--	--	--
--	--	--
--	--	--
--	--	--
--	--	--
--	--	--
--	--	--
--	--	--
--	--	--
--	--	--
--	--	--
--	--	--
--	--	--
--	--	--
--	--	--
--	--	--
--	--	--
--	--	--
--	--	--
--	--	--
--	--	--
--	--	--
--	--	--
--	--	--
--	--	--
--	--	--
--	--	--
--	--	--
--	--	--
--	--	--
--	--	--
--	--	--
--	--	--
--	--	--
--	--	--
--	--	--
--	--	--
--	--	--
--	--	--
--	--	--
--	--	--
--	--	--
--	--	--
--	--	--
--	--	--
--	--	--
--	--	--
--	--	--
--	--	--
--	--	--
--	--	--
--	--	--
--	--	--
--	--	--
--	--	--
--	--	--
--	--	--
--	--	--
--	--	--
--	--	--
--	--	--
--	--	--
--	--	--
--	--	--
--	--	--
--	--	--
--	--	--
--	--	--
--	--	--
--	--	--
--	--	--
--	--	--
--	--	--
--	--	--
--	--	--
--	--	--
--	--	--
--	--	--
--	--	--
--	--	--
--	--	--
--	--	--
--	--	--
--	--	--
--	--	--
--	--	--
--	--	--
--	--	--
--	--	--
--	--	--
--	--	--
--	--	--
--	--	--
--	--	--
--	--	--
--	--	--
--	--	--
--	--	--
--	--	--
--	--	--
--	--	--
--	--	--
--	--	--
--	--	--
--	--	--
--	--	--
--	--	--
--	--	--
--	--	--
--	--	--
--	--	--
--	--	--
--	--	--
--	--	--
--	--	--
--	--	--
--	--	--
--	--	--
--	--	--
--	--	--
--	--	--
--	--	--
--	--	--
--	--	--
--	--	--
--	--	--
--	--	--
--	--	--
--	--	--
--	--	--
--	--	--
--	--	--
--	--	--
--	--	--
--	--	--
--	--	--
--	--	--
--	--	--
--	--	--
--	--	--
--	--	--
--	--	--
--	--	--
--	--	--
--	--	--
--	--	--
--	--	--
--	--	--
--	--	--
--	--	--
--	--	--
--	--	--
--	--	--
--	--	--
--	--	--
--	--	--
--	--	--
--	--	--
--	--	--
--	--	--
--	--	--
--	--	--
--	--	--
--	--	--
--	--	--
--	--	--
--	--	--
--	--	--
--	--	--
--	--	--
--	--	--
--	--	--
--	--	--
--	--	--
--	--	--
--	--	--
--	--	--
--	--	--

## Sheet: 5c
NFS-H		NFS-L
Potential (V)	logD (cm2/s)	Potential (V)	logD (cm2/s)
2.6788	-10.5354	3.2672	-10.8497
2.9743	-10.6694	3.372	-11.0519
3.1637	-10.7147	3.4201	-11.2287
3.2772	-10.6963	3.4536	-11.1809
3.3423	-10.6737	3.4898	-11.2347
3.3878	-10.7791	3.5199	-11.0207
3.4254	-10.7529	3.5528	-11.1891
3.4588	-10.5221	3.5841	-11.1769
3.4892	-10.754	3.6176	-11.1493
3.5159	-10.7889	3.6511	-11.118
3.5432	-10.7624	3.6836	-11.1468
3.5698	-10.7679	3.718	-11.114
3.5984	-10.7292	3.7506	-11.1278
3.6272	-10.7303	3.7825	-11.1923
3.6573	-10.7154	3.8169	-11.176
3.687	-10.7247	3.8538	-11.1321
3.7174	-10.7182	3.8891	-11.1728
3.7453	-10.7579	3.9233	-11.1852
3.7735	-10.7835	3.9601	-11.1583
3.8039	-11.1156	3.9936	-11.1786
3.8346	-10.7713	4.0104	-12.2795
3.8659	-10.7755	4.0172	-12.0415
3.896	-10.7848	4.0212	-12.5374
3.927	-10.5221	4.028	-12.2072
3.9586	-10.7526	4.0454	-12.4267
3.9896	-11.0966	4.0677	-12.2169
4.0104	-10.8604	4.0925	-11.7456
4.0125	-12.4407	4.1276	-11.8823
4.0172	-11.8265	4.1626	-11.9663
4.0215	-11.9401	4.2082	-12.1481
4.0305	-11.486	4.308	-12.2381
4.0438	-11.3062	4.4236	-12.8365
4.0646	-11.0836	4.4844	-14.1677
4.0879	-11.5692
4.1117	-11.064
4.1365	-11.0606
4.1657	-11.0091
4.2004	-11.0111
4.2475	-11.1599
4.3139	-11.241
4.3982	-11.5591
4.4639	-11.6361
4.4918	-12.3833

## Sheet: 5d
	NFS-H	NFS-L	NFS-H	NFS-L
Cycle number	Discharge capacity (mAh/g)	Discharge capacity (mAh/g)	DC resistance (ohm)	DC resistance (ohm)
1	85.5134	79.6414	306.331	298.812
2	85.726	79.288	298.913	300.509
3	85.7375	79.2704	296.875	300.509
4	85.6979	79.3411	296.875	310.696
5	85.8087	79.0407	296.875	325.976
6	85.7935	78.9524	298.913	320.883
7	85.4105	78.9877	303.668	327.674
8	85.5214	79.1643	305.707	325.976
9	85.4193	79.182	296.875	336.163
10	85.4233	78.8287	303.608	337.861
11	85.361	78.8464	305.027	325.976
12	85.3621	78.811	302.989	310.696
13	85.3881	78.6697	307.065	331.07
14	85.3588	78.44	306.331	332.767
15	85.2843	78.1927	312.457	332.767
16	85.3644	78.3871	309.783	337.861
17	85.5857	78.5284	311.821	331.07
18	85.4717	78.7404	313.859	325.976
19	85.5791	78.493	305.027	332.767
20	85.5591	78.3517	313.859	327.674
21	85.5561	78.2987	311.821	332.767
22	85.4933	78.228	313.859	331.07
23	85.5066	78.0867	315.897	342.954
24	85.3718	77.8924	315.897	341.256
25	85.3582	77.9631	322.011	336.163
26	85.0516	78.0514	326.753	342.954
27	84.7797	78.2634	327.434	353.141
28	84.8283	78.3164	333.56	337.861
29	84.9913	77.9454	322.668	351.443
30	85.0647	77.91	326.753	342.954
31	85.1192	77.7687	340.368	342.954
32	84.9438	77.5744	329.476	341.256
33	84.8195	77.5567	335.602	348.048
34	84.7446	77.4684	334.918	368.421
35	84.6989	77.4507	337.645	353.141
36	84.7978	77.3624	326.087	348.048
37	84.6716	77.486	330.842	332.767
38	84.7298	77.4153	334.918	336.163
39	84.7096	77.2564	328.804	368.421
40	84.8358	77.1857	324.728	356.537
41	84.7751	76.9384	338.325	358.234
42	84.53	76.9384	332.88	361.63
43	84.458	76.8677	337.645	353.141
44	84.4213	76.9738	341.712	363.328
45	84.4792	76.744	346.494	342.954
46	84.4741	76.8147	345.109	348.048
47	84.3435	76.9155	336.957	353.141
48	84.1981	76.9472	343.75	353.141
49	84.4896	76.8667	334.918	348.048
50	84.121	76.7699	345.813	373.514
51	84.0512	76.7924	345.813	373.514
52	83.9748	76.7963	340.368	325.976
53	83.9887	77.1614	351.94	331.07
54	84.0501	77.0294	337.645	353.141
55	84.022	76.9049	344.452	356.537
56	84.1996	76.9918	339.674	358.234
57	84.1787	76.6666	335.602	363.328
58	83.8317	76.3159	353.982	356.537
59	83.5896	76.4146	356.705	337.861
60	83.5773	76.1662	342.41	378.608
61	83.6793	76.117	348.536	373.514
62	83.5458	76.0329	351.94	383.701
63	83.3731	76.6381	350.579	337.288
64	83.4301	76.2532	352.621	393.888
65	83.3741	76.2953	361.47	383.701
66	83.5856	76.1127	346.494	380.306
67	83.2799	75.1363	358.016	421.053
68	83.2843	74.8704	343.771	431.239
69	83.3562	74.9597	356.705	409.168
70	83.3571	74.9062	358.747	383.701
71	83.2238	74.8884	360.79	358.234
72	83.1089	74.7477	361.47	368.421
73	83.091	74.6417	362.832	405.772
74	83.2064	75.313	352.621	368.421
75	83.1922	75.0854	360.79	410.866
76	83.1314	75.2822	354.663	378.608
77	82.9812	75.0867	367.597	421.053
78	83.0807	75.0775	362.832	383.701
79	83.0764	74.7477	371.681	405.772
80	83.0003	75.1894	373.724	398.981
81	82.8237	75.048	371.001	395.586
82	82.8214	74.8892	371.001	405.772
83	82.9158	74.8539	362.832	426.146
84	82.6517	74.9601	373.724	410.866
85	82.7283	74.7691	364.874	436.333
86	82.707	74.7394	362.832	436.333
87	82.6114	74.7212	363.513	426.146
88	82.6681	74.4925	367.597	458.404
89	82.593	74.393	373.043	431.239
90	82.5359	74.0794	368.958	446.52
91	82.4788	74.1868	371.001	405.772
92	82.4982	74.0805	362.832	410.866
93	82.4407	73.9922	366.916	405.772
94	82.4869	73.9725	367.597	400.679
95	82.473	73.9192	373.724	414.261
96	82.3619	73.9757	371.681	414.261
97	82.3728	73.9806	373.724	415.959
98	82.2358	73.8947	381.892	421.053
99	82.1985	73.8414	358.747	395.586
100	82.275	73.7639	369.639	410.866
101	82.2031	73.8807	362.832	398.981
102	82.1448	73.5504	365.555	410.866
103	82.2108	73.6364	373.724	398.981
104	82.0665	73.5116	375.085	436.333
105	82.1899	73.5671	368.958	431.239
106	82.2909	73.5156	371.681	436.333
107	82.064	73.4262	385.977	431.239
108	82.0207	73.5313	379.85	426.146
109	81.9247	73.4137	375	468.591
110	81.8905	73.0186	372.962	509.338
111	81.8147	73.4117	379.85	405.085
112	81.7936	73.2843	383.935	453.311
113	81.9734	73.1766	375.766	495.756
114	81.8983	73.1601	379.85	500.849
115	81.9368	73.2515	375.766	494.058
116	81.7817	73.191	377.038	494.058
117	81.8528	73.1896	380.531	488.964
118	81.9073	73.0695	371.001	488.964
119	81.6949	72.9697	390.061	453.311
120	81.6012	72.8069	385.977	473.684
121	81.7164	72.7213	379.85	494.058
122	81.5468	72.6879	386.658	473.684
123	81.6683	72.4513	377.808	488.964
124	81.6389	72.6278	379.85	451.613
125	81.5528	72.8934	383.935	443.124
126	81.4821	72.4158	380.531	483.871
127	81.651	72.3277	377.808	483.871
128	81.5372	72.3287	380.531	483.871
129	81.6508	72.1692	382.573	463.497
130	81.3575	72.0106	400.953	483.871
131	81.277	72.1521	381.892	358.234
132	81.2981	72.1168	377.808	398.981
133	81.3744	72.6289	379.85	415.959
134	81.3927	72.2567	388.019	456.706
135	81.2954	72.0271	391.984	468.591
136	81.2618	72.3808	373.724	483.871
137	81.4178	72.2225	375	456.706
138	81.357	72.1889	386.658	446.52
139	81.1877	71.7448	394.826	436.333
140	81.196	72.0991	384.615	415.959
141	81.1346	71.8879	388.7	511.036
142	81.0739	72.1613	381.892	485.569
143	81.2321	71.8857	385.977	516.129
144	81.4123	71.6738	388.019	536.503
145	81.4014	71.7797	388.019	509.338
146	81.3096	71.5147	377.038	536.503
147	80.9798	71.4795	383.152	531.409
148	81.0351	71.3028	379.85	553.48
149	81.0366	71.3735	381.892	494.058
150	80.9452	71.3383	390.742	521.222
151	80.9446	71.1439	385.19	526.316
152	80.9344	71.2685	383.935	405.772
153	80.9762	71.2502	379.85	414.261
154	80.9259	71.3385	379.076	410.866
155	80.9368	71.2497	383.935	421.053
156	81.0336	71.4104	388.7	426.146
157	80.9228	71.3571	400.953	426.146
158	80.8808	71.4731	390.742	426.146
159	80.8043	71.4596	392.103	453.311
160	80.7669	71.3893	390.061	443.124
161	80.9019	71.2178	388.019	451.613
162	80.8432	71.2366	413.887	446.52
163	80.9375	71.2386	396.06	438.031
164	80.9535	71.127	404.212	431.239
165	81.2162	71.0943	389.266	426.146
166	80.9409	71.191	400.136	426.146
167	80.7247	71.2512	393.342	441.426
168	80.6172	71.3222	383.935	436.333
169	80.689	71.224	390.742	446.52
170	80.5992	71.1503	394.022	446.52
171	80.5028	71.009	396.188	446.52
172	80.4396	70.7926	392.103	453.311
173	80.5015	70.703	386.658	436.333
174	80.5153	70.6844	386.658	441.426
175	80.5015	70.5961	393.342	426.146
176	80.4484	70.6314	400.953	436.333
177	80.4312	70.7197	390.061	468.591
178	80.3761	70.7556	394.146	478.778
179	80.4796	70.7934	394.826	526.316
180	80.3468	70.9694	405.037	500.849
181	80.4405	70.8324	402.995	526.316
182	80.4035	70.7819	405.037	504.244
183	80.5207	70.6742	396.869	521.222
184	80.4331	70.5833	417.12	556.876
185	80.3906	70.7355	406.25	561.969
186	80.4406	71.0728	398.911	535.593
187	80.1844	71.1561	413.887	547.458
188	80.2564	71.4021	405.718	489.831
189	80.2149	71.2006	388.7	505.085
190	80.0601	71.1902	402.995	535.593
191	80.14	71.2428	402.995	525.424
192	80.192	71.0573	400.953	525.424
193	80.1339	70.853	411.164	542.373
194	80.0019	71.0639	400.953	520.339
195	80.1241	71.0986	391.984	526.316
196	80.2157	70.8936	396.188	531.409
197	80.0444	71.403	409.122	447.458
198	80.1425	71.1218	405.718	472.881
199	80.0207	70.7833	405.037	453.311
200	79.9043	70.8665	415.248	453.311
201	79.9467	70.7023	400.953	483.871
202	80.0392	70.5079	398.911	495.756
203	79.9061	70.3841	413.887	500.849
204	79.8094	70.2781	409.803	504.244
205	79.8107	70.1721	405.718	490.662
206	79.8657	70.5128	400.953	495.756
207	79.8499	71.0422	413.887	462.712
208	79.8517	71.2609	402.995	468.591
209	80.0074	71.1579	405.718	483.051
210	79.9475	70.888	413.887	505.942
211	79.8286	70.4017	413.887	505.942
212	79.7319	69.9953	413.206	495.756
213	79.7502	69.7657	407.76	468.591
214	79.6749	69.7127	411.845	448.217
215	79.5797	69.8187	405.037	463.497
216	79.829	69.695	402.995	494.058
217	79.6354	69.324	411.845	499.151
218	79.618	69.6243	409.122	453.311
219	79.6175	69.4477	398.911	495.756
220	79.4691	69.2357	405.037	478.778
221	79.5248	68.9353	407.08	473.684
222	79.583	68.6704	400.953	453.311
223	79.6996	68.7057	404.212	436.333
224	79.601	68.6704	422.056	443.124
225	79.5442	68.5643	409.122	473.684
226	79.5473	68.3347	409.122	483.871
227	79.5833	68.4761	411.164	463.497
228	79.3719	68.5643	426.14	468.591
229	79.4672	68.4938	402.995	509.338
230	79.428	68.423	405.037	500.849
231	79.4075	68.317	405.037	478.778
232	79.4864	68.264	411.164	494.058
233	79.7384	68.2464	409.122	494.058
234	80.0045	68.1933	404.212	526.316
235	79.7351	68.2994	417.12	541.596
236	79.7872	67.9284	407.76	573.854
237	79.499	68.1051	417.12	561.969
238	79.4517	67.7694	413.887	590.832
239	79.3177	68.0521	420.014	599.321
240	79.4104	68.4584	400.953	536.503
241	79.3534	68.2994	413.206	548.387
242	79.416	68.1404	422.056	584.041
243	79.7959	68.1933	408.288	526.316
244	79.7666	67.8753	406.929	531.409
245	79.5454	67.5927	419.158	531.409
246	79.6297	67.4867	415.248	548.387
247	79.5801	67.5927	411.164	453.311
248	79.3209	67.7341	417.12	463.497
249	79.1906	68.1404	413.206	494.058
250	79.1892	68.5997	422.056	514.431
251	79.11	68.8474	420.014	494.058
252	79.0892	68.7765	413.887	499.151
253	79.6865	68.5643	400.136	495.756
254	79.6818	68.529	421.196	511.036
255	79.7382	68.3347	408.967	526.316
256	79.6544	68.1581	415.082	526.316
257	79.6192	68.0874	423.234	516.129
258	79.5322	67.7871	408.288	531.409
259	79.2752	67.522	417.971	538.2
260	79.1133	67.628	419.158	488.964
261	79.0975	67.6987	420.014	500.849
262	79.1994	67.628	425.272	519.525
263	79.4084	67.151	417.12	551.783
264	79.4383	66.886	421.196	499.151
265	79.4104	67.0627	415.082	468.591
266	79.5715	66.9567	404.212	509.338
267	79.5531	66.9214	410.326	499.151
268	79.4536	66.78	413.043	538.2
269	79.49	66.6739	413.043	526.316
270	79.1947	68.1092	426.14	436.333
271	79.2094	67.3631	410.326	511.036
272	79.1189	67.3807	414.402	505.942
273	79.3767	67.4514	408.967	521.222
274	79.4406	67.3807	417.12	531.409
275	79.4487	67.5397	417.12	578.947
276	79.575	67.5927	408.288	567.063
277	79.6421	67.4514	414.402	526.316
278	79.6638	67.3454	415.082	561.969
279	79.5481	67.2217	417.12	573.854
280	79.4297	67.3101	424.098	551.783
281	79.4635	67.3277	417.12	541.596
282	79.1006	67.2924	430.225	541.596
283	79.2912	67.3454	419.158	558.574
284	79.0942	67.6457	417.12	541.596
285	79.1351	67.6104	410.326	568.761
286	78.8088	67.5573	417.971	561.969
287	78.6253	67.2217	417.971	546.689
288	78.7464	66.9921	413.887	563.667
289	78.5822	66.9567	426.14	511.036
290	78.5836	66.78	415.929	556.876
291	78.769	66.727	414.402	558.574
292	78.5777	66.9744	421.196	511.036
293	78.7812	67.0627	420.014	536.503
294	78.541	67.1333	424.098	546.689
295	78.6173	67.0274	422.056	553.48
296	78.5796	67.1157	423.234	551.783
297	78.6015	67.1157	421.196	553.48
298	78.6732	66.8507	415.929	573.854
299	78.5101	66.7448	421.196	556.876
300	78.5588	66.7271	424.098	536.503
301	78.4595	66.6211	434.309	556.876
302	78.5431	66.6917	422.056	568.761
303	78.4999	66.7271	439.074	551.783
304	78.5445	66.7448	432.948	556.876
305	78.5379	66.8153	449.049	584.041
306	78.4716	66.8507	442.255	548.387
307	78.49	66.833	445.201	551.783
308	78.2482	66.7977	455.412	567.063
309	78.4219	66.7448	417.291	601.019
310	78.2885	66.5857	441.116	578.947
311	78.1894	66.6387	424.098	546.689
312	78.2514	66.5504	428.182	578.947
313	78.3771	66.6034	428.863	599.321
314	78.343	66.4267	422.056	589.134
315	78.5735	66.3561	432.267	573.854
316	78.572	66.197	425.272	573.854
317	78.2533	66.144	432.267	573.854
318	78.201	66.0733	432.267	578.947
319	78.1309	66.1617	430.225	558.574
320	78.1666	66.1794	432.065	553.48
321	78.1208	66.0381	432.948	584.041
322	78.0219	65.8084	437.032	585.739
323	78.0805	65.7553	434.99	541.596
324	78.5197	65.72	428.863	541.596
325	78.5735	65.4197	433.424	606.112
326	78.5301	65.8614	423.234	546.689
327	78.5114	65.9851	434.99	601.019
328	78.379	66.0028	436.141	573.854
329	78.3395	65.9674	435.462	584.041
330	78.1924	66.0204	440.217	589.134
331	78.0951	65.8791	440.217	646.859
332	77.9746	65.8967	432.948	616.299
333	78.0418	65.5964	434.99	626.486
334	78.2279	65.5611	441.116	584.041
335	78.514	65.5434	425.272	584.041
336	78.3195	65.72	434.309	558.574
337	78.3242	65.8614	443.159	573.854
338	78.1105	66.2519	439.074	541.596
339	78.106	66.3922	439.074	556.876
340	77.98	66.2854	439.074	563.667
341	77.9641	66.3207	434.103	561.969
342	77.8495	66.3031	436.351	594.228
343	77.9398	66.0733	439.074	604.414
344	77.9164	65.7907	439.074	599.321
345	78.1307	65.7023	436.141	621.392
346	78.2938	65.6141	437.5	636.672
347	78.3744	65.7023	430.027	616.299
348	78.3768	65.9144	431.386	599.321
349	78.1864	66.1801	459.239	621.392
350	77.9866	66.3036	472.147	601.019
351	77.9584	66.2149	450.408	606.112
352	77.8035	66.0557	448.37	578.947
353	77.9117	66.1617	441.116	589.134
354	78.0019	65.9321	442.255	616.299
355	78.1561	65.4727	434.103	684.211
356	78.3472	65.349	433.424	619.694
357	78.2563	65.19	439.538	609.508
358	78.3094	64.8721	433.424	684.211
359	78.0663	64.8367	444.293	573.854
360	78.2257	64.4127	423.234	626.486
361	78.0784	65.2077	442.255	500.849
362	77.9543	64.9074	453.125	611.205
363	77.8858	65.508	442.255	599.321
364	77.9424	65.349	438.393	426.146
365	78.3027	65.137	431.386	478.778
366	78.3177	65.0133	436.141	495.756
367	78.319	64.8721	436.141	526.316
368	78.2446	64.6953	435.462	541.596
369	78.2466	64.6777	435.462	531.409
370	78.1278	65.349	442.255	511.036
371	78.0817	65.5611	429.348	551.783
372	77.9872	65.5994	438.179	611.205
373	77.9218	65.8116	434.103	561.017
374	77.9748	65.5612	432.065	584.041
375	78.1419	65.508	435.462	584.041
376	78.0875	65.3314	438.179	609.508
377	78.0293	65.1547	434.103	606.112
378	78.019	65.1725	442.255	599.321
379	78.0485	65.1195	440.217	573.854
380	78.1084	64.9251	444.293	621.392
381	78.0867	65.1564	440.217	606.112
382	78.0928	65.4073	431.386	621.392
383	78.0385	65.6707	442.255	608.475
384	78.0571	65.062	436.141	684.211
385	78.0339	65.4539	434.103	595.925
386	78.0324	65.21	438.179	594.228
387	77.9848	65.175	450.408	679.117
388	77.7192	65.0311	450.408	674.024
389	77.8389	64.7837	446.332	614.601
390	77.7155	64.6777	450.408	616.299
391	77.5331	64.5364	453.125	651.952
392	77.5925	64.8368	442.255	614.601
393	77.3907	64.8599	454.484	631.579
394	77.3445	65.095	444.293	601.019
395	77.2445	65.0297	453.125	641.766
396	77.6044	65.0076	444.293	651.952
397	77.6452	65.003	444.293	684.211
398	77.5952	65.0146	450.408	653.65
399	77.5966	64.8191	449.049	651.952
400	77.4919	64.5541	453.125	668.93
401	77.5554	64.4657	442.255	643.463
402	77.5024	64.5906	449.049	626.486
403	77.5395	64.6612	442.255	674.024
404	77.2655	64.5929	463.315	684.211
405	77.1933	64.8474	452.008	711.375
406	77.1725	64.8759	455.412	736.842
407	77.2575	64.9654	459.239	667.797
408	77.2499	64.6695	451.087	719.864
409	77.0694	64.6286	447.243	646.859
410	76.9444	64.3069	461.277	668.93
411	76.8424	63.9887	479.238	663.837
412	76.8932	63.7591	459.239	651.952
413	77.0167	63.6884	453.37	679.117
414	77.0171	63.653	457.201	662.139
415	76.9633	63.5823	463.315	691.002
416	76.7833	63.8121	466.304	658.744
417	76.8272	63.8121	452.008	679.117
418	76.8598	63.8833	449.966	674.024
419	76.7923	63.9011	460.177	709.677
420	76.8269	63.7944	452.446	709.677
421	76.8039	63.706	449.285	709.677
422	76.7544	63.4764	458.135	741.935
423	76.7327	63.335	458.135	709.677
424	76.8364	63.229	450.408	658.744
425	76.7462	62.964	470.388	679.117
426	76.9492	63.0701	453.37	658.744
427	76.7318	63.4064	475.153	636.672
428	76.7481	63.7455	451.327	636.672
429	76.8132	63.8996	456.093	658.744
430	76.6051	63.8865	464.261	662.139
431	76.6628	63.7597	451.327	668.93
432	76.6551	63.6884	460.177	711.375
433	76.7041	63.5294	459.239	699.491
434	76.5055	63.3527	466.984	679.117
435	76.6559	63.0701	458.135	684.211
436	76.5256	62.9817	468.346	674.024
437	76.6536	62.9817	453.125	674.024
438	76.586	63.3001	462.219	679.117
439	76.5563	63.5541	458.135	679.117
440	76.524	63.7518	462.219	662.139
441	76.5514	63.9378	461.277	645.763
442	76.5877	63.4293	464.261	663.837
443	76.5397	62.5223	467.391	716.469
444	76.4806	62.3457	463.315	674.024
445	76.5335	62.2574	461.277	679.117
446	76.5019	62.1161	467.391	699.491
447	76.5664	61.6921	465.353	663.837
448	76.6191	61.48	476.223	631.579
449	76.7713	61.48	469.429	694.397
450	76.7386	62.328	456.522	731.749
451	76.5561	62.6294	465.353	704.584
452	76.4722	62.4183	476.515	731.749
453	76.5308	62.7379	466.304	724.958
454	76.5773	62.6649	475.153	779.287
455	76.4947	62.5761	469.429	784.38
456	76.5129	62.2043	469.027	784.38
457	76.5187	61.8687	469.429	726.655
458	76.5592	61.4271	471.069	774.194
459	76.6978	61.268	471.069	704.584
460	76.6129	61.109	477.195	641.766
461	76.5679	61.268	465.353	657.046
462	76.4275	62.1693	465.353	663.837
463	76.4548	62.8235	465.353	711.375
464	76.3836	63.2588	473.505	677.966
465	76.2778	63.0696	475.153	723.729
466	76.1734	62.4534	473.111	762.309
467	76.2875	62.4034	472.147	731.749
468	76.4213	61.7627	473.505	804.754
469	76.6524	61.7097	469.027	699.491
470	76.7871	61.6744	479.62	721.562
471	76.8508	61.4271	459.239	716.469
472	76.5539	61.5153	478.261	752.122
473	76.4288	61.533	470.388	758.913
474	76.3191	61.109	474.472	779.287
475	76.157	61.1267	474.185	799.66
476	76.0984	61.9474	475.153	716.469
477	76.2176	62.2797	466.984	724.958
478	76.0744	62.5724	482.337	725.424
479	76.188	62.6633	468.346	718.644
480	76.155	62.7167	483.322	720.339
481	76.1266	62.7876	472.147	723.729
482	76.0535	62.7698	469.027	735.593
483	76.0104	62.7169	476.515	735.593
484	76.0528	62.8409	469.027	724.958
485	76.117	62.8054	473.111	740.678
486	76.0324	62.8232	478.261	735.593
487	76.1069	62.8231	480.599	776.271
488	75.9883	62.8407	476.223	798.305
489	76.0005	62.8761	474.472	793.22
490	76.2926	62.8407	473.505	750.847
491	76.4686	62.8407	470.109	705.085
492	76.4997	62.8232	472.147	735.593
493	76.3763	62.7347	482.337	740.678
494	76.1003	62.6285	487.406	788.136
495	76.0844	62.717	478.261	745.763
496	75.9362	62.5931	484.375	766.102
497	75.9367	62.5223	478.557	740.678
498	75.891	62.6108	476.515	730.508
499	75.9684	62.646	487.406	730.508
500	76.4259	62.6284	473.505	720.339
501	76.4813	62.6108	478.261	723.729
502	76.409	62.6639	486.413	710.169
503	76.4413	62.7524	480.299	708.475
504	76.5195	62.7347	476.223	725.424
505	76.4272	62.54	490.129	761.017
506	76.4528	62.4692	482.337	728.814
507	76.3111	62.4692	488.451	735.593
508	76.1134	62.5578	488.451	708.475
509	76.2094	62.5047	480.299	762.712
510	76.1991	62.5754	486.413	740.678
511	76.1714	62.6285	484.375	713.559
512	76.1957	62.5047	478.261	735.593
513	76.2854	62.3985	488.451	767.797
514	76.1258	62.3985	493.207	847.458
515	76.1797	62.3985	486.413	850.847
516	76.3443	62.4515	484.375	808.475
517	76.3253	62.31	498.641	815.254
518	76.3441	62.2392	496.603	815.254
519	76.336	62.2392	479.62	830.508
520	76.2728	62.3277	484.375	772.881
521	76.4143	62.2215	480.299	815.254
522	76.3946	62.2568	484.375	788.136
523	76.2552	62.2215	494.565	783.051
524	76.3388	62.0977	481.658	772.881
525	76.5118	62.1861	478.261	762.712
526	76.5119	62.1153	488.451	793.22
527	76.4544	62.2215	497.283	755.932
528	76.378	62.2746	489.13	788.136
529	76.2383	62.1861	488.451	813.559
530	76.0385	62.133	486.413	825.424
531	75.9423	62.2215	490.489	740.678
532	75.88	62.0446	488.451	757.627
533	75.9829	62.0446	490.489	752.542
534	76.0075	62.0269	490.489	750.847
535	76.0147	62.1153	482.337	761.017
536	75.8275	62.0799	483.322	772.881
537	75.7728	62.0977	487.406	766.102
538	75.6724	62.1861	488.451	767.797
539	75.5355	62.1153	497.617	767.797
540	75.541	61.9738	503.397	798.305
541	75.6528	62.0091	488.451	815.254
542	76.0519	61.903	486.413	789.831
543	75.9258	61.9206	490.489	810.169
544	75.8466	61.7968	488.451	867.797
545	75.8173	61.8676	492.527	830.508
546	75.8307	61.779	494.565	840.678
547	75.6853	61.7968	498.298	810.169
548	75.5259	61.7968	502.383	835.593
549	75.4297	61.9561	508.509	808.475
550	75.3673	61.9914	490.489	808.475
551	75.4834	61.8145	500.34	850.847
552	75.7213	61.8853	491.491	810.169
553	75.727	61.8322	492.527	800
554	75.6213	61.6729	490.489	845.763
555	75.7001	61.5844	489.449	830.508
556	75.5673	61.5313	504.425	820.339
557	75.7033	61.2128	495.245	871.186
558	75.7065	61.2482	503.397	877.966
559	75.5855	61.1597	498.298	867.797
560	75.5812	61.195	500.34	872.881
561	75.5877	61.3013	490.489	861.017
562	75.6033	61.3721	492.527	871.186
563	75.632	61.1951	492.172	930.508
564	75.7454	61.0712	501.702	883.051
565	75.7015	60.9296	495.575	850.847
566	75.6945	60.6996	495.575	908.475
567	75.6291	60.6818	492.527	857.627
568	75.6267	60.4164	497.283	867.797
569	75.5522	60.3634	516.304	852.542
570	75.4741	60.2926	504.425	888.136
571	75.1719	60.3456	504.425	903.39
572	75.1405	60.2218	507.473	905.085
573	75.1169	60.1156	501.359	928.814
574	75.4633	60.3279	499.321	877.966
575	75.406	60.2218	499.321	910.169
576	75.4342	60.1333	496.603	888.136
577	75.4273	60.0094	494.565	893.22
578	75.1588	60.0979	507.473	903.39
579	74.9681	59.8147	501.702	940.678
580	74.9217	59.7261	500.679	1003.39
581	75.0883	59.7616	498.641	898.305
582	75.076	59.7085	514.636	1013.56
583	75.3815	59.7261	501.359	945.763
584	75.2933	59.7262	516.304	950.847
585	75.3763	59.8678	516.678	945.763
586	75.4465	59.7617	505.435	940.678
587	75.323	59.5493	515.625	955.932
588	75.193	59.4077	520.38	935.593
589	75.2766	59.213	515.625	947.458
590	75.2438	59.0711	519.701	940.678
591	75.1733	58.9828	509.511	988.136
592	75.224	58.8945	511.549	940.678
593	75.397	58.9653	513.587	908.475
594	75.3565	58.9653	513.587	925.424
595	75.3226	59.0892	518.72	915.254
596	75.3576	59.1069	505.435	920.339
597	75.3433	59.213	512.228	933.898
598	75.1611	59.0892	504.425	918.644
599	75.0069	59.0184	518.72	945.763
600	75.2073	58.6998	517.359	945.763
601	75.3166	58.5759	524.457	961.017
602	75.4226	58.5228	517.663	942.275
603	75.3577	58.4875	521.739	966.102
604	75.1183	58.5759	520.38	877.966
605	75.1099	58.5051	514.266	903.39
606	75.3039	58.5758	517.359	930.508
607	75.3221	58.6821	522.418	918.644
608	75.1725	58.6113	512.594	940.678
609	75.011	58.5405	516.304	972.881
610	74.9875	58.4872	514.636	983.051
611	75.0768	58.6467	514.266	935.593
612	75.1234	58.6113	522.418	945.763
613	75.1789	58.5052	514.266	972.881
614	75.1455	58.4521	526.495	1003.39
615	75.1651	58.5229	516.304	925.424
616	75.2581	58.222	517.663	972.881
617	75.2581	58.3282	523.485	961.017
618	75.1244	58.4167	522.418	940.678
619	75.2471	58.4167	513.587	971.186
620	75.042	58.3812	531.25	961.017
621	75.0286	58.2751	515.625	988.136
622	74.9256	58.3106	524.457	961.017
623	75.0381	58.2751	526.495	981.356
624	75.1501	58.2928	524.457	993.22
625	75.0475	58.3636	528.533	993.22
626	74.9312	58.3814	522.418	988.136
627	75.2044	58.3106	518.342	1005.09
628	75.3138	58.2043	518.342	961.017
629	75.2452	58.2928	529.612	945.763
630	75.2009	58.3106	520.38	940.678
631	75.1783	58.4521	517.663	988.136
632	74.8689	58.4344	514.636	976.271
633	75.0244	58.2575	517.663	1010.17
634	75.1044	58.1512	518.342	1003.39
635	74.9842	58.0095	528.533	1020.34
636	74.9099	58.2751	527.57	1018.64
637	75.1426	58.2575	518.342	993.22
638	75.0879	57.9389	522.418	1055.93
639	74.997	57.7619	518.342	1050.85
640	74.9114	57.7797	522.418	1013.56
641	74.865	57.6911	521.739	972.881
642	74.8017	57.9212	527.57	993.22
643	74.8821	58.0451	530.571	988.136
644	74.9853	58.0274	528.533	977.966
645	74.9156	57.992	517.663	1025.42
646	75.0817	57.9743	520.38	1020.34
647	75.0375	57.7797	518.342	1040.68
648	74.9222	57.4965	532.609	1066.1
649	75.0847	57.5318	520.38	1045.76
650	74.95	57.6381	539.402	1066.1
651	74.7873	57.8858	537.781	1003.39
652	74.8591	57.8681	547.554	972.881
653	74.9273	57.7442	522.418	1013.56
654	74.9262	57.585	522.418	998.305
655	74.6065	56.9479	560.462	1050.85
656	74.5836	56.9831	529.612	1028.81
657	74.4852	56.8238	557.745	1035.59
658	74.4785	56.629	558.884	1077.97
659	74.9016	56.3637	536.685	1057.63
660	74.8732	56.6292	546.63	1013.56
661	74.747	56.8947	545.516	1045.76
662	74.6632	57.2133	554.348	998.305
663	74.5442	57.1602	537.364	1035.59
664	74.4835	57.0716	532.609	983.051
665	74.5524	56.7178	537.364	1030.51
666	74.6316	56.9833	526.495	1003.39
667	74.5719	56.9833	538.462	983.051
668	74.7776	56.9478	534.647	983.051
669	74.7078	56.8594	540.504	1020.34
670	74.6352	57.0187	537.364	1061.02
671	74.5191	57.054	541.44	1023.73
672	74.5206	56.7178	539.402	998.305
673	74.4844	56.6293	539.402	1025.42
674	74.5454	56.8594	537.364	1018.64
675	74.3812	56.7886	549.592	955.932
676	74.5395	56.1335	539.823	1040.68
677	74.4921	55.9388	541.44	1083.05
678	74.3923	55.8505	552.757	1055.93
679	74.4353	55.709	542.799	1081.36
680	74.3665	55.5494	562.5	1113.56
681	74.3482	55.6378	548.673	972.881
682	74.2972	55.5661	551.63	950.847
683	74.3352	55.5493	551.63	930.508
684	74.3417	55.3722	551.63	984.72
685	74.3061	55.1422	545.516	1040.68
686	74.2336	55.1591	561.607	983.051
687	74.2943	55.0875	560.462	983.051
688	74.2405	54.8928	551.63	1008.48
689	74.186	54.9461	559.564	971.186
690	74.2387	54.8405	560.462	1033.9
691	74.2739	54.8766	541.44	1020.34
692	74.1904	54.8229	565.691	1003.39
693	74.1555	54.7875	563.649	1010.19
694	74.2159	54.644	556.841	983.051
695	74.1241	54.5209	558.424	1020.34
696	74.0943	54.6626	558.424	1020.34
697	74.1305	54.4449	562.5	1000
698	74.201	54.3235	553.668	1020.34
699	74.1088	54.3421	575.408	1030.51
700	74.0131	54.3437	550.715	1025.47
701	74.0258	54.3448	558.884	1040.68
702	74.0852	54.1805	557.522	1079.8
703	74.1176	54.0904	561.607	1083.05
704	74.0634	54.0741	563.859	1027.16
705	73.9866	54.0421	579.986	1061.02
706	73.9923	54.1323	570.652	1025.42
707	73.9898	54.2201	570.652	1018.64
708	73.9829	54.1676	561.607	1071.19
709	73.972	53.7991	572.69	1078.1
710	73.9034	53.638	574.728	1052.63
711	73.8503	53.5945	571.818	1079.8
712	73.9035	53.711	566.576	1062.82
713	73.8203	53.7468	565.691	1062.82
714	73.7105	53.7497	564.538	1050.85
715	73.5359	53.8242	560.926	1025.42
716	73.6154	53.6441	569.775	1095.08
717	73.655	53.418	559.564	1110.36
718	73.6372	53.3204	567.052	1115.45
719	73.651	53.2087	582.709	1069.61
720	73.4623	53.2449	583.56	1083.05
721	73.6304	53.2715	580.667	1052.63
722	73.5159	53.223	584.071	1061.02
723	73.5836	53.2051	566.576	1078.1
724	73.6051	53.1857	567.733	1061.02
725	73.5041	53.1624	573.86	1037.35
726	73.4422	53.0923	588.836	994.907
727	73.5387	53.0721	565.01	1037.35
728	73.4789	53.111	567.733	1113.56
729	73.4409	53.203	571.818	1098.31
730	73.4783	53.4064	565.01	1018.64
731	73.3823	53.4242	586.794	1062.71
732	73.3821	53.4243	554.799	1057.72
733	73.4216	53.4432	565.01	1066.1
734	73.3686	53.2823	565.691	1118.64
735	73.4106	53.1749	550.715	1103.39
736	73.4269	53.2286	558.884	1103.39
737	73.4026	53.2286	558.884	1135.59
738	73.2878	53.3359	567.733	1122.24
739	73.423	53.3543	554.799	1108.47
740	73.2689	53.1773	575.902	1218.64
741	73.2297	53.1401	563.649	1150.85
742	73.1913	52.9776	571.818	1098.31
743	73.134	52.8514	567.733	1098.31
744	73.0387	52.8483	582.029	1057.63
745	73.115	52.536	576.583	1135.59
746	73.192	52.4617	563.649	1052.63
747	73.1533	52.3298	582.709	1042.44
748	73.0196	52.3871	594.963	1022.07
749	72.9815	52.3376	571.818	1078.1
750	72.9052	52.3412	579.986	1089.98
751	72.8671	52.2806	573.86	1130.51
752	72.9433	51.6927	575.902	1100.17
753	72.8099	51.728	575.902	1062.82
754	72.7908	51.6046	575.902	1064.52
755	72.8671	51.4807	571.818	1015.28
756	73.0221	51.3394	565.01	1016.98
757	73.0478	51.3394	576.583	1020.37
758	72.9879	51.3747	578.625	1047.54
759	72.8864	51.1628	575.902	1083.19
760	72.8672	51.1628	577.944	1042.44
761	72.829	51.1803	575.902	1047.54
762	72.7909	51.3924	580.667	989.813
763	72.7717	51.2159	580.667	1069.61
764	72.7336	51.0568	580.667	1132.43
765	72.81	51.216	590.878	1095.08
766	72.8294	51.5895	590.878	1074.7
767	72.9646	51.6439	572.498	1083.19
768	73.0457	51.2523	580.667	1157.89
769	72.3713	51.0924	590.878	1135.82
770	73.0769	51.1451	560.926	1100.17
771	72.9631	51.0922	588.155	1110.36
772	72.8864	51.1274	577.944	1078.1
773	72.9242	50.986	579.986	1073.01
774	72.7909	50.7918	597.005	1110.36
775	72.7908	50.8623	579.986	1052.63
776	72.7908	50.8624	579.986	1032.26
777	72.9055	51.1098	582.029	1037.35
778	72.9645	51.1998	588.836	1095.08
779	73.0015	51.0935	584.752	1137.52
780	72.7909	50.9705	601.089	1190.15
781	72.6955	51.1155	582.709	1185.06
782	72.6002	51.1823	590.878	1074.7
783	72.4858	51.2918	599.047	1115.45
784	72.5048	51.128	582.029	1157.89
785	72.4286	51.075	605.854	1162.99
786	72.5429	50.8094	586.794	1110.36
787	72.4095	50.7034	599.047	1073.01
788	72.4095	50.562	599.047	1095.08
789	72.4667	50.562	594.963	1052.63
790	72.5239	50.4736	597.005	1062.82
791	72.5048	50.6857	609.258	1059.42
792	72.4667	50.9339	601.089	1125.64
793	72.4476	51.1923	599.047	1142.62
794	72.3905	51.1655	594.963	1200.34
795	72.2379	51.3384	614.023	1162.99
796	72.2761	51.2402	592.92	1162.99
797	72.2761	51.0917	616.746	1140.68
798	72.3142	51.1915	611.981	1142.62
799	72.5052	51.3643	607.216	1162.99
800	72.6677	51.2485	592.92	1137.52
801	72.8313	51.24	587.636	1137.52
802	72.8825	51.2302	597.005	1155.93
803	72.7764	51.1144	597.005	1215.62
804	72.7357	51.0984	597.005	1205.43
805	72.5814	51.0922	607.897	1195.25
806	72.6384	51.1261	588.836	1171.19
807	72.5048	51.0104	603.812	1146.01
808	72.562	50.8665	592.92	1210.53
809	72.6202	50.9843	597.686	1241.09
810	72.5871	50.8277	594.963	1183.05
811	72.7103	50.5872	602.582	1241.09
812	72.6965	50.6967	590.878	1237.69
813	72.664	50.7281	592.92	1268.25
814	72.6813	50.8606	588.836	1161.02
815	72.717	50.7201	599.047	1288.14
816	72.6045	50.5651	599.047	1205.43
817	72.6588	50.3453	599.047	1281.36
818	72.5623	50.3223	603.812	1388.8
819	72.6008	50.4023	592.92	1263.16
820	72.524	50.6134	603.131	1188.14
821	72.5817	50.5805	599.864	1458.4
822	72.6034	50.7254	607.897	1152.8
823	72.5704	50.5314	599.047	1486.44
824	72.529	50.6916	592.92	1240.68
825	72.6204	51.0489	594.963	1145.76
826	72.62	50.5754	597.005	1223.73
827	72.4678	50.3305	611.981	1223.73
828	72.64	50.3873	590.878	1310.7
829	72.5057	50.2261	624.915	1490.66
830	72.4876	50.0216	588.836	1473.68
831	72.5254	50.0315	597.005	1188.45
832	72.3945	49.9384	605.854	1426.15
833	72.4955	49.8467	605.854	1358.23
834	72.4623	49.9291	611.981	1174.87
835	72.4784	50.0007	601.77	1210.53
836	72.4524	50.0097	603.812	1185.06
837	72.49	49.9278	605.854	1247.88
838	72.4507	50.0745	597.686	1162.99
839	72.4683	49.9217	603.812	1495.76
840	72.3342	49.7515	603.131	1541.6
841	72.3917	49.8769	605.854	1168.08
842	72.5258	50.2802	592.92	1137.52
843	72.3939	50.343	614.023	1142.62
844	72.4853	49.7863	614.023	1188.14
845	72.3346	49.7045	618.108	1173.17
846	72.3759	49.4584	606.658	1195.25
847	72.3851	49.8126	614.023	1057.72
848	72.3646	49.6963	599.728	1190.15
849	72.3712	50.0914	607.897	1047.54
850	72.3253	50.1214	607.897	1135.82
851	72.423	50.1793	601.902	1142.62
852	72.3245	50.5532	606.658	1147.71
853	72.2631	49.9031	614.023	1162.99
854	72.2897	49.8239	609.939	1193.22
855	72.4093	49.4961	607.897	1519.53
856	72.3305	49.3411	611.981	1173.17
857	72.3206	49.7771	616.065	1152.8
858	72.2922	49.4879	601.089	1486.44
859	72.2253	49.3068	616.065	1210.53
860	72.2437	49.6186	602.582	1125.64
861	72.2052	49.0467	616.065	1183.36
862	72.2028	49.4563	603.131	1188.45
863	72.2208	49.1368	603.131	1179.97
864	72.1841	49.1909	603.812	1200.34
865	72.2802	49.2872	614.023	1500.85
866	72.0691	49.5215	616.065	1100.17
867	72.1463	49.6473	597.686	1361.63
868	72.0672	49.5963	624.915	1345.76
869	72.0092	50.0369	618.108	1057.72
870	71.9519	49.8391	611.981	1110.36
871	71.9331	49.1846	622.192	1458.4
872	72.0665	49.3077	607.897	1027.16
873	71.9713	49.0074	607.897	1151.1
874	71.933	49.449	603.812	1047.54
875	71.8758	49.184	601.089	1115.45
876	71.7231	49.0781	628.999	1142.62
877	71.666	48.9897	614.023	1179.97
878	71.5325	49.078	611.981	1185.06
879	71.3227	49.4495	628.999	1157.89
880	71.3228	49.5213	609.939	1190.15
881	71.2847	49.3442	616.746	1203.73
882	71.2847	49.361	628.999	1190.15
883	71.094	49.1855	637.849	1188.45
884	71.1512	49.6437	620.15	1105.26
885	71.1512	49.485	624.234	1146.01
886	71.094	49.5905	641.253	1152.8
887	71.2466	49.2194	614.023	1190.15
888	71.3418	48.9897	624.234	1210.53
889	71.5706	48.9014	609.939	1205.43
890	71.5897	48.7953	622.873	1220.71
891	71.5897	48.7247	609.939	1193.55
892	71.5134	48.6364	622.873	1215.62
893	71.3609	48.6894	637.168	1195.25
894	71.3418	48.7953	614.023	1179.97
895	71.3418	49.2239	616.065	1183.36
896	71.4563	49.085	614.023	1215.62
897	71.4563	49.1166	630.361	1190.15
898	71.628	48.6902	614.023	1210.53
899	71.7648	49.2724	620.15	906.621
900	71.8448	49.5249	605.174	962.649
901	71.6959	49.527	626.276	1005.09
902	71.7851	49.3091	618.108	1074.7
903	71.8788	49.2359	616.746	1078.1
904	71.8005	49.2085	618.108	1095.08
905	71.7445	49.0932	624.234	1132.43
906	71.7046	49.0187	622.192	1120.54
907	71.7047	48.945	614.023	1157.89
908	71.6471	49.0619	631.042	1147.71
909	71.7442	48.7557	622.192	1157.89
910	71.8245	48.1594	624.915	1178.27
911	71.73	47.9651	643.295	1125.64
912	71.6991	48.4774	635.87	1005.09
913	71.6945	48.9014	618.108	1010.19
914	71.7474	48.442	633.084	1137.52
915	71.8051	48.23	626.957	1168.08
916	71.7111	48.1773	620.15	1200.34
917	71.689	50.3113	618.108	1123.73
918	71.5736	50.7541	631.042	1098.31
919	71.5353	51.0549	618.108	1113.56
920	71.5931	51.0903	631.042	1193.22
921	71.6334	51.1434	618.108	1198.31
922	71.7094	51.1787	616.848	1261.02
923	71.581	49.7312	614.023	1296.61
924	71.7167	48.2831	607.216	1015.28
925	71.5957	47.9826	633.084	1157.89
926	71.692	48.4774	624.915	1162.99
927	71.6316	48.6187	639.21	1195.25
928	71.6124	47.4704	627.717	1273.35
929	71.667	47.6118	639.21	1089.98
930	71.5726	47.8944	633.084	1174.87
931	71.6364	47.9402	643.295	1235.99
932	71.5498	50.5594	646.018	1150.85
933	71.685	50.8602	628.999	1181.36
934	71.5503	51.108	654.891	1145.76
935	71.6899	51.1787	631.042	1155.93
936	71.6141	51.1965	646.018	1177.97
937	71.6061	51.2319	633.832	1203.39
938	71.512	51.2319	626.957	1238.98
939	71.5039	51.3026	624.915	1245.76
940	71.5596	51.285	622.873	1250.85
941	71.5772	51.3558	637.168	1308.47
942	71.606	51.3558	633.832	1354.24
943	71.6108	51.3026	629.755	1345.76
944	71.5489	51.2673	641.933	1349.15
945	71.5733	51.3558	631.042	1338.98
946	71.5711	51.3381	635.126	1361.02
947	71.4981	51.3381	652.144	1323.73
948	71.4966	51.3381	637.168	1338.98
949	71.444	51.1611	631.042	1466.1
950	71.4532	51.1257	624.915	1483.05
951	71.4604	49.8797	639.21	1471.19
952	71.4772	47.0111	626.957	1410.87
953	71.4219	47.3477	628.999	1415.96
954	71.41	47.7812	628.999	1473.68
955	71.4271	47.8203	626.957	1488.96
956	71.4703	47.8569	637.168	1458.4
957	71.3771	47.8561	637.849	1298.81
958	71.417	47.3314	627.717	1533.11
959	71.4397	47.5617	633.084	1332.77
960	71.3544	47.3313	647.379	1461.8
961	71.2571	47.3665	649.421	1478.78
962	71.3492	47.0645	637.849	1400.68
963	71.2157	46.8523	635.126	1390.49
964	71.2709	46.4811	633.084	1383.7
965	71.3692	46.1984	631.793	1398.98
966	71.1955	46.4457	637.168	1268.25
967	71.1927	46.0217	641.253	1421.05
968	71.1942	46.5164	637.168	1400.68
969	71.1336	46.375	639.21	1443.12
970	71.1323	46.1101	639.21	1415.96
971	71.0942	46.1277	643.295	1405.77
972	71.1518	46.2513	631.042	1426.15
973	71.0948	46.1984	643.295	1456.71
974	71.0944	46.4811	637.168	1400.68
975	71.171	46.0747	628.999	1461.8
976	71.115	45.9864	639.21	1495.76
977	71.1746	46.3397	643.295	1332.77
978	71.1296	46.216	645.337	1536.5
979	71.1711	45.8627	647.379	1599.32
980	71.2075	45.7037	645.337	1641.77
981	71.1427	45.4387	639.21	1662.14
982	71.1773	46.004	639.21	1606.11
983	71.069	45.898	643.975	1453.31
984	71.0619	45.8097	641.253	1421.05
985	71.137	45.9864	647.379	1415.96
986	71.0214	46.1101	648.06	1415.96
987	71.0217	45.6684	654.187	1490.66
988	70.9902	45.9687	646.018	1405.77
989	71.0306	45.527	648.06	1531.41
990	70.936	45.9864	656.229	1441.43
991	70.9922	45.5623	643.975	1463.5
992	71.0264	45.6507	631.042	1458.4
993	70.9266	46.1278	671.205	1441.43
994	70.9082	45.5978	648.06	1553.48
995	71.0205	46.0747	639.21	1432.94
996	70.9423	45.7744	645.337	1410.87
997	70.904	45.5623	646.018	1578.95
998	71.0198	45.527	639.891	1526.32
999	70.9069	45.7214	660.994	1443.12
1000	71.0423	45.7744	661.005	1478.78
1001	71.0082	45.5448	662.355	1453.31
1002	71.0122	46.0605	658.967	1494.06
1003	70.9869	46.2532	658.271	1414.26
1004	70.8126	46.0401	671.205	1563.67
1005	70.8494	46.0942	660.994	1604.41
1006	70.849	46.1469	649.421	1531.41
1007	70.7709	46.323	650.102	1478.78
1008	70.8286	46.3253	646.018	1521.22
1009	70.7529	46.149	645.337	1473.68
1010	70.7142	46.2184	652.144	1473.68
1011	70.8289	46.1661	652.144	1543.29
1012	70.6988	46.1673	662.355	1531.41
1013	70.8337	46.1489	637.168	1511.04
1014	70.7549	45.6712	669.163	1551.78
1015	70.7519	45.7393	650.102	1388.8
1016	70.713	45.1738	652.144	1556.88
1017	70.6183	45.3506	662.355	1541.6
1018	70.6372	45.5625	654.187	1478.78
1019	70.5796	45.1384	650.102	1446.52
1020	70.6179	44.891	660.313	1488.96
1021	70.5616	45.5801	665.078	1453.31
1022	70.6203	45.7043	666.44	1511.04
1023	70.7009	45.8285	652.144	1509.34
1024	70.5805	45.6875	661.005	1606.11
1025	70.6537	45.7576	667.12	1488.96
1026	70.6284	45.652	662.355	1556.88
1027	70.563	45.7939	677.332	1500.85
1028	70.5617	45.7057	671.205	1584.04
1029	70.599	45.5816	671.205	1626.49
1030	70.5228	44.8203	675.289	1604.41
1031	70.3698	45.209	686.181	1584.04
1032	70.5632	45.2443	658.271	1606.11
1033	70.5705	45.0677	679.374	1509.34
1034	70.4647	45.2267	688.859	1436.33
1035	70.5753	45.0677	675.289	1509.34
1036	70.5539	45.3857	679.374	1378.61
1037	70.6125	44.6437	673.247	1521.22
1038	70.5114	44.9442	679.374	1500.85
1039	70.412	44.8735	692.308	1461.8
1040	70.4699	45.0678	667.12	1446.52
1041	70.4503	45.2622	669.163	1448.22
1042	70.3962	44.9794	669.163	1526.32
1043	70.4923	44.891	669.163	1509.34
1044	70.4356	44.9794	667.12	1488.96
1045	70.4414	45.0678	665.078	1468.59
1046	70.522	44.626	663.036	1546.69
1047	70.4773	44.7497	669.163	1483.87
1048	70.4602	44.944	671.205	1563.67
1049	70.4805	44.9087	671.205	1514.43
1050	70.3644	44.7674	673.247	1505.94
1051	70.4539	44.626	673.247	1505.94
1052	70.3186	44.944	671.205	1393.89
1053	70.3417	44.626	675.289	1563.67
1054	70.398	44.6614	667.12	1631.58
1055	70.3791	44.149	684.139	1589.13
1056	70.4641	44.1843	675.289	1568.76
1057	70.348	44.0254	684.139	1679.12
1058	70.3487	44.8204	669.163	1631.58
1059	70.3843	44.5202	673.247	1679.12
1060	70.3119	44.5379	682.097	1648.56
1061	70.317	44.8033	684.783	1679.12
1062	70.3764	44.5207	673.247	1684.21
1063	70.3199	43.9724	691.627	1648.56
1064	70.2656	44.0254	687.543	1724.96
1065	70.3422	44.3257	684.139	1668.93
1066	70.1864	44.3964	689.585	1721.56
1067	70.2746	44.149	675.951	1689.3
1068	70.3521	44.2022	669.163	1699.49
1069	70.2717	43.9018	692.935	1752.12
1070	70.2598	44.1315	694.973	1668.93
1071	70.289	43.8489	688.223	1764.01
1072	70.2153	44.0432	689.585	1521.22
1073	70.1772	44.6437	702.519	1556.88
1074	70.2067	44.3435	685.5	1674.02
1075	70.2091	44.2551	698.434	1699.49
1076	70.2042	44.2729	706.603	1711.38
1077	70.172	44.5732	704.561	1689.3
1078	70.1965	43.9196	699.049	1777.59
1079	70.1607	44.1314	704.561	1685.91
1080	70.1129	44.3261	700.477	1648.56
1081	70.1168	44.1676	694.35	1806.45
1082	70.1608	43.7451	694.35	2089.98
1083	70.1773	44.4511	685.5	1599.32
1084	70.132	44.4594	694.35	1667.23
1085	70.1458	44.2041	698.434	1663.84
1086	70.1179	43.7429	690.897	1694.4
1087	70.1132	43.7075	694.973	1701.19
1088	70.0938	43.8844	704.561	1668.93
1089	70.0801	43.7605	702.519	1646.86
1090	70.1505	43.7074	704.561	1696.1
1091	70.1955	43.7253	707.201	1679.12
1092	70.0258	43.9902	698.434	1653.65
1093	70.0108	43.5485	694.973	1674.02
1094	70.0055	43.9549	692.308	1653.65
1095	69.9508	43.7959	692.935	1621.39
1096	70.1109	43.6724	686.821	1684.21
1097	69.9729	43.9552	707.284	1699.49
1098	70.0451	44.1344	709.918	1636.67
1099	70.0595	44.1036	698.434	1731.75
1100	69.9467	44.1913	711.368	1731.75
1101	70.1034	43.9728	697.011	1711.38
1102	70.3411	43.7252	694.973	1736.84
1103	70.2724	43.6721	697.073	1689.3
1104	70.2296	43.5837	703.125	1689.3
1105	70.0736	43.3187	699.049	1658.74
1106	70.0024	43.142	707.284	1662.14
1107	70.0262	43.3717	707.88	1641.77
1108	70.0683	43.142	699.049	1747.03
1109	70.0016	43.1243	692.308	1689.3
1110	69.9	43.1773	697.011	1631.58
1111	70.0794	43.4423	697.011	1604.41
1112	70.201	43.142	697.011	1714.77
1113	70.2499	43.2834	699.728	1679.12
1114	70.2338	43.5489	697.011	1704.58
1115	70.206	44.314	706.603	1626.49
1116	70.1251	44.0844	699.049	1721.56
1117	70.0855	43.4803	709.326	1758.91
1118	69.9067	43.7091	718.071	1653.65
1119	69.9316	43.9027	699.728	1657.05
1120	69.8506	43.6371	733.016	1736.84
1121	69.8973	43.4953	709.326	1726.65
1122	69.9621	43.3894	707.88	1794.57
1123	70.0825	43.3895	724.185	1789.47
1124	70.1479	43.3365	711.957	1825.13
1125	70.2226	43.2657	713.995	1806.45
1126	70.5425	43.2127	701.087	1820.03
1127	70.5494	43.089	716.033	1889.64
1128	70.3721	43.195	720.109	1821.73
1129	70.1455	43.2836	718.071	1857.38
1130	70.0449	43.1609	697.011	1874.36
1131	69.645	43.5665	724.185	1668.93
1132	69.5317	43.5143	722.147	1679.12
1133	69.7754	43.3187	712.73	1741.93
1134	69.9461	43.3364	720.788	1646.86
1135	70.2941	43.3364	705.163	1704.58
1136	70.857	43.3187	694.973	1741.93
1137	71.1054	43.3187	707.88	1694.4
1138	71.2201	43.2304	703.804	1704.58
1139	71.1054	43.1067	707.88	1714.77
1140	70.8953	43.4247	711.957	1679.12
1141	70.7998	43.142	705.842	1769.1
1142	70.5306	43.0184	709.239	1794.57
1143	70.1229	42.5944	709.918	1789.47
1144	69.9021	43.142	735.054	1636.67
1145	69.8436	44.944	728.94	1747.03
1146	69.745	44.3679	724.864	1752.12
1147	69.7248	44.7717	726.223	1764.01
1148	69.5395	45.2666	728.94	1774.58
1149	69.4274	45.0185	732.471	1806.78
1150	69.3891	43.4865	722.147	1910.02
1151	69.3686	43.2306	726.344	1753.82
1152	69.3496	43.3012	717.495	1679.12
1153	69.3838	43.036	734.513	1842.11
1154	69.3615	42.9301	753.574	1904.92
1155	69.4025	42.7887	728.387	1857.38
1156	69.5632	42.8947	724.185	1930.39
1157	69.4749	43.1422	751.532	1879.46
1158	69.4052	43.001	734.513	1932.09
1159	69.3608	43.0012	750.851	1930.39
1160	69.2173	42.7358	750.851	1952.46
1161	69.2533	42.7717	742.682	2062.82
1162	69.3369	42.9897	728.387	2078.1
1163	69.3154	43.144	747.447	2027.16
1164	69.2379	43.2122	741.168	1944.07
1165	69.3414	43.0114	753.574	2005.09
1166	69.3175	42.9323	743.886	1974.53
1167	69.3363	42.7906	733.016	1967.74
1168	69.2762	42.7719	745.405	1935.48
1169	69.2308	42.6122	756.114	2032.26
1170	69.1835	42.5767	755.616	2015.28
1171	69.1298	42.6651	750.851	1947.37
1172	69.2007	42.559	750.851	1947.37
1173	69.2301	42.506	741.848	1904.92
1174	69.2057	42.6121	745.245	1864.18
1175	69.1582	42.4707	749.321	1947.37
1176	69.2398	42.6651	754.076	1910.02
1177	69.1882	42.4004	761.743	1994.91
1178	69.1965	42.6482	763.785	1947.37
1179	69.2286	42.8075	759.7	1972.84
1180	69.1519	42.7544	747.962	1964.35
1181	69.2244	42.7376	753.574	2016.98
1182	69.1261	43.1647	762.228	1884.55
1183	69.0931	42.6311	755.616	1984.72
1184	69.1972	42.4183	759.7	2015.28
1185	69.232	42.5954	761.743	1894.74
1186	69.2923	42.3481	756.114	2059.42
1187	69.2202	42.4005	757.658	1969.44
1188	69.188	42.3473	763.785	1959.25
1189	69.1241	42.2239	758.152	2016.98
1190	69.0618	42.2768	761.743	1959.25
1191	69.0766	42.1175	765.827	2015.28
1192	69.0312	42.5769	765.827	1935.48
1193	69.0931	42.0296	766.304	2032.26
1194	69.1119	42.2057	776.719	1967.74
1195	69.0731	42.2593	773.098	2025.47
1196	69.0661	42.6316	764.266	1989.81
1197	69.0445	42.868	782.845	1967.74
1198	69.0448	42.7803	777.174	2062.82
1199	68.8815	43.0535	792.12	1920.2
1200	68.8045	42.7053	780.803	1979.63
1201	68.7913	42.3486	793.737	2062.82
1202	68.9004	42.3486	772.634	2032.26
1203	68.7518	42.3305	779.891	1952.46
1204	68.8955		763.785
1205	68.7808		793.057
1206	68.8345		787.611
1207	68.7856		783.526
1208	68.8021		782.845
1209	68.7665		801.906
1210	68.7913		795.779
1211	68.7689		788.043
1212	68.7117		790.082
1213	68.6653		778.761
1214	68.7621		779.212
1215	68.6557		791.44
1216	68.7608		781.929
1217	68.6508		789.402
1218	68.6913		795.779
1219	68.6492		788.972
1220	68.6838		791.44
1221	68.7122		791.695
1222	68.6779		800.272
1223	68.6547		791.014
1224	68.6596		788.972
1225	68.6304		788.972
1226	68.6071		792.12
1227	68.6537		783.288
1228	68.5916		788.972
1229	68.53		812.798
1230	68.5794		803.948
1231	68.598		803.948
1232	68.6192		805.99
1233	68.526		794.158
1234	68.54		808.424
1235	68.509		793.737
1236	68.5224		803.948
1237	68.5342		794.158
1238	68.4991		805.99
1239	68.3986		797.822
1240	68.4579		793.737
1241	68.4563		805.99
1242	68.5332		791.014
1243	68.4322		801.906
1244	68.4243		801.906
1245	68.421		819.293
1246	68.4194		812.798
1247	68.3761		805.99
1248	68.4689		808.033
1249	68.4048		814.84
1250	68.2978		806.671
1251	68.4815		805.99
1252	68.6256		800.272
1253	68.6081		810.462
1254	68.5233		808.033
1255	68.4006		810.756
1256	68.5143		810.075
1257	68.3337		823.009
1258	68.3693		818.924
1259	68.2397		816.882
1260	68.2532		820.967
1261	68.2482		810.075
1262	68.2331		826.087
1263	68.181		817.255
1264	68.2114		820.967
1265	68.2666		835.598
1266	68.2752		835.598
1267	68.1838		848.505
1268	68.2086		833.22
1269	68.1452		840.353
1270	68.188		827.093
1271	68.2333		833.22
1272	68.0699		837.985
1273	68.0666		836.277
1274	68.1559		840.027
1275	68.4148		835.943
1276	68.5334		829.484
1277	68.553		836.277
1278	68.4654		848.505
1279	68.4042		857.337
1280	68.2816		867.257
1281	68.2795		846.467
1282	68.1694		857.337
1283	68.1425		850.238
1284	68.1884		857.337
1285	68.6306		850.543
1286	68.713		865.489
1287	68.8304		859.375
1288	68.8891		855.299
1289	69.0421		852.582
1290	69.0614		848.505
1291	69.023		850.543
1292	68.9085		849.185
1293	68.8128		859.375
1294	68.7166		850.543
1295	68.6774		854.62
1296	68.678		857.337
1297	68.755		863.451
1298	68.8125		861.413
1299	68.9084		863.451
1300	68.9849		857.337
1301	69.004		861.413
1302	68.9275		855.299
1303	68.6385		852.582
1304	68.4208		870.245
1305	68.2194		882.473
1306	68.0597		882.473
1307	68.0999		863.451
1308	68.111		863.451
1309	68.1711		872.283
1310	68.4442		861.413
1311	68.7938		864.13
1312	68.7174		864.13
1313	68.5059		857.337
1314	68.265		867.527
1315	67.9405		880.435
1316	67.707		882.473
1317	67.4874		884.275
1318	67.3044		886.317
1319	67.4582		886.317
1320	67.7974		871.341
1321	68.2945		875.679
1322	68.5441		859.375
1323	68.6021		867.527
1324	68.5833		882.473
1325	68.6018		863.451
1326	68.4876		871.603
1327	68.3901		876.359
1328	68.2731		874.321
1329	68.1727		875.679
1330	68.0419		888.587
1331	68.2475		884.511
1332	68.4655		891.304
1333	68.5646		882.473
1334	68.4686		880.435
1335	68.3125		880.435
1336	68.1202		907.609
1337	67.9526		893.342
1338	67.8147		901.495
1339	67.4487		899.457
1340	67.4902		893.342
1341	67.6257		897.418
1342	67.5928		907.42
1343	67.7532		898.777
1344
1345	--
1346	--
1347	--
1348	--
1349	--

## Sheet: 5e
Cycle number	Discharge capacity (mAh/g)	Coulombic efficiency (%)
1	70.3983	90.663
2	70.9707	99.465
3	70.9707	99.2
4	70.9707	99.465
5	70.7799	99.196
6	70.7799	99.46
7	70.7799	99.463
8	70.5892	99.462
9	70.5892	99.462
10	70.5892	99.462
11	70.3983	99.46
12	70.5892	99.73
13	70.5892	99.455
14	70.3983	99.459
15	70.2075	99.459
16	70.2075	99.459
17	69.826	99.457
18	70.0167	99.728
19	70.0168	99.458
20	70.0167	99.728
21	69.826	99.456
22	69.826	99.457
23	69.826	99.727
24	69.6352	99.455
25	69.6352	99.454
26	69.6352	99.725
27	69.4445	99.454
28	69.6352	99.727
29	69.6352	99.727
30	69.6352	99.727
31	69.826	99.456
32	69.826	99.726
33	69.4445	98.893
34	68.8721	99.724
35	68.1088	99.166
36	68.4899	100.559
37	69.2537	99.725
38	69.6352	99.726
39	69.6352	99.449
40	69.826	99.726
41	70.0168	99.714
42	69.0628	98.882
43	69.4445	100.275
44	70.0168	99.718
45	70.2075	99.703
46	70.2075	99.433
47	70.0168	99.163
48	70.2075	99.974
49	70.3983	99.703
50	70.3983	99.435
51	69.4445	99.427
52	70.2075	99.703
53	70.3983	99.703
54	70.3983	99.435
55	70.3983	99.703
56	70.3992	99.436
57	70.5901	99.705
58	70.0174	98.896
59	69.6352	99.7
60	69.6352	99.159
61	69.4445	99.975
62	70.0168	99.974
63	70.2077	99.703
64	70.3988	99.704
65	70.3988	99.435
66	70.4003	99.706
67	70.4012	99.439
68	70.3998	99.437
69	70.3988	99.704
70	70.5899	99.705
71	70.4003	99.437
72	70.4001	99.437
73	70.3986	99.704
74	70.3987	99.435
75	70.3988	99.704
76	70.3993	99.436
77	70.4014	99.708
78	70.4036	99.442
79	70.4021	99.709
80	70.5924	99.709
81	70.4018	99.439
82	70.5943	99.711
83	70.4004	99.438
84	70.5903	99.706
85	70.2078	99.433
86	70.2084	99.434
87	70.2086	99.704
88	70.2078	99.433
89	70.2077	99.703
90	70.3983	99.703
91	70.2077	99.433
92	70.2077	99.703
93	70.2077	99.433
94	70.2075	99.703
95	70.2077	99.703
96	70.2075	99.433
97	70.0168	99.432
98	70.0168	99.702
99	69.826	99.43
100	69.826	99.702
101	69.826	99.702
102	69.826	99.702
103	69.826	99.43
104	69.826	99.701
105	69.6352	99.43
106	69.6352	99.702
107	69.6352	99.705
108	69.4445	99.428
109	69.4445	99.7
110	69.4445	99.708
111	69.6352	99.701
112	69.6352	99.701
113	69.4445	99.428
114	69.4445	99.704
115	69.4445	99.701
116	69.6352	99.702
117	69.2537	99.427
118	69.4445	99.706
119	69.2537	99.702
120	69.4445	99.71
121	69.4445	99.719
122	69.4445	99.713
123	69.2537	99.428
124	69.2537	99.7
125	69.4445	99.702
126	69.4445	99.702
127	69.4445	99.705
128	69.6352	99.702
129	69.4445	99.428
130	69.6352	99.978
131	69.826	99.701
132	69.4445	99.427
133	69.4445	99.701
134	69.6352	99.701
135	69.826	99.702
136	70.2075	99.974
137	70.4002	99.706
138	70.2086	99.435
139	70.2081	99.703
140	70.4048	99.712
141	70.5982	99.717
142	70.7892	99.718
143	70.7892	99.451
144	70.7893	99.718
145	70.7893	99.451
146	70.9801	99.719
147	70.7893	99.451
148	70.9801	99.719
149	70.7893	99.451
150	70.7893	99.451
151	70.7893	99.718
152	70.5983	99.449
153	70.7892	99.718
154	70.5984	99.449
155	70.7893	99.718
156	70.5984	99.449
157	70.7892	99.718
158	70.7892	99.718
159	70.7893	99.451
160	70.5984	99.449
161	70.5984	99.717
162	70.5984	99.449
163	70.5984	99.717
164	70.4076	99.448
165	70.4074	99.716
166	70.2168	99.446
167	70.4073	99.716
168	70.2166	99.446
169	70.2165	99.715
170	70.4072	99.716
171	70.2166	99.446
172	70.2166	99.715
173	70.0259	99.445
174	70.0259	99.715
175	69.8353	99.443
176	69.8346	99.713
177	70.0256	99.714
178	70.0256	99.714
179	69.832	99.439
180	69.8327	99.711
181	69.8314	99.709
182	69.8327	99.44
183	69.8274	99.703
184	69.8292	99.706
185	69.636	99.43
186	69.6354	99.701
187	69.6359	99.701
188	69.6361	99.702
189	69.6366	99.702
190	69.6358	99.43
191	69.6354	99.701
192	69.4445	99.427
193	69.6355	99.974
194	69.4456	99.429
195	69.4446	99.7
196	69.4449	99.7
197	69.4455	99.701
198	69.6361	99.702
199	69.446	99.429
200	69.4457	99.701
201	69.4449	99.7
202	69.4445	99.7
203	69.2541	99.426
204	69.2542	99.7
205	69.2538	99.699
206	69.4446	99.7
207	69.4446	99.7
208	69.2537	99.699
209	69.2537	99.699
210	69.0628	99.424
211	69.2537	99.699
212	69.2537	99.699
213	69.2537	99.7
214	69.2537	99.699
215	69.0628	99.699
216	68.8721	99.424
217	68.8721	99.706
218	68.8721	99.711
219	68.8721	99.706
220	68.8721	99.702
221	68.4905	99.433
222	68.4905	99.72
223	68.4905	99.721
224	68.4905	99.717
225	68.6813	99.708
226	68.6813	99.713
227	68.4905	99.704
228	68.4905	99.708
229	68.4905	99.7
230	68.4905	99.711
231	68.4905	99.701
232	68.2998	99.72
233	68.8721	99.98
234	69.0632	99.699
235	69.0683	99.706
236	69.2616	99.71
237	69.262	99.711
238	69.2625	99.712
239	69.2626	99.712
240	69.2627	99.712
241	69.4534	99.712
242	69.4532	99.712
243	69.2621	99.438
244	69.2624	99.711
245	69.4535	99.713
246	69.6444	99.714
247	69.6445	99.714
248	69.6444	99.713
249	69.6442	99.713
250	69.835	99.714
251	69.6444	99.442
252	69.8352	99.714
253	69.8352	99.714
254	69.8352	99.714
255	69.6445	99.442
256	69.8353	99.714
257	69.6445	99.442
258	69.6445	99.714
259	69.6445	99.714
260	69.8353	99.714
261	69.6445	99.442
262	69.6447	99.714
263	69.8354	99.715
264	69.6446	99.442
265	69.8356	99.715
266	69.6449	99.442
267	69.6447	99.714
268	69.8356	99.715
269	69.837	99.716
270	69.8363	99.715
271	69.6456	99.443
272	69.8357	99.715
273	69.8355	99.715
274	69.8356	99.444
275	69.8354	99.714
276	69.6449	99.442
277	69.8358	99.715
278	69.6452	99.443
279	69.6469	99.716
280	69.8371	99.716
281	69.8365	99.715
282	69.6454	99.443
283	69.8363	99.715
284	69.6448	99.442
285	69.6446	99.714
286	69.8354	99.714
287	69.6447	99.442
288	69.645	99.714
289	69.6452	99.714
290	69.4557	99.443
291	69.6473	99.715
292	69.6483	99.717
293	69.6475	99.446
294	69.6479	99.717
295	69.6509	99.721
296	69.8409	99.72
297	69.6504	99.444
298	69.6509	99.718
299	69.6516	99.447
300	69.6511	99.718
301	69.6514	99.717
302	69.6517	99.447
303	69.6509	99.717
304	69.6504	99.716
305	69.6509	99.447
306	69.6498	99.714
307	69.4604	99.448
308	69.4591	99.713
309	69.65	99.719
310	69.4577	99.442
311	69.4575	99.714
312	69.4567	99.441
313	69.4596	99.718
314	69.4586	99.713
315	69.4596	99.446
316	69.4605	99.719
317	69.4611	99.718
318	69.6516	99.717
319	69.4612	99.443
320	69.4612	99.714
321	69.4612	99.442
322	69.4607	99.714
323	69.4594	99.714
324	69.4603	99.445
325	69.461	99.718
326	69.4604	99.714
327	69.4617	99.444
328	69.4622	99.716
329	69.4619	99.714
330	69.4623	99.444
331	69.4627	99.713
332	69.2716	99.439
333	69.4623	99.714
334	69.4626	99.714
335	69.4625	99.713
336	69.4627	99.441
337	69.4626	99.713
338	69.6532	99.714
339	69.4627	99.441
340	69.4626	99.713
341	69.2716	99.439
342	69.2717	99.713
343	69.2708	99.438
344	69.2708	99.713
345	69.2716	99.715
346	69.2713	99.44
347	69.2713	99.713
348	69.4619	99.714
349	69.2709	99.441
350	69.0802	99.438
351	69.08	99.713
352	69.2713	99.714
353	69.2716	99.713
354	69.0806	99.439
355	69.2714	99.714
356	69.2709	99.713
357	69.0806	99.439
358	69.2713	99.712
359	69.2717	99.713
360	69.081	99.438
361	69.2717	99.713
362	69.2715	99.713
363	69.0806	99.438
364	69.0806	99.712
365	69.0806	99.438
366	69.0809	99.712
367	69.0806	99.712
368	68.8897	99.438
369	69.0805	99.712
370	69.0806	99.712
371	68.8898	99.437
372	69.0805	99.713
373	68.8892	99.437
374	68.8892	99.713
375	68.8898	99.712
376	68.8895	99.711
377	68.8897	99.437
378	68.8898	99.712
379	68.8897	99.712
380	68.89	99.436
381	68.8902	99.711
382	68.8901	99.711
383	68.8902	99.436
384	68.8901	99.711
385	68.8899	99.711
386	68.6993	99.435
387	68.89	99.711
388	68.8899	99.711
389	68.6989	99.435
390	68.6991	99.71
391	68.6994	99.435
392	68.6986	99.71
393	68.6973	99.709
394	68.5075	99.435
395	68.507	99.709
396	68.6965	99.714
397	68.6969	99.717
398	68.5062	99.434
399	68.5069	99.711
400	68.6972	99.715
401	68.5069	99.437
402	68.5059	99.712
403	68.6957	99.713
404	68.6971	99.713
405	68.6981	99.714
406	68.5071	99.436
407	68.6986	99.713
408	68.5071	99.436
409	68.5074	99.71
410	68.6986	99.711
411	68.5073	99.435
412	68.5065	99.712
413	68.5074	99.715
414	68.5075	99.711
415	68.3165	99.434
416	68.5059	99.713
417	68.5064	99.712
418	68.5064	99.711
419	68.3155	99.434
420	68.507	99.711
421	68.5074	99.709
422	68.3155	99.432
423	68.5071	99.713
424	68.507	99.713
425	68.5066	99.711
426	68.3171	99.433
427	68.5082	99.71
428	68.5081	99.709
429	68.5082	99.434
430	68.5084	99.71
431	68.5082	99.709
432	68.3177	99.432
433	68.5081	99.709
434	68.5084	99.71
435	68.3174	99.432
436	68.3173	99.708
437	68.5084	99.709
438	68.5086	99.71
439	68.5084	99.709
440	68.5085	99.433
441	68.5086	99.709
442	68.5086	99.709
443	68.5086	99.433
444	68.5087	99.709
445	68.5087	99.709
446	68.5087	99.433
447	68.5087	99.709
448	68.5086	99.709
449	68.5087	99.433
450	68.5086	99.709
451	68.5086	99.709
452	68.3178	99.431
453	68.5086	99.709
454	68.3178	99.431
455	68.3177	99.708
456	68.5086	99.709
457	68.3178	99.432
458	68.3178	99.708
459	68.3178	99.708
460	68.3177	99.431
461	68.1268	99.43
462	68.1267	99.707
463	68.1266	99.708
464	68.3174	99.709
465	68.1263	99.431
466	68.1266	99.71
467	67.9353	99.428
468	68.1265	99.708
469	68.1266	99.709
470	68.1267	99.708
471	67.9358	99.429
472	68.1265	99.708
473	68.1267	99.708
474	68.1266	99.708
475	67.9359	99.429
476	68.1268	99.708
477	68.1267	99.707
478	67.9361	99.429
479	68.1268	99.708
480	68.1268	99.708
481	67.936	99.429
482	68.1268	99.708
483	68.1269	99.708
484	67.936	99.428
485	67.9361	99.707
486	68.1269	99.708
487	67.936	99.428
488	67.9361	99.707
489	67.9361	99.707
490	67.9361	99.428
491	67.9361	99.707
492	67.9361	99.707
493	68.1269	99.707
494	67.936	99.428
495	67.9361	99.707
496	67.936	99.428
497	67.9361	99.707
498	67.9361	99.707
499	68.1269	99.708
500	67.9361	99.428
501	67.9361	99.707
502	67.9361	99.428
503	67.9361	99.707
504	67.9362	99.707
505	67.936	99.428
506	67.9361	99.707
507	67.9361	99.707
508	67.7453	99.427
509	67.9361	99.707
510	67.7453	99.427
511	67.7453	99.706
512	67.9361	99.707
513	67.7453	99.427
514	67.7453	99.706
515	67.7453	99.706
516	67.7453	99.427
517	67.7453	99.706
518	67.7453	99.706
519	67.7453	99.706
520	67.7453	99.427
521	67.7453	99.706
522	67.7453	99.706
523	67.5544	99.425
524	67.7452	99.706
525	67.7453	99.706
526	67.5545	99.425
527	67.7453	99.706
528	67.7453	99.706
529	67.7453	99.706
530	67.7452	99.427
531	67.7453	99.706
532	67.5545	99.425
533	67.7453	99.706
534	67.7453	99.706
535	67.7453	99.706
536	67.7453	99.427
537	67.7453	99.706
538	67.5545	99.425
539	67.7453	99.706
540	67.7453	99.706
541	67.5545	99.425
542	67.7453	99.706
543	67.7453	99.706
544	67.5545	99.425
545	67.7453	99.706
546	67.7453	99.706
547	67.7452	99.706
548	67.7453	99.427
549	67.5545	99.425
550	67.5545	99.705
551	67.5545	99.705
552	67.5545	99.425
553	67.5545	99.705
554	67.3637	99.423
555	67.5545	99.705
556	67.5545	99.705
557	67.5545	99.705
558	67.3637	99.424
559	67.3637	99.704
560	67.5545	99.705
561	67.3636	99.423
562	67.3637	99.704
563	67.3637	99.423
564	67.3637	99.704
565	67.3637	99.704
566	67.3637	99.423
567	67.3637	99.704
568	67.3637	99.704
569	67.5545	99.705
570	67.7453	99.706
571	67.5544	99.425
572	67.5545	99.705
573	67.5545	99.705
574	67.5544	99.425
575	67.3637	99.424
576	67.5544	99.705
577	67.1728	99.422
578	67.1727	99.704
579	67.1727	99.704
580	67.3636	99.704
581	67.1728	99.422
582	67.1728	99.704
583	67.1727	99.422
584	67.1728	99.704
585	67.1728	99.704
586	67.3637	99.704
587	67.1728	99.422
588	67.1728	99.704
589	67.1728	99.422
590	67.1728	99.704
591	67.1728	99.704
592	67.1728	99.704
593	67.1728	99.422
594	67.1727	99.703
595	66.982	99.42
596	67.1728	99.704
597	67.1728	99.704
598	66.982	99.42
599	66.982	99.703
600	66.982	99.703
601	66.7911	99.419
602	66.9819	99.703
603	66.9819	99.703
604	66.7911	99.419
605	66.9819	99.703
606	66.982	99.703
607	66.9819	99.703
608	66.9819	99.42
609	66.982	99.703
610	66.791	99.419
611	66.982	99.703
612	66.9819	99.703
613	66.9819	99.703
614	66.7911	99.419
615	66.9819	99.703
616	66.7911	99.419
617	66.7911	99.702
618	66.9819	99.703
619	66.9819	99.703
620	66.7912	99.419
621	66.982	99.703
622	66.982	99.703
623	66.7912	99.419
624	66.9819	99.703
625	66.982	99.703
626	66.7912	99.419
627	66.7911	99.702
628	66.982	99.703
629	67.1728	99.704
630	66.982	99.42
631	66.9819	99.703
632	66.982	99.42
633	66.982	99.703
634	66.982	99.703
635	66.982	99.42
636	66.982	99.703
637	66.982	99.42
638	66.982	99.703
639	66.982	99.42
640	66.982	99.703
641	66.982	99.703
642	66.7911	99.419
643	66.982	99.703
644	66.7912	99.419
645	66.7912	99.702
646	66.982	99.703
647	66.7911	99.419
648	66.7912	99.702
649	66.9819	99.703
650	66.7911	99.419
651	66.7912	99.702
652	66.7911	99.419
653	66.7911	99.702
654	66.6003	99.417
655	66.7912	99.702
656	66.7912	99.702
657	66.6003	99.417
658	66.7912	99.702
659	66.6004	99.417
660	66.7912	99.702
661	66.7912	99.702
662	66.6003	99.417
663	66.6003	99.701
664	66.6004	99.417
665	66.6004	99.701
666	66.6004	99.701
667	66.4095	99.415
668	66.4095	99.7
669	66.4095	99.415
670	66.4095	99.7
671	66.4095	99.7
672	66.2186	99.414
673	66.4095	99.7
674	66.4095	99.7
675	66.2188	99.414
676	66.4095	99.7
677	66.4095	99.7
678	66.2186	99.414
679	66.2188	99.699
680	66.4095	99.7
681	66.2188	99.414
682	66.2188	99.699
683	66.2186	99.699
684	66.2188	99.414
685	66.2188	99.7
686	66.4097	99.701
687	66.4097	99.701
688	66.2188	99.414
689	66.4096	99.7
690	66.4096	99.7
691	66.4097	99.701
692	66.2194	99.415
693	66.4101	99.701
694	66.4098	99.701
695	66.2188	99.414
696	66.4099	99.701
697	66.4096	99.7
698	66.2188	99.414
699	66.2188	99.7
700	66.2188	99.414
701	66.2186	99.699
702	66.2188	99.699
703	66.2188	99.414
704	66.2186	99.699
705	66.2188	99.699
706	66.2186	99.414
707	66.2186	99.699
708	66.2186	99.699
709	66.2186	99.414
710	66.2186	99.699
711	66.4096	99.7
712	66.2188	99.414
713	66.2186	99.7
714	66.4097	99.701
715	66.4096	99.416
716	66.4096	99.7
717	66.2188	99.414
718	66.4096	99.7
719	66.4096	99.7
720	66.4095	99.415
721	66.2188	99.414
722	66.2188	99.699
723	66.4097	99.701
724	66.0279	99.412
725	66.2188	99.7
726	66.2189	99.7
727	66.2188	99.414
728	66.2188	99.699
729	66.2186	99.414
730	66.2189	99.7
731	66.0282	99.413
732	66.0289	99.7
733	66.219	99.7
734	66.0282	99.413
735	66.2191	99.7
736	66.0284	99.413
737	66.2193	99.7
738	66.2192	99.7
739	66.0282	99.413
740	66.2188	99.7
741	66.0279	99.412
742	66.028	99.699
743	66.2189	99.7
744	66.028	99.412
745	66.0279	99.699
746	65.8371	99.411
747	65.8371	99.698
748	65.8371	99.698
749	65.837	99.41
750	65.8371	99.698
751	65.6463	99.409
752	65.8371	99.698
753	66.0279	99.699
754	66.0279	99.699
755	65.837	99.411
756	66.0278	99.699
757	65.837	99.41
758	65.8371	99.698
759	65.837	99.411
760	65.8371	99.698
761	65.6463	99.409
762	65.6463	99.697
763	65.6464	99.697
764	65.8373	99.698
765	65.6464	99.409
766	65.6465	99.697
767	65.8381	99.699
768	65.6472	99.41
769	65.6479	99.7
770	65.8381	99.699
771	65.6467	99.41
772	65.6469	99.698
773	65.6465	99.409
774	65.6466	99.698
775	65.6475	99.699
776	65.6469	99.41
777	65.6477	99.699
778	65.6471	99.698
779	65.4557	99.408
780	65.6472	99.699
781	65.6469	99.698
782	65.4558	99.408
783	65.4555	99.696
784	65.6465	99.697
785	65.4555	99.407
786	65.6463	99.697
787	65.6462	99.697
788	65.4554	99.407
789	65.4554	99.696
790	65.6462	99.697
791	65.6463	99.697
792	65.4554	99.407
793	65.6462	99.697
794	65.6464	99.697
795	65.8379	99.699
796	65.6463	99.409
797	65.8371	99.698
798	65.6463	99.409
799	65.8371	99.698
800	65.6464	99.409
801	65.8376	99.699
802	65.6469	99.41
803	65.6465	99.698
804	65.8377	99.699
805	65.6463	99.409
806	65.6464	99.697
807	65.6463	99.409
808	65.6474	99.699
809	65.6472	99.41
810	65.6465	99.698
811	65.4556	99.407
812	65.6463	99.697
813	65.4554	99.407
814	65.6462	99.697
815	65.6462	99.697
816	65.4555	99.407
817	65.6465	99.697
818	65.4556	99.408
819	65.6463	99.697
820	65.6463	99.697
821	65.4555	99.407
822	65.6462	99.697
823	65.4554	99.407
824	65.4559	99.697
825	65.265	99.406
826	65.4556	99.697
827	65.4555	99.696
828	65.4555	99.407
829	65.4555	99.696
830	65.2645	99.405
831	65.4554	99.696
832	65.2645	99.406
833	65.2645	99.695
834	65.4554	99.696
835	65.2645	99.405
836	65.2645	99.695
837	65.2645	99.695
838	65.2645	99.405
839	65.2645	99.695
840	65.0737	99.404
841	65.2645	99.695
842	65.0737	99.404
843	65.2645	99.695
844	65.2645	99.695
845	65.0737	99.404
846	65.2645	99.695
847	65.0737	99.404
848	65.0736	99.694
849	65.0736	99.694
850	64.8829	99.402
851	65.0737	99.694
852	64.8828	99.402
853	64.8829	99.694
854	64.8829	99.694
855	64.6921	99.4
856	64.8829	99.694
857	64.8829	99.694
858	64.692	99.4
859	64.692	99.693
860	64.6921	99.693
861	64.5011	99.399
862	64.5011	99.692
863	64.6921	99.693
864	64.692	99.693
865	64.5013	99.399
866	64.5011	99.692
867	64.5013	99.692
868	64.5011	99.692
869	64.5011	99.692
870	64.692	99.693
871	64.5011	99.399
872	64.5013	99.692
873	64.5013	99.692
874	64.5011	99.692
875	64.3103	99.397
876	64.3103	99.691
877	64.5011	99.692
878	64.5011	99.692
879	64.3103	99.397
880	64.3103	99.691
881	64.3103	99.691
882	64.5011	99.692
883	64.5011	99.692
884	64.3103	99.397
885	64.3103	99.691
886	64.3103	99.691
887	64.5013	99.692
888	64.5011	99.692
889	64.3103	99.397
890	64.3103	99.691
891	64.3103	99.691
892	64.3103	99.691
893	64.3103	99.397
894	64.3103	99.691
895	64.3103	99.691
896	64.3103	99.691
897	64.3103	99.691
898	64.5011	99.692
899	64.692	99.693
900	64.5011	99.399
901	64.5011	99.692
902	64.6921	99.693
903	64.5011	99.399
904	64.5011	99.692
905	64.692	99.693
906	64.5011	99.399
907	64.5013	99.692
908	64.5011	99.692
909	64.5011	99.399
910	64.5013	99.692
911	64.5011	99.692
912	64.3103	99.397
913	64.5011	99.692
914	64.5011	99.692
915	64.3103	99.397
916	64.3103	99.691
917	64.5011	99.692
918	64.1195	99.395
919	64.1195	99.69
920	64.3103	99.691
921	63.9287	99.393
922	64.1195	99.69
923	64.1195	99.69
924	64.3103	99.691
925	64.1195	99.395
926	64.1194	99.69
927	64.1194	99.69
928	64.1195	99.69
929	63.9286	99.393
930	63.9286	99.689
931	63.9286	99.689
932	63.9287	99.393
933	63.7377	99.688
934	63.9286	99.689
935	63.7377	99.689
936	63.9286	99.689
937	63.9287	99.689
938	63.7377	99.392
939	63.7379	99.688
940	63.7377	99.689
941	63.7376	99.689
942	63.7377	99.689
943	63.7376	99.688
944	63.7376	99.689
945	63.7377	99.392
946	63.7376	99.688
947	63.7376	99.689
948	63.7376	99.689
949	63.356	99.388
950	63.3561	99.687
951	63.3559	99.687
952	63.3558	99.687
953	63.356	99.687
954	63.3561	99.687
955	63.356	99.687
956	63.3561	99.687
957	63.1653	99.386
958	63.1653	99.686
959	63.1652	99.686
960	63.1652	99.686
961	63.3561	99.687
962	63.356	99.687
963	63.3561	99.687
964	63.3561	99.687
965	63.3561	99.687
966	63.3561	99.687
967	63.3559	99.686
968	63.1648	99.386
969	63.1649	99.686
970	63.1652	99.686
971	63.1653	99.686
972	63.1653	99.686
973	63.1653	99.686
974	63.1653	99.686
975	63.1653	99.686
976	63.3561	99.686
977	63.3561	99.687
978	63.3561	99.687
979	63.3561	99.687
980	63.1653	99.386
981	63.1651	99.686
982	62.9744	99.685
983	62.9745	99.685
984	62.9744	99.685
985	62.9744	99.685
986	62.9745	99.685
987	62.9745	99.685
988	62.9744	99.685
989	62.9744	99.685
990	62.7837	99.383
991	62.9744	99.987
992	63.1649	99.686
993	63.1651	99.686
994	63.1651	99.687
995	62.9744	99.385
996	62.7834	99.684
997	62.9742	99.685
998	63.1653	99.987
999	62.9741	99.384
1000	62.9745	99.685
1001	62.9744	99.685
1002	62.9744	99.685
1003	62.9741	99.685
1004	62.974	99.685
1005	62.9744	99.686
1006	63.1651	99.686
1007	63.1651	99.686
1008	63.1648	99.686
1009	62.9745	99.386
1010	62.9744	99.686
1011	62.7835	99.684
1012	62.7834	99.684
1013	62.7835	99.684
1014	62.7835	99.685
1015	62.7831	99.684
1016	62.7831	99.685
1017	62.783	99.684
1018	62.5924	99.382
1019	62.9738	99.99
1020	62.5924	99.382
1021	62.7832	99.987
1022	62.7834	99.684
1023	62.7834	99.684
1024	62.5926	99.381
1025	62.5926	99.684
1026	62.5924	99.684
1027	62.7832	99.684
1028	62.7833	99.684
1029	62.5921	99.683
1030	62.5921	99.684
1031	62.5925	99.685
1032	62.5923	99.684
1033	62.5919	99.683
1034	62.5924	99.684
1035	62.7833	99.686
1036	62.4017	99.379
1037	62.4018	99.682
1038	62.4018	99.682
1039	62.4017	99.682
1040	62.4018	99.682
1041	62.4017	99.682
1042	62.4018	99.683
1043	62.4018	99.683
1044	62.4017	99.682
1045	62.402	99.682
1046	62.402	99.682
1047	62.4019	99.682
1048	62.4018	99.682
1049	62.4017	99.682
1050	62.2107	99.682
1051	62.2106	99.681
1052	62.2111	99.681
1053	62.2112	99.682
1054	62.211	99.681
1055	62.2111	99.681
1056	62.2111	99.681
1057	62.2112	99.681
1058	62.2111	99.681
1059	62.2112	99.681
1060	62.2111	99.681
1061	62.2111	99.681
1062	62.2111	99.681
1063	62.2112	99.681
1064	62.2112	99.681
1065	62.2112	99.681
1066	62.2112	99.681
1067	62.2112	99.681
1068	62.402	99.987
1069	62.2111	99.377
1070	62.2112	99.681
1071	62.2111	99.681
1072	62.2112	99.681
1073	62.2112	99.681
1074	62.2112	99.681
1075	62.2112	99.681
1076	62.2111	99.681
1077	62.2112	99.681
1078	62.211	99.681
1079	62.2111	99.682
1080	62.2111	99.681
1081	62.2111	99.681
1082	62.5928	99.987
1083	62.5928	99.683
1084	62.5927	99.683
1085	62.402	99.379
1086	62.4019	99.682
1087	62.4019	99.682
1088	62.402	99.682
1089	62.4019	99.682
1090	62.4019	99.682
1091	62.4018	99.682
1092	62.4014	99.682
1093	62.0197	99.375
1094	62.4014	99.988
1095	62.4017	99.683
1096	62.4016	99.683
1097	62.2102	99.682
1098	62.2106	99.683
1099	62.2107	99.379
1100	62.2109	99.681
1101	62.2109	99.682
1102	62.02	99.68
1103	62.0198	99.681
1104	62.0195	99.682
1105	62.0189	99.682
1106	61.8282	99.681
1107	62.0191	99.684
1108	61.8274	99.681
1109	61.8275	99.681
1110	61.8273	99.682
1111	61.8273	99.681
1112	61.8277	99.683
1113	61.8268	99.683
1114	61.6369	99.68
1115	61.8277	99.682
1116	61.6374	99.68
1117	61.6353	99.681
1118	61.6335	99.681
1119	61.6362	99.682
1120	61.4441	99.681
1121	61.4439	99.682
1122	61.4445	99.681
1123	61.4461	99.682
1124	61.4469	99.682
1125	61.2556	99.678
1126	61.2546	99.679
1127	61.2554	99.68
1128	61.4463	99.991
1129	61.4467	99.681
1130	61.4457	99.68
1131	61.4457	99.681
1132	61.2556	99.68
1133	61.254	99.678
1134	61.4449	99.991
1135	61.4436	99.679
1136	61.4425	99.679
1137	61.442	99.679
1138	61.251	99.678
1139	61.2498	99.677
1140	61.2507	99.679
1141	61.2508	99.678
1142	61.2521	99.68
1143	61.2548	99.682
1144	61.2533	99.679
1145	61.2534	99.99
1146	61.2537	99.679
1147	61.253	99.68
1148	61.2544	99.681
1149	61.2534	99.681
1150	61.2539	99.679
1151	61.0615	99.675
1152	61.2538	99.991
1153	61.2532	99.678
1154	61.2509	99.677
1155	61.252	99.679
1156	61.255	99.682
1157	61.2546	99.68
1158	61.2562	99.679
1159	61.2558	99.678
1160	61.4467	99.99
1161	61.2558	99.678
1162	61.2562	99.678
1163	61.2563	99.68
1164	61.2563	99.679
1165	61.2565	99.678
1166	61.2566	99.678
1167	61.4477	99.988
1168	61.4475	99.678
1169	61.4476	99.678
1170	61.4473	99.678
1171	61.4473	99.678
1172	61.2564	99.679
1173	61.2558	99.678
1174	61.2559	99.677
1175	61.2558	99.678
1176	61.2565	99.679
1177	61.4476	99.988
1178	61.6384	99.678
1179	61.6382	99.678
1180	61.6383	99.679
1181	61.6384	99.679
1182	61.638	99.679
1183	61.4467	99.678
1184	61.4457	99.679
1185	61.4467	99.678
1186	61.4471	99.678
1187	61.4465	99.681
1188	61.4468	99.679
1189	61.4472	99.678
1190	61.2558	99.677
1191	61.2562	99.678
1192	61.2559	99.679
1193	61.2548	99.679
1194	61.2555	99.68
1195	61.2558	99.68
1196	61.2555	99.678
1197	61.2555	99.68
1198	61.2557	99.682
1199	61.2545	99.678
1200	61.0636	99.676
1201	60.8711	99.676
1202	60.8711	99.678
1203	60.8711	99.679
1204	60.8706	99.677
1205	60.6798	99.677
1206	60.6797	99.677
1207	60.8708	99.99
1208	60.871	99.677
1209	60.8713	99.677
1210	60.6793	99.676
1211	60.6779	99.674
1212	60.6783	99.676
1213	60.6794	99.677
1214	60.6787	99.675
1215	60.6778	99.988
1216	60.678	99.675
1217	60.6781	99.675
1218	60.6783	99.676
1219	60.6774	99.674
1220	60.4868	99.674
1221	60.6781	99.989
1222	60.6773	99.674
1223	60.6774	99.674
1224	60.6773	99.674
1225	60.4874	99.674
1226	60.4876	99.675
1227	60.6797	99.991
1228	60.6808	99.676
1229	60.6809	99.676
1230	60.682	99.676
1231	60.4882	99.673
1232	60.488	99.674
1233	60.6773	99.987
1234	60.4867	99.361
1235	60.6793	99.991
1236	60.4867	99.673
1237	60.487	99.674
1238	60.487	99.674
1239	60.4862	99.672
1240	60.6769	99.987
1241	60.486	99.673
1242	60.4859	99.673
1243	60.486	99.673
1244	60.4857	99.672
1245	60.4866	99.673
1246	60.6782	99.989
1247	60.6797	99.678
1248	60.4894	99.677
1249	60.4897	99.678
1250	60.6804	99.991
1251	60.682	99.678
1252	60.681	99.678
1253	60.683	99.678
1254	60.6822	99.677
1255	60.6838	99.677
1256	60.6835	99.675
1257	60.8737	99.987
1258	60.6828	99.674
1259	60.6835	99.675
1260	60.6835	99.676
1261	60.6837	99.675
1262	60.6842	99.675
1263	60.684	99.674
1264	60.683	99.673
1265	60.684	99.989
1266	60.6836	99.675
1267	60.6831	99.675
1268	60.6838	99.677
1269	60.6838	99.676
1270	60.6838	99.675
1271	60.4926	99.674
1272	60.4929	99.674
1273	60.4927	99.673
1274	60.4913	99.672
1275	60.6828	99.989
1276	60.6825	99.678
1277	60.4919	99.676
1278	60.4922	99.676
1279	60.4921	99.674
1280	60.4912	99.675
1281	60.4894	99.677
1282	60.6798	99.989
1283	60.4892	99.674
1284	60.491	99.676
1285	60.4913	99.676
1286	60.4914	99.675
1287	60.6829	99.989
1288	60.4927	99.362
1289	60.6841	99.988
1290	60.683	99.676
1291	60.6835	99.676
1292	60.6826	99.675
1293	60.4912	99.676
1294	60.6833	99.677
1295	60.4928	99.674
1296	60.4929	99.678
1297	60.6836	99.988
1298	60.6833	99.674
1299	60.6833	99.675
1300	60.6837	99.675
1301	60.6843	99.675
1302	60.6838	99.676
1303	60.4926	99.673
1304	60.4931	99.674
1305	60.4931	99.674
1306	60.4929	99.673
1307	60.4926	99.674
1308	60.6833	99.989
1309	60.6838	99.675
1310	60.6834	99.675
1311	60.6833	99.675
1312	60.493	99.674
1313	60.493	99.675
1314	60.4934	99.673
1315	60.4923	99.674
1316	60.4912	99.672
1317	60.302	99.675
1318	60.3021	99.672
1319	60.3017	99.673
1320	60.3016	99.675
1321	60.6828	99.988
1322	60.4929	99.674
1323	60.4919	99.673
1324	60.4922	99.674
1325	60.3004	99.673
1326	60.3009	99.677
1327	60.2999	99.674
1328	60.3	99.675
1329	60.2977	99.673
1330	60.4924	99.991
1331	60.3009	99.36
1332	60.1099	99.673
1333	60.1062	99.671
1334	60.2963	99.987
1335	60.1052	99.671
1336	60.2975	99.674
1337	60.1059	99.672
1338	60.1086	99.677
1339	60.1093	99.675
1340	60.301	99.989
1341	60.3014	99.674
1342	60.3017	99.674
1343	60.3021	99.674
1344	60.3021	99.672
1345	60.1115	99.671
1346	60.1117	99.672
1347	60.3027	99.988
1348	60.3029	99.672
1349	60.3028	99.672
1350	60.3029	99.672
1351	60.3027	99.671
1352	60.3028	99.672
1353	60.3028	99.672
1354	60.3028	99.672
1355	60.4935	99.987
1356	60.3028	99.672
1357	60.3027	99.672
1358	60.3028	99.672
1359	60.3027	99.672
1360	60.3025	99.672
1361	60.3025	99.672
1362	60.112	99.671
1363	60.1116	99.671
1364	60.1117	99.672
1365	60.1117	99.671
1366	60.1116	99.67
1367	60.1115	99.671
1368	60.1115	99.987
1369	60.1113	99.671
1370	60.1117	99.671
1371	60.1117	99.671
1372	60.1117	99.671
1373	60.112	99.671
1374	59.921	99.67
1375	59.921	99.67
1376	60.1115	99.987
1377	60.1117	99.671
1378	60.1118	99.672
1379	60.1109	99.672
1380	60.1109	99.672
1381	60.111	99.671
1382	60.1115	99.671
1383	60.1115	99.671
1384	60.1118	99.988
1385	60.1116	99.671
1386	60.1114	99.671
1387	60.1115	99.671
1388	59.9209	99.67
1389	59.9208	99.67
1390	59.921	99.67
1391	59.9211	99.67
1392	59.9211	99.67
1393	60.112	99.987
1394	60.1118	99.671
1395	60.112	99.671
1396	60.112	99.67
1397	59.9211	99.67
1398	59.9211	99.67
1399	59.9211	99.669
1400	60.1121	99.987
1401	60.112	99.67
1402	60.1121	99.67
1403	60.1121	99.671
1404	60.1121	99.671
1405	60.112	99.67
1406	60.1121	99.67
1407	60.1121	99.67
1408	60.1121	99.987
1409	60.3029	99.672
1410	60.3029	99.672
1411	60.3029	99.671
1412	60.3029	99.672
1413	60.3028	99.671
1414	60.3028	99.671
1415	60.3027	99.672
1416	60.1118	99.671
1417	60.112	99.67
1418	60.1118	99.67
1419	60.1115	99.671
1420	60.1116	99.671
1421	59.921	99.671
1422	59.9208	99.669
1423	59.9206	99.67
1424	59.9208	99.671
1425	59.9208	99.671
1426	59.9209	99.67
1427	59.7298	99.668
1428	59.7301	99.669
1429	59.7298	99.668
1430	59.9211	99.987
1431	59.9211	99.67
1432	59.9211	99.669
1433	59.9213	99.67
1434	59.7304	99.668
1435	59.7304	99.669
1436	59.7303	99.668
1437	59.7303	99.668
1438	59.9213	99.987
1439	59.9213	99.669
1440	59.9213	99.669
1441	59.9213	99.669
1442	59.9213	99.669
1443	59.9213	99.669
1444	59.9213	99.669
1445	60.1121	99.987
1446	60.1121	99.67
1447	60.1121	99.67
1448	60.1123	99.671
1449	60.1121	99.67
1450	60.1125	99.671
1451	60.1124	99.671
1452	60.1124	99.671
1453	60.1123	99.671
1454	60.1122	99.671
1455	60.1122	99.671
1456	59.9213	99.669
1457	59.9213	99.669
1458	59.9213	99.669
1459	59.9213	99.669
1460	59.9213	99.669
1461	59.9213	99.669
1462	59.9213	99.669
1463	59.7304	99.668
1464	59.7304	99.668
1465	59.7304	99.668
1466	59.7303	99.668
1467	59.7304	99.668
1468	59.7304	99.668
1469	59.9213	99.987
1470	59.7304	99.668
1471	59.7304	99.668
1472	59.7304	99.668
1473	59.7303	99.668
1474	59.7303	99.668
1475	59.7304	99.668
1476	59.7303	99.668
1477	59.5396	99.667
1478	59.7303	99.987
1479	59.7303	99.668
1480	59.7304	99.668
1481	59.7304	99.668
1482	59.5394	99.667
1483	59.5395	99.667
1484	59.5396	99.667
1485	59.5396	99.667
1486	59.7304	99.987
1487	59.7304	99.668
1488	59.7304	99.668
1489	59.7304	99.668
1490	59.7304	99.668
1491	59.7304	99.668
1492	59.7304	99.668
1493	59.7304	99.668
1494	59.7304	99.668
1495	59.5396	99.667
1496	59.9213	99.987
1497	59.9213	99.669
1498	59.9213	99.669
1499	59.7303	99.668
1500	59.7304	99.668
1501	59.7304	99.668
1502	59.7304	99.668
1503	59.7304	99.668
1504	59.7304	99.668
1505	59.7304	99.668
1506	59.1579	99.346
1507	59.1579	99.665
1508	59.3487	99.987
1509	59.3487	99.666
1510	59.1579	99.346
1511	58.9669	99.987
1512	59.3486	99.988
1513	59.5394	99.668
1514	59.5395	99.667
1515	59.5395	99.668
1516	58.967	99.344
1517	58.9668	99.664
1518	58.9666	99.988
1519	59.3487	99.988
1520	59.3487	99.667
1521	59.3486	99.666
1522	59.3486	99.667
1523	59.3484	99.667
1524	59.1575	99.665
1525	58.9667	99.665
1526	58.9667	99.666
1527	58.776	99.664
1528	59.1577	99.987
1529	59.3486	99.666
1530	59.3487	99.987
1531	59.3487	99.666
1532	59.3487	99.666
1533	59.3487	99.666
1534	59.3487	99.666
1535	59.3487	99.666
1536	59.1579	99.665
1537	59.1579	99.665
1538	59.1579	99.665
1539	59.3487	99.987
1540	59.3487	99.666
1541	59.3487	99.666
1542	59.3487	99.666
1543	59.3487	99.666
1544	59.3487	99.666
1545	59.3487	99.666
1546	59.3487	99.666
1547	59.3489	99.667
1548	59.1579	99.665
1549	59.3488	99.987
1550	59.3488	99.666
1551	59.3488	99.666
1552	59.3489	99.667
1553	59.3488	99.666
1554	59.3487	99.666
1555	59.3487	99.666
1556	59.3487	99.666
1557	59.3488	99.987
1558	59.3488	99.666
1559	59.3489	99.667
1560	59.3488	99.666
1561	59.3488	99.666
1562	59.3488	99.666
1563	59.3489	99.667
1564	59.349	99.667
1565	59.3489	99.667
1566	59.158	99.665
1567	59.1581	99.666
1568	59.1583	99.666
1569	59.1581	99.666
1570	59.1587	99.666
1571	59.3488	99.987
1572	59.1581	99.666
1573	59.1582	99.666
1574	59.1582	99.666
1575	59.1584	99.666
1576	59.158	99.665
1577	58.967	99.664
1578	58.967	99.664
1579	58.967	99.664
1580	58.7762	99.663
1581	58.7762	99.663
1582	58.7762	99.663
1583	58.5854	99.662
1584	58.3942	99.661
1585	58.5853	99.987
1586	58.7762	99.663
1587	58.967	99.987
1588	58.967	99.664
1589	58.967	99.664
1590	58.5854	99.662
1591	58.5854	99.662
1592	58.967	99.987
1593	58.967	99.664
1594	58.967	99.664
1595	58.967	99.664
1596	58.967	99.664
1597	58.7762	99.663
1598	58.7762	99.987
1599	59.1579	99.665
1600	59.1579	99.665
1601	59.158	99.665
1602	59.1579	99.665
1603	59.158	99.665
1604	59.3488	99.987
1605	59.3487	99.666
1606	59.1579	99.665
1607	59.1579	99.665
1608	59.158	99.665
1609	59.158	99.665
1610	59.1579	99.665
1611	59.158	99.665
1612	59.1579	99.665
1613	59.1579	99.665
1614	59.1579	99.665
1615	59.1579	99.665
1616	58.967	99.664
1617	58.967	99.664
1618	58.967	99.664
1619	58.967	99.664
1620	59.1579	99.987
1621	58.967	99.664
1622	58.967	99.664
1623	58.967	99.664
1624	58.967	99.664
1625	58.967	99.664
1626	58.967	99.664
1627	58.967	99.664
1628	58.7762	99.663
1629	58.7762	99.663
1630	58.7762	99.663
1631	58.7762	99.663
1632	58.5854	99.662
1633	58.5854	99.662
1634	58.7762	99.987
1635	58.5854	99.662
1636	58.2037	99.335
1637	58.0128	99.659
1638	58.0127	99.66
1639	58.2036	99.987
1640	58.2037	99.66
1641	58.0128	99.659
1642	58.2037	99.987
1643	58.2037	99.66
1644	58.0128	99.659
1645	58.0128	99.659
1646	58.2036	99.987
1647	58.0128	99.659
1648	58.0128	99.659
1649	58.0128	99.659
1650	57.8219	99.658
1651	58.0127	99.987
1652	58.0127	99.659
1653	57.8219	99.659
1654	57.8219	99.658
1655	57.8214	99.987
1656	57.8215	99.659
1657	57.8213	99.659
1658	57.8214	99.987
1659	57.8213	99.658
1660	57.8211	99.66
1661	57.6309	99.659
1662	57.8217	99.988
1663	57.6309	99.658
1664	57.6304	99.658
1665	57.4389	99.656
1666	57.6292	99.988
1667	57.2428	99.324
1668	57.2421	99.987
1669	57.4342	99.989
1670	57.4355	99.66
1671	57.4376	99.659
1672	57.6292	99.991
1673	57.4359	99.657
1674	57.2424	99.655
1675	57.2421	99.987
1676	57.4335	99.657
1677	57.625	99.988
1678	57.4374	99.661
1679	57.629	99.991
1680	57.6294	99.663
1681	57.6289	99.661
1682	57.4381	99.658
1683	57.2423	99.654
1684	57.8148	100.318
1685	57.8152	99.659
1686	58.0104	99.994
1687	58.0109	99.663
1688	58.012	99.661
1689	58.2035	99.988
1690	58.2036	99.661
1691	58.2035	99.66
1692	58.2037	99.661
1693	58.2036	99.987
1694	58.2035	99.66
1695	58.2036	99.66
1696	58.3946	99.987
1697	58.3946	99.661
1698	58.3945	99.661
1699	58.2037	99.66
1700	58.2032	99.66
1701	58.3941	99.987
1702	58.2034	99.66
1703	58.2032	99.661
1704	58.2032	99.661
1705	58.2031	99.661
1706	58.0124	99.661
1707	58.2034	99.987
1708	58.2031	99.661
1709	58.012	99.66
1710	58.012	99.661
1711	58.0111	99.661
1712	58.0125	99.988
1713	58.0126	99.66
1714	58.0128	99.66
1715	57.8219	99.658
1716	57.6308	99.658
1717	57.8211	99.99
1718	58.0127	99.66
1719	57.6311	99.657
1720	57.6307	99.657
1721	57.822	99.989
1722	57.8221	99.658
1723	57.822	99.658
1724	58.0128	99.987
1725	58.0128	99.659
1726	58.0128	99.659
1727	57.6309	99.657
1728	57.6305	99.657
1729	57.8212	99.99
1730	57.8218	99.66
1731	57.8219	99.658
1732	58.0127	99.987
1733	58.0128	99.659
1734	58.0128	99.659
1735	58.0128	99.659
1736	57.8219	99.658
1737	57.4401	99.655
1738	57.6304	99.986
1739	57.6309	99.657
1740	57.6311	99.657
1741	57.8219	99.987
1742	57.8221	99.658
1743	57.822	99.658
1744	57.822	99.987
1745	57.8219	99.658
1746	57.8221	99.658
1747	57.8221	99.658
1748	57.6312	99.657
1749	57.6312	99.987
1750	57.822	99.658
1751	57.8221	99.658
1752	58.0129	99.987
1753	57.822	99.658
1754	57.8221	99.658
1755	58.0129	99.987
1756	58.0129	99.659
1757	57.8221	99.658
1758	57.822	99.658
1759	57.8221	99.658
1760	58.0129	99.987
1761	58.0129	99.659
1762	57.8221	99.658
1763	57.8221	99.658
1764	58.0129	99.987
1765	58.0129	99.659
1766	58.0128	99.659
1767	57.8221	99.658
1768	57.822	99.658
1769	57.6312	99.657
1770	57.4404	99.656
1771	57.4401	99.656
1772	57.6311	99.987
1773	57.4401	99.656
1774	57.249	99.654
1775	57.2487	99.655
1776	57.2486	99.988
1777	57.4397	99.658
1778	57.0579	99.654
1779	57.2468	99.989
1780	57.4398	99.66
1781	57.2476	99.653
1782	57.2476	99.99
1783	57.44	99.659
1784	57.6311	99.987
1785	57.6309	99.657
1786	57.6311	99.657
1787	57.8219	99.987
1788	57.8219	99.658
1789	57.6311	99.657
1790	57.6311	99.657
1791	57.6311	99.657
1792	57.6312	99.987
1793	57.6312	99.657
1794	57.6312	99.657
1795	57.4404	99.656
1796	57.6312	99.987
1797	57.6312	99.657
1798	57.6312	99.657
1799	57.2495	99.655
1800	57.0585	99.653
1801	56.8676	99.653
1802	56.8665	99.651
1803	56.8646	99.987
1804	56.8644	99.654
1805	56.6728	99.654
1806	56.8623	99.989
1807	56.6713	99.652
1808	56.6709	99.652
1809	56.6717	99.99
1810	56.6716	99.653
1811	56.671	99.988
1812	56.6724	99.654
1813	56.4815	99.653
1814	56.6708	99.988
1815	56.6704	99.652
1816	56.4793	99.651
1817	56.6708	99.988
1818	56.48	99.652
1819	56.6727	99.992
1820	56.4812	99.654
1821	56.48	99.651
1822	56.48	99.989
1823	56.4795	99.651
1824	56.4789	99.987
1825	56.4794	99.651
1826	56.2886	99.65
1827	56.4801	99.989
1828	56.2899	99.652
1829	56.4795	99.988
1830	56.2884	99.649
1831	56.2884	99.649
1832	56.2884	99.987
1833	56.2881	99.649
1834	56.2884	99.987
1835	56.2887	99.65
1836	56.2882	99.987
1837	56.2887	99.65
1838	56.2884	99.649
1839	56.2886	99.988
1840	56.2882	99.649
1841	56.288	99.987
1842	56.0972	99.648
1843	56.288	99.987
1844	56.0972	99.648
1845	56.0972	99.648
1846	56.2884	99.987
1847	56.0975	99.648
1848	56.2884	99.987
1849	56.0973	99.648
1850	56.288	99.987
1851	56.0972	99.648
1852	56.288	99.987
1853	56.0972	99.648
1854	56.0972	99.648
1855	56.0972	99.987
1856	56.0972	99.648
1857	56.0972	99.987
1858	56.0972	99.648
1859	56.0972	99.987
1860	56.0972	99.648
1861	56.0972	99.987
1862	56.0972	99.648
1863	56.0972	99.987
1864	56.0972	99.648
1865	55.9064	99.647
1866	55.9064	99.987
1867	55.9064	99.647
1868	56.0972	99.987
1869	55.9064	99.647
1870	55.9064	99.987
1871	55.9064	99.647
1872	55.9064	99.987
1873	55.9064	99.647
1874	55.7155	99.645
1875	55.7155	99.987
1876	55.7155	99.646
1877	55.7155	99.987
1878	55.7155	99.646
1879	55.7155	99.987
1880	55.7155	99.646
1881	55.7155	99.987
1882	55.7155	99.646
1883	55.7155	99.987
1884	55.7155	99.646
1885	55.7155	99.987
1886	55.7155	99.646
1887	55.7155	99.987
1888	55.5247	99.644
1889	55.7155	99.987
1890	55.5247	99.644
1891	55.7155	99.987
1892	55.5247	99.644
1893	55.7155	99.987
1894	55.5247	99.644
1895	55.7155	99.987
1896	55.5247	99.644
1897	55.7155	99.987
1898	55.5247	99.644
1899	55.5247	99.987
1900	55.5247	99.644
1901	55.5247	99.987
1902	55.5247	99.644
1903	55.5247	99.987
1904	55.5247	99.987
1905	55.5247	99.644
1906	55.7155	99.987
1907	55.5247	99.644
1908	55.7155	99.987
1909	55.5247	99.644
1910	55.7155	99.987
1911	55.5247	99.644
1912	55.5247	99.987
1913	55.5247	99.644
1914	55.5247	99.987
1915	55.5247	99.644
1916	55.5247	99.987
1917	55.7155	99.987
1918	55.5246	99.644
1919	55.7155	99.987
1920	55.7155	99.646
1921	55.7155	99.987
1922	55.7155	99.646
1923	55.7157	99.987
1924	55.7155	99.646
1925	55.7155	99.987
1926	55.5247	99.644
1927	55.7155	99.987
1928	55.5247	99.644
1929	55.3339	99.643
1930	55.5247	99.987
1931	55.7155	99.987
1932	55.5247	99.644
1933	55.5247	99.987
1934	55.5247	99.644
1935	55.5247	99.987
1936	55.5247	99.644
1937	55.5247	99.987
1938	55.5246	99.644
1939	55.5247	99.987
1940	55.5247	99.644
1941	55.5247	99.987
1942	55.5247	99.644
1943	55.7155	99.987
1944	55.3339	99.643
1945	55.5247	99.987
1946	55.3339	99.643
1947	55.3339	99.987
1948	55.3339	99.643
1949	55.3338	99.987
1950	55.1431	99.642
1951	55.3339	99.987
1952	55.1431	99.642
1953	55.3339	99.987
1954	55.1431	99.642
1955	55.3339	99.987
1956	55.1431	99.642
1957	55.3339	99.987
1958	55.3339	99.987
1959	55.3339	99.643
1960	55.5247	99.987
1961	55.3339	99.643
1962	55.5247	99.987
1963	55.3339	99.643
1964	55.3339	99.987
1965	55.5247	99.987
1966	55.3339	99.643
1967	55.1431	99.642
1968	55.3339	99.987
1969	55.1431	99.642
1970	55.1431	99.987
1971	54.9523	99.641
1972	55.1431	99.987
1973	54.9523	99.641
1974	55.1429	99.986
1975	55.1431	99.987
1976	54.9523	99.641
1977	55.1431	99.987
1978	54.952	99.64
1979	55.1431	99.987
1980	54.9523	99.641
1981	54.9522	99.986
1982	55.1431	99.987
1983	54.9522	99.641
1984	55.1431	99.987
1985	54.9522	99.641
1986	55.1431	99.987
1987	54.9523	99.641
1988	55.1431	99.987
1989	55.1431	99.987
1990	55.1431	99.642
1991	55.1431	99.987
1992	55.1431	99.642
1993	55.1431	99.987
1994	55.1431	99.987
1995	55.1431	99.642
1996	55.1431	99.987
1997	55.1431	99.642
1998	55.1431	99.987
1999	55.1431	99.642
[truncated: 3,744 more rows]
