# Supplementary material for: Bridging multiscale interfaces for developing ionically conductive high-voltage iron sulfate-containing sodium-based battery positive electrodes
Source: Nat Commun. 2023 Jun 22;14:3701. doi: 10.1038/s41467-023-39384-7 (PMC10287750; doi:10.1038/s41467-023-39384-7)
Supplement: Supplementary file 4 — Source Data [file 41467_2023_39384_MOESM4_ESM.zip › Source Data/Figure 6.xlsx]

## Sheet: 6b
FeS				NFS-H
Capacity (mAh/g)	Cell voltage(V)	Capacity (mAh/g)	Cell voltage(V)	Capacity (mAh/g)	Cell voltage(V)	Capacity (mAh/g)	Cell voltage(V)
0	1.9838	0	0.3317	0	2.1927	0	4.317
0.0555	1.9565	0.2778	0.3388	0.01475	2.1999	0.01475	4.3111
0.0833	1.9376	0.5556	0.3459	0.0295	2.2129	0.0295	4.3018
0.1111	1.9218	0.8333	0.3524	0.04425	2.2253	0.04425	4.2947
0.1389	1.9084	1.1111	0.359	0.05899	2.2371	0.05899	4.2891
0.1666	1.8973	1.3889	0.3648	0.07374	2.2482	0.07374	4.2844
0.1944	1.887	1.6667	0.371	0.08849	2.2594	0.08849	4.281
0.2499	1.87	1.9445	0.3769	0.10335	2.2699	0.10324	4.2779
0.2777	1.8619	2.2223	0.3828	0.1181	2.2811	0.11799	4.2754
0.3332	1.8486	2.5	0.3884	0.13285	2.291	0.13274	4.273
0.3888	1.8365	2.7778	0.394	0.1476	2.3012	0.14737	4.2711
0.4443	1.8257	3.0556	0.3996	0.16235	2.3108	0.16212	4.2689
0.4999	1.8151	3.3334	0.4048	0.17709	2.3211	0.17687	4.2671
0.5554	1.8058	3.6112	0.4101	0.19184	2.3304	0.19162	4.2655
0.6387	1.7937	3.8889	0.4154	0.20659	2.34	0.20637	4.264
0.722	1.7829	4.1667	0.4203	0.22134	2.3493	0.22112	4.2627
0.8331	1.7702	4.4445	0.4256	0.23609	2.3589	0.23587	4.2612
0.9442	1.7596	4.7223	0.4306	0.25084	2.3679	0.25061	4.2596
1.083	1.7478	5.0001	0.4355	0.26547	2.3766	0.26536	4.2584
1.1108	1.7457	5.2778	0.4405	0.28034	2.3856	0.28011	4.2575
1.2774	1.7345	5.5556	0.4451	0.29508	2.3945	0.29486	4.2562
1.3885	1.7277	5.8334	0.4498	0.30983	2.4032	0.30961	4.255
1.5829	1.7175	6.1112	0.4544	0.32458	2.4116	0.32436	4.2534
1.6662	1.7137	6.389	0.4591	0.33933	2.4203	0.33911	4.2525
1.9162	1.7035	6.6668	0.4637	0.35408	2.4286	0.35385	4.2516
1.9439	1.7026	6.9445	0.4684	0.36883	2.4373	0.3686	4.2506
2.2216	1.6933	7.2223	0.4727	0.38358	2.4457	0.38335	4.2497
2.4993	1.6855	7.5001	0.4771	0.39832	2.4538	0.3981	4.2488
2.777	1.6784	7.7779	0.4814	0.41307	2.4621	0.41274	4.2478
3.0547	1.6728	8.0557	0.4858	0.42782	2.4702	0.42749	4.2463
3.3324	1.6672	8.3334	0.4898	0.44257	2.4782	0.44223	4.2457
3.6101	1.6623	8.6112	0.4944	0.45732	2.486	0.45698	4.2447
3.8879	1.6582	8.889	0.4985	0.47218	2.4941	0.47173	4.2438
4.1656	1.6539	9.1668	0.5025	0.48693	2.5018	0.48648	4.2429
4.4433	1.6502	9.4446	0.5065	0.50168	2.5096	0.50123	4.242
4.721	1.6465	9.7223	0.5109	0.51642	2.5173	0.51598	4.2413
4.9987	1.6434	10.0001	0.5146	0.53117	2.5251	0.53073	4.2404
5.2764	1.64	10.2779	0.5189	0.54592	2.5328	0.54547	4.2398
5.5541	1.6369	10.5557	0.5226	0.56067	2.5403	0.56022	4.2385
5.8318	1.6341	10.8335	0.5267	0.57542	2.5477	0.57497	4.2376
6.1095	1.6313	11.1112	0.5304	0.59017	2.5554	0.58972	4.237
6.3872	1.6288	11.389	0.5344	0.60492	2.5629	0.60447	4.2364
6.6649	1.6263	11.6668	0.5381	0.61966	2.5697	0.61922	4.2354
6.9426	1.6238	11.9446	0.5422	0.63441	2.5771	0.63397	4.2348
7.2203	1.6214	12.2224	0.5459	0.64916	2.5843	0.64872	4.2339
7.498	1.6192	12.5002	0.5499	0.66391	2.5917	0.66346	4.2333
7.7757	1.6173	12.7779	0.5536	0.67866	2.5988	0.6781	4.2327
8.0534	1.6148	13.0557	0.5574	0.69341	2.606	0.69285	4.2317
8.3311	1.6127	13.3335	0.5611	0.70816	2.6131	0.7076	4.2308
8.6088	1.6108	13.6113	0.5648	0.72291	2.6202	0.72235	4.2302
8.8865	1.609	13.8891	0.5682	0.73765	2.6274	0.73709	4.2296
9.1642	1.6068	14.1669	0.5722	0.7524	2.6342	0.75184	4.2286
9.4419	1.6049	14.4446	0.5757	0.76726	2.641	0.76659	4.228
9.7196	1.6031	14.7224	0.5794	0.78201	2.6475	0.78134	4.2274
9.9973	1.6015	15.0002	0.5828	0.79665	2.6546	0.79609	4.2268
10.275	1.5997	15.278	0.5865	0.81151	2.6612	0.81084	4.2261
10.5527	1.5978	15.5558	0.5899	0.82626	2.668	0.82559	4.2252
10.8304	1.5962	15.8335	0.5936	0.84101	2.6748	0.84034	4.2246
11.1081	1.5947	16.1113	0.597	0.85575	2.6813	0.85508	4.224
11.3858	1.5931	16.3891	0.6005	0.8705	2.6881	0.86983	4.223
11.6635	1.5913	16.6669	0.6042	0.88525	2.6943	0.88458	4.2224
11.9412	1.5897	16.9447	0.6076	0.9	2.7008	0.89933	4.2218
12.2189	1.5882	17.2224	0.611	0.91486	2.7074	0.91408	4.2212
12.4966	1.5866	17.5002	0.6144	0.92961	2.7139	0.92883	4.2206
12.7743	1.5854	17.778	0.6181	0.94436	2.7201	0.94346	4.2199
13.052	1.5835	18.0558	0.6212	0.95911	2.7263	0.95821	4.2193
13.3297	1.582	18.3336	0.6243	0.97385	2.7325	0.97296	4.219
13.6074	1.5807	18.6113	0.6281	0.9886	2.7387	0.98771	4.2184
13.8852	1.5792	18.8891	0.6312	1.00324	2.7452	1.00246	4.2178
14.1629	1.5776	19.1669	0.6349	1.0181	2.7511	1.01721	4.2168
14.4406	1.5761	19.4447	0.638	1.03285	2.757	1.03196	4.2165
14.7183	1.5749	19.7225	0.6414	1.0476	2.7632	1.0467	4.2159
14.996	1.5733	20.0002	0.6445	1.06235	2.7694	1.06145	4.215
15.2737	1.5718	20.278	0.6476	1.07709	2.7752	1.0762	4.2144
15.5514	1.5705	20.5558	0.651	1.09184	2.7811	1.09095	4.2137
15.8291	1.5687	20.8336	0.6541	1.10659	2.787	1.1057	4.2131
16.1068	1.5671	21.1114	0.6575	1.12134	2.7929	1.12045	4.2128
16.3845	1.5656	21.3891	0.6606	1.13609	2.7991	1.1352	4.2122
16.6622	1.564	21.6669	0.6637	1.15084	2.8044	1.14994	4.2116
16.9399	1.5625	21.9447	0.6671	1.16559	2.8103	1.16469	4.2109
17.2176	1.5606	22.2225	0.6702	1.18034	2.8162	1.17944	4.2103
17.4953	1.559	22.5002	0.6736	1.19508	2.8221	1.19419	4.21
17.773	1.5578	22.778	0.6767	1.20983	2.8273	1.20883	4.2094
18.0507	1.5562	23.0558	0.6798	1.22458	2.8332	1.22358	4.2088
18.3284	1.555	23.3336	0.6829	1.23933	2.8388	1.23832	4.2082
18.6061	1.5531	23.6114	0.686	1.25408	2.8447	1.25307	4.2072
18.8838	1.5519	23.8891	0.6891	1.26883	2.85	1.26782	4.2069
19.1615	1.5507	24.1669	0.6922	1.28358	2.8555	1.28257	4.2063
19.4392	1.5494	24.4447	0.695	1.29832	2.8611	1.29732	4.2057
19.7169	1.5485	24.7225	0.6984	1.31307	2.8664	1.31207	4.2051
19.9946	1.5469	25.0003	0.7012	1.32782	2.872	1.32682	4.2047
20.2723	1.5454	25.278	0.7046	1.34257	2.8772	1.34156	4.2041
20.55	1.5442	25.5558	0.7074	1.35732	2.8825	1.35631	4.2035
20.8277	1.5429	25.8336	0.7102	1.37218	2.8881	1.37106	4.2032
21.1054	1.5417	26.1114	0.7136	1.38693	2.8934	1.38581	4.2026
21.3831	1.5404	26.3892	0.7164	1.40168	2.8983	1.40056	4.2023
21.6608	1.5392	26.6669	0.7195	1.41642	2.9036	1.41531	4.2016
21.9385	1.5376	26.9447	0.7223	1.43117	2.9092	1.43006	4.201
22.2162	1.5367	27.2225	0.7254	1.44581	2.9141	1.4448	4.2007
22.4939	1.5355	27.5003	0.7285	1.46067	2.9191	1.45955	4.2001
22.7716	1.5345	27.7781	0.7313	1.47542	2.9244	1.47419	4.1995
23.0493	1.5333	28.0558	0.7341	1.49006	2.9293	1.48894	4.1989
23.327	1.5321	28.3336	0.7372	1.50492	2.9346	1.50369	4.1982
23.6047	1.5311	28.6114	0.74	1.51966	2.9396	1.51844	4.1979
23.8824	1.5296	28.8892	0.7431	1.53441	2.9442	1.53318	4.1973
24.1602	1.5283	29.167	0.7459	1.54916	2.9492	1.54793	4.197
24.4379	1.5271	29.4447	0.7486	1.56391	2.9538	1.56268	4.1964
24.7156	1.5259	29.7225	0.7517	1.57866	2.9588	1.57743	4.1958
24.9933	1.5246	30.0003	0.7542	1.59341	2.9637	1.59218	4.1954
25.271	1.5237	30.2781	0.757	1.60816	2.9681	1.60693	4.1948
25.5487	1.5221	30.5558	0.7601	1.62291	2.973	1.62168	4.1945
25.8264	1.5209	30.8336	0.7629	1.63765	2.9774	1.63642	4.1942
26.1041	1.5197	31.1114	0.766	1.6524	2.982	1.65117	4.1936
26.3818	1.5187	31.3892	0.7685	1.66715	2.9867	1.66592	4.193
26.6595	1.5175	31.667	0.7713	1.6819	2.991	1.68067	4.1927
26.9372	1.5163	31.9447	0.7744	1.69665	2.9954	1.69542	4.1917
27.2149	1.5153	32.2225	0.7769	1.7114	2.9997	1.71017	4.1914
27.4926	1.5138	32.5003	0.7796	1.72615	3.004	1.72492	4.1908
27.7703	1.5125	32.7781	0.7828	1.74089	3.0081	1.73955	4.1905
28.048	1.5113	33.0559	0.7852	1.75564	3.0124	1.7543	4.1899
28.3257	1.5101	33.3336	0.788	1.77039	3.0161	1.76905	4.1896
28.6034	1.5091	33.6114	0.7908	1.78525	3.0205	1.7838	4.1892
28.8811	1.5079	33.8892	0.7933	1.79989	3.0242	1.79855	4.1886
29.1588	1.5063	34.167	0.7961	1.81464	3.0282	1.8133	4.1883
29.4365	1.5054	34.4448	0.7989	1.82939	3.0319	1.82804	4.1877
29.7142	1.5042	34.7225	0.8014	1.84413	3.0357	1.84279	4.1874
29.9919	1.5029	35.0003	0.8041	1.85888	3.0394	1.85754	4.1868
30.2696	1.5017	35.2781	0.8069	1.87363	3.0431	1.87229	4.1865
30.5473	1.5004	35.5559	0.8094	1.88838	3.0465	1.88704	4.1858
30.825	1.4995	35.8336	0.8119	1.90313	3.0502	1.90179	4.1855
31.1027	1.498	36.1114	0.815	1.91788	3.0533	1.91654	4.1849
31.3804	1.4967	36.3892	0.8175	1.93263	3.0571	1.93128	4.1846
31.6581	1.4955	36.667	0.82	1.94737	3.0602	1.94603	4.184
31.9358	1.4946	36.9448	0.8227	1.96212	3.0633	1.96078	4.1834
32.2135	1.4933	37.2225	0.8252	1.97687	3.0667	1.97553	4.183
32.4912	1.4921	37.5003	0.8277	1.99162	3.0698	1.99028	4.1827
32.7689	1.4905	37.7781	0.8305	2.00637	3.0729	2.00492	4.1821
33.0466	1.4896	38.0559	0.833	2.02112	3.0757	2.01966	4.1818
33.3243	1.4884	38.3337	0.8355	2.03587	3.0784	2.03441	4.1812
33.602	1.4871	38.6114	0.8382	2.05061	3.0815	2.04916	4.1809
33.8797	1.4859	38.8892	0.8407	2.06536	3.0843	2.06391	4.1806
34.1574	1.4846	39.167	0.8432	2.08011	3.0868	2.07866	4.1799
34.4352	1.4837	39.4448	0.846	2.09486	3.0896	2.09341	4.1796
34.7129	1.4822	39.7226	0.8485	2.10961	3.0921	2.10816	4.1793
34.9906	1.4809	40.0003	0.851	2.12436	3.0943	2.12291	4.1787
35.2683	1.48	40.2781	0.8534	2.13911	3.097	2.13765	4.1784
35.546	1.4787	40.5559	0.8559	2.15385	3.0992	2.1524	4.1781
35.8237	1.4775	40.8337	0.8584	2.1686	3.1014	2.16715	4.1775
36.1014	1.4763	41.1115	0.8609	2.18335	3.1039	2.1819	4.1772
36.3791	1.475	41.3892	0.8634	2.1981	3.106	2.19665	4.1768
36.6568	1.4738	41.667	0.8658	2.21285	3.1082	2.2114	4.1759
36.9345	1.4725	41.9448	0.8683	2.2276	3.1101	2.22615	4.1756
37.2122	1.4713	42.2226	0.8708	2.24235	3.1122	2.24089	4.1753
37.4899	1.4704	42.5004	0.873	2.25709	3.1141	2.25564	4.175
37.7676	1.4691	42.7781	0.8758	2.27184	3.1156	2.27028	4.1744
38.0453	1.4679	43.0559	0.8779	2.28659	3.1175	2.28503	4.1741
38.323	1.4667	43.3337	0.8804	2.30134	3.1194	2.29978	4.1737
38.6007	1.4654	43.6115	0.8829	2.31609	3.1212	2.31453	4.1731
38.8784	1.4642	43.8893	0.8854	2.33084	3.1228	2.32927	4.1728
39.1561	1.4629	44.1671	0.8875	2.34559	3.1243	2.34402	4.1725
39.4338	1.462	44.4449	0.89	2.36034	3.1259	2.35877	4.1719
39.7115	1.4608	44.7226	0.8925	2.37508	3.1274	2.37352	4.1716
39.9892	1.4592	45.0004	0.8947	2.38983	3.129	2.38827	4.1713
40.2669	1.4583	45.2782	0.8971	2.40458	3.1302	2.40302	4.171
40.5446	1.457	45.556	0.8996	2.41933	3.1318	2.41777	4.1706
40.8223	1.4561	45.8337	0.9018	2.43408	3.133	2.43251	4.17
41.1	1.4549	46.1115	0.904	2.44883	3.1343	2.44726	4.1697
41.3777	1.4536	46.3893	0.9061	2.46358	3.1358	2.46201	4.1694
41.6554	1.4527	46.6671	0.9089	2.47832	3.137	2.47676	4.1691
41.9332	1.4512	46.9449	0.9111	2.49307	3.138	2.49151	4.1682
42.2109	1.4499	47.2227	0.9133	2.50782	3.1392	2.50626	4.1679
42.4886	1.449	47.5004	0.9157	2.52268	3.1405	2.52101	4.1675
42.7663	1.4477	47.7782	0.9179	2.53743	3.1417	2.53564	4.1672
43.044	1.4465	48.056	0.9201	2.55218	3.1429	2.55039	4.1666
43.3217	1.4456	48.3338	0.9226	2.56693	3.1439	2.56514	4.1663
43.5994	1.444	48.6116	0.9247	2.58168	3.1448	2.57989	4.166
43.8771	1.4428	48.8893	0.9269	2.59642	3.146	2.59464	4.1657
44.1548	1.4419	49.1671	0.9291	2.61117	3.147	2.60939	4.1651
44.4325	1.4406	49.4449	0.9312	2.62592	3.1479	2.62413	4.1651
44.7102	1.4397	49.7227	0.9334	2.64067	3.1488	2.63888	4.1644
44.9879	1.4388	50.0005	0.9356	2.65542	3.1498	2.65363	4.1641
45.2656	1.4375	50.2782	0.9378	2.67017	3.151	2.66838	4.1638
45.5433	1.436	50.556	0.9402	2.68492	3.1519	2.68313	4.1635
45.821	1.435	50.8338	0.9421	2.69966	3.1525	2.69788	4.1629
46.0987	1.4338	51.1116	0.9443	2.7143	3.1535	2.71263	4.1626
46.3764	1.4329	51.3893	0.9468	2.72916	3.1544	2.72737	4.1623
46.6541	1.4316	51.6671	0.9489	2.74391	3.155	2.74212	4.162
46.9318	1.4307	51.9449	0.9508	2.75855	3.156	2.75687	4.1617
47.2095	1.4295	52.2227	0.953	2.7733	3.1569	2.77162	4.161
47.4872	1.4282	52.5005	0.9554	2.78804	3.1575	2.78637	4.161
47.7649	1.4273	52.7783	0.9573	2.80279	3.1584	2.80101	4.1604
48.0426	1.426	53.056	0.9595	2.81754	3.1594	2.81575	4.1598
48.3203	1.4248	53.3338	0.9613	2.83229	3.16	2.8305	4.1595
48.598	1.4239	53.6116	0.9635	2.84704	3.1606	2.84525	4.1592
48.8757	1.4229	53.8894	0.9657	2.86179	3.1615	2.86	4.1589
49.1534	1.4217	54.1672	0.9675	2.87654	3.1622	2.87475	4.1586
49.4311	1.4202	54.445	0.9697	2.89128	3.1628	2.8895	4.1582
49.7088	1.4192	54.7227	0.9719	2.90603	3.1637	2.90425	4.1579
49.9865	1.4183	55.0005	0.9737	2.92078	3.164	2.91899	4.1573
50.2642	1.4171	55.2783	0.9756	2.93553	3.1646	2.93374	4.157
50.5419	1.4161	55.5561	0.9778	2.95039	3.1656	2.94849	4.1567
50.8196	1.4149	55.8339	0.9796	2.96514	3.1665	2.96324	4.1564
51.0973	1.414	56.1116	0.9818	2.97989	3.1671	2.97799	4.1561
51.3751	1.4127	56.3894	0.9833	2.99464	3.1677	2.99274	4.1558
51.6528	1.4118	56.6672	0.9858	3.00939	3.168	3.00749	4.1555
51.9305	1.4105	56.945	0.9877	3.02413	3.1687	3.02223	4.1551
52.2082	1.4096	57.2227	0.9895	3.03888	3.1693	3.03698	4.1548
52.4859	1.4087	57.5005	0.9914	3.05363	3.1699	3.05173	4.1545
52.7636	1.4074	57.7783	0.9936	3.06838	3.1705	3.06637	4.1539
53.0413	1.4065	58.0561	0.9954	3.08313	3.1711	3.08112	4.1536
53.319	1.405	58.3339	0.9973	3.09788	3.1718	3.09587	4.1533
53.5967	1.404	58.6117	0.9991	3.11263	3.1724	3.11061	4.1527
53.8744	1.4031	58.8894	1.0013	3.12737	3.1727	3.12536	4.1524
54.1521	1.4022	59.1672	1.0032	3.14212	3.1733	3.14011	4.152
54.4298	1.4009	59.445	1.0047	3.15687	3.1742	3.15486	4.1517
54.7075	1.4	59.7228	1.0066	3.17162	3.1749	3.16961	4.1514
54.9852	1.3991	60.0006	1.0088	3.18637	3.1752	3.18436	4.1511
55.2629	1.3978	60.2783	1.0106	3.20112	3.1758	3.19911	4.1508
55.5406	1.3966	60.5561	1.0122	3.21587	3.1761	3.21385	4.1505
55.8183	1.3957	60.8339	1.014	3.23061	3.1767	3.2286	4.1502
56.096	1.3947	61.1117	1.0159	3.24536	3.177	3.24335	4.1499
56.3737	1.3938	61.3895	1.0177	3.26011	3.1777	3.2581	4.1496
56.6514	1.3926	61.6672	1.0196	3.27486	3.1783	3.27285	4.1493
56.9291	1.3916	61.945	1.0212	3.28961	3.1786	3.2876	4.1486
57.2068	1.3904	62.2228	1.023	3.30436	3.1792	3.30235	4.1483
57.4845	1.3891	62.5006	1.0252	3.31911	3.1795	3.31709	4.148
57.7622	1.3882	62.7784	1.0267	3.33385	3.1801	3.33173	4.1477
58.04	1.387	63.0561	1.0283	3.3486	3.1804	3.34648	4.1474
58.3177	1.386	63.3339	1.0301	3.36335	3.1811	3.36123	4.1474
58.5954	1.3851	63.6117	1.0317	3.3781	3.1817	3.37598	4.1468
58.8731	1.3839	63.8895	1.0339	3.39285	3.1823	3.39073	4.1465
59.1508	1.3833	64.1672	1.0354	3.4076	3.1826	3.40547	4.1462
59.4285	1.382	64.445	1.037	3.42235	3.1832	3.42022	4.1458
59.7062	1.3808	64.7228	1.0388	3.43709	3.1835	3.43497	4.1455
59.9839	1.3798	65.0006	1.0407	3.45184	3.1839	3.44972	4.1452
60.2616	1.3786	65.2784	1.0422	3.46659	3.1845	3.46447	4.1446
60.5393	1.3777	65.5561	1.0438	3.48134	3.1848	3.47922	4.1443
60.817	1.3767	65.8339	1.0456	3.49609	3.1851	3.49397	4.144
61.0947	1.3758	66.1117	1.0472	3.51084	3.1857	3.50872	4.1437
61.3724	1.3749	66.3895	1.0491	3.52559	3.186	3.52346	4.1434
61.6501	1.3736	66.6673	1.0506	3.54034	3.1863	3.53821	4.1431
61.9278	1.3727	66.945	1.0522	3.55508	3.187	3.55296	4.1427
62.2055	1.3718	67.2228	1.0537	3.56983	3.1873	3.56771	4.1424
62.4832	1.3709	67.5006	1.0553	3.58458	3.1876	3.58246	4.1421
62.7609	1.3699	67.7784	1.0571	3.59933	3.1882	3.59709	4.1418
63.0386	1.3687	68.0562	1.0587	3.61419	3.1885	3.61184	4.1415
63.3163	1.3681	68.3339	1.0602	3.62894	3.1888	3.62659	4.1412
63.594	1.3668	68.6117	1.0618	3.64369	3.1891	3.64134	4.1409
63.8717	1.3656	68.8895	1.0636	3.65844	3.1901	3.65609	4.1409
64.1494	1.3647	69.1673	1.0652	3.67318	3.1904	3.67084	4.1406
64.4271	1.3637	69.4451	1.0667	3.68793	3.1907	3.68559	4.1403
64.7048	1.3628	69.7229	1.068	3.70268	3.191	3.70034	4.14
64.9825	1.3619	70.0006	1.0698	3.71743	3.1913	3.71508	4.1396
65.2602	1.3609	70.2784	1.0717	3.73218	3.1919	3.72983	4.1393
65.5379	1.3597	70.5562	1.0729	3.74693	3.1922	3.74458	4.139
65.8156	1.3588	70.834	1.0745	3.76168	3.1925	3.75933	4.1387
66.0933	1.3575	71.1118	1.076	3.77642	3.1928	3.77408	4.1384
66.3711	1.3566	71.3895	1.0776	3.79117	3.1932	3.78883	4.1381
66.6488	1.3557	71.6673	1.0791	3.80592	3.1938	3.80358	4.1378
66.9265	1.3547	71.9451	1.0807	3.82067	3.1941	3.81832	4.1375
67.2042	1.3538	72.2229	1.0822	3.83542	3.1944	3.83307	4.1369
67.4819	1.3526	72.5006	1.0835	3.85017	3.1947	3.84782	4.1365
67.7596	1.3516	72.7784	1.085	3.86492	3.195	3.86246	4.1362
68.0373	1.3507	73.0562	1.0866	3.87966	3.1956	3.87721	4.1359
68.315	1.3495	73.334	1.0881	3.89441	3.1959	3.89196	4.1356
68.5927	1.3482	73.6118	1.0897	3.90927	3.1963	3.9067	4.1353
68.8704	1.3476	73.8896	1.0909	3.92402	3.1966	3.92145	4.135
69.1481	1.3467	74.1673	1.0925	3.93866	3.1969	3.9362	4.1347
69.4258	1.3454	74.4451	1.0937	3.95341	3.1975	3.95095	4.1347
69.7035	1.3448	74.7229	1.0956	3.96816	3.1978	3.9657	4.1344
69.9812	1.3439	75.0007	1.0968	3.98291	3.1981	3.98045	4.1341
70.2589	1.3423	75.2785	1.098	3.99765	3.1984	3.9952	4.1338
70.5366	1.3417	75.5562	1.0996	4.01251	3.1987	4.00994	4.1334
70.8143	1.3405	75.834	1.1008	4.02715	3.199	4.02469	4.1331
71.092	1.3395	76.1118	1.1027	4.0419	3.1994	4.03944	4.1328
71.3697	1.3386	76.3896	1.1039	4.05676	3.1997	4.05419	4.1325
71.6474	1.3377	76.6673	1.1055	4.07151	3.2	4.06894	4.1322
71.9251	1.3368	76.9451	1.1067	4.08626	3.2003	4.08369	4.1319
72.2028	1.3358	77.2229	1.108	4.10101	3.2006	4.09844	4.1316
72.4805	1.3349	77.5007	1.1092	4.11575	3.2009	4.11318	4.1316
72.7582	1.3337	77.7785	1.1108	4.1305	3.2015	4.12782	4.1313
73.0359	1.3327	78.0562	1.1123	4.14525	3.2018	4.14257	4.131
73.3136	1.3318	78.334	1.1135	4.16	3.2021	4.15732	4.1307
73.5913	1.3309	78.6118	1.1148	4.17475	3.2025	4.17207	4.1303
73.869	1.3299	78.8896	1.116	4.1895	3.2028	4.18682	4.13
74.1467	1.329	79.1673	1.1173	4.20425	3.2031	4.20156	4.1297
74.4244	1.3278	79.4451	1.1188	4.21899	3.2034	4.21631	4.1291
74.7021	1.3271	79.7229	1.1201	4.23374	3.2034	4.23106	4.1291
74.9798	1.3256	80.0007	1.1213	4.24849	3.2037	4.24581	4.1288
75.2575	1.3247	80.2785	1.1225	4.26324	3.204	4.26056	4.1285
75.5353	1.3237	80.5562	1.1241	4.27799	3.2046	4.27531	4.1282
75.813	1.3228	80.834	1.1253	4.29274	3.2052	4.29006	4.1279
76.0907	1.3219	81.1118	1.1269	4.30749	3.2056	4.3048	4.1276
76.3684	1.3209	81.3896	1.1281	4.32223	3.2056	4.31955	4.1272
76.6461	1.3197	81.6674	1.129	4.33698	3.2059	4.3343	4.1269
76.9238	1.3188	81.9451	1.1303	4.35173	3.2062	4.34905	4.1269
77.2015	1.3178	82.2229	1.1315	4.36648	3.2065	4.3638	4.1266
77.4792	1.3169	82.5007	1.1328	4.38123	3.2068	4.37855	4.1263
77.7569	1.3157	82.7785	1.1343	4.39598	3.2071	4.39318	4.126
78.0346	1.3147	83.0563	1.1356	4.41073	3.2074	4.40793	4.1257
78.3123	1.3138	83.334	1.1365	4.42547	3.2077	4.42268	4.1254
78.59	1.3132	83.6118	1.1377	4.44022	3.208	4.43743	4.1251
78.8677	1.312	83.8896	1.139	4.45497	3.2083	4.45218	4.1248
79.1454	1.3107	84.1674	1.1402	4.46972	3.2087	4.46693	4.1248
79.4231	1.3098	84.4452	1.1414	4.48447	3.209	4.48168	4.1245
79.7008	1.3089	84.7229	1.1427	4.49922	3.2093	4.49642	4.1241
79.9785	1.3079	85.0007	1.1439	4.51397	3.2096	4.51117	4.1238
80.2562	1.307	85.2785	1.1452	4.52872	3.2099	4.52592	4.1235
80.5339	1.3061	85.5563	1.1464	4.54346	3.2102	4.54067	4.1232
80.8116	1.3051	85.834	1.1473	4.55821	3.2102	4.55542	4.1229
81.0893	1.3042	86.1118	1.1486	4.57296	3.2105	4.57017	4.1229
81.367	1.303	86.3896	1.1498	4.58771	3.2108	4.58492	4.1226
81.6447	1.302	86.6674	1.1511	4.60246	3.2111	4.59966	4.1223
81.9224	1.3011	86.9452	1.152	4.61721	3.2114	4.61441	4.122
82.2001	1.3002	87.2229	1.1532	4.63196	3.2118	4.62916	4.1214
82.4779	1.2992	87.5007	1.1545	4.6467	3.2121	4.64391	4.121
82.7556	1.2983	87.7785	1.1554	4.66145	3.2124	4.65855	4.121
83.0333	1.2974	88.0563	1.1566	4.6762	3.2127	4.6733	4.1207
83.311	1.2965	88.3341	1.1579	4.69095	3.2127	4.68804	4.1204
83.5887	1.2952	88.6118	1.1588	4.7057	3.2136	4.70279	4.1201
83.8664	1.2943	88.8896	1.16	4.72056	3.2136	4.71754	4.1198
84.1441	1.2934	89.1674	1.1613	4.73531	3.2139	4.73229	4.1198
84.4218	1.2924	89.4452	1.1622	4.75006	3.2142	4.74704	4.1195
84.6995	1.2915	89.723	1.1631	4.7648	3.2145	4.76179	4.1192
84.9772	1.2903	90.0007	1.1644	4.77955	3.2149	4.77654	4.1189
85.2549	1.2896	90.2785	1.1656	4.7943	3.2152	4.79128	4.1186
85.5326	1.2884	90.5563	1.1666	4.80905	3.2152	4.80603	4.1186
85.8103	1.2872	90.8341	1.1678	4.8238	3.2155	4.82078	4.1183
86.088	1.2865	91.1119	1.1687	4.83855	3.2158	4.83553	4.1179
86.3657	1.2856	91.3896	1.17	4.8533	3.2161	4.85028	4.1176
86.6434	1.2844	91.6674	1.1709	4.86804	3.2164	4.86503	4.1173
86.9211	1.2834	91.9452	1.1718	4.88279	3.2167	4.87978	4.1173
87.1988	1.2825	92.223	1.1728	4.89754	3.217	4.89453	4.117
87.4765	1.2816	92.5008	1.174	4.91229	3.217	4.90927	4.1167
87.7542	1.2806	92.7786	1.1752	4.92704	3.2173	4.92391	4.1164
88.0319	1.2794	93.0563	1.1762	4.94179	3.2176	4.93866	4.1161
88.3096	1.2785	93.3341	1.1771	4.95654	3.218	4.95341	4.1161
88.5873	1.2775	93.6119	1.1783	4.97128	3.2183	4.96816	4.1158
88.865	1.2766	93.8897	1.179	4.98603	3.2186	4.98291	4.1155
89.1427	1.2757	94.1675	1.1802	5.00078	3.2189	4.99765	4.1152
89.4204	1.2748	94.4452	1.1814	5.01553	3.2189	5.0124	4.1148
89.6981	1.2738	94.723	1.1824	5.03028	3.2192	5.02715	4.1148
89.9758	1.2729	95.0008	1.1833	5.04503	3.2195	5.0419	4.1145
90.2535	1.2717	95.2786	1.1842	5.05978	3.2198	5.05665	4.1142
90.5312	1.2707	95.5564	1.1852	5.07453	3.2201	5.0714	4.1136
90.8089	1.2698	95.8341	1.1861	5.08927	3.2204	5.08615	4.1133
91.0866	1.2689	96.1119	1.187	5.10402	3.2204	5.10089	4.1133
91.3644	1.2679	96.3897	1.1883	5.11877	3.2211	5.11564	4.113
91.6421	1.267	96.6675	1.1892	5.13352	3.2214	5.13039	4.1127
91.9198	1.2661	96.9453	1.1901	5.14827	3.2217	5.14514	4.1124
92.1975	1.2651	97.223	1.191	5.16302	3.222	5.15989	4.1124
92.4752	1.2639	97.5008	1.192	5.17777	3.2223	5.17464	4.1121
92.7529	1.263	97.7786	1.1929	5.19251	3.2223	5.18927	4.1117
93.0306	1.262	98.0564	1.1938	5.20726	3.2226	5.20402	4.1114
93.3083	1.2611	98.3342	1.1948	5.22201	3.2229	5.21877	4.1114
93.586	1.2602	98.6119	1.1957	5.23676	3.2232	5.23352	4.1111
93.8637	1.2593	98.8898	1.1969	5.25151	3.2235	5.24827	4.1108
94.1414	1.2583	99.1675	1.1976	5.26626	3.2235	5.26302	4.1105
94.4191	1.2574	99.4453	1.1988	5.28101	3.2238	5.27777	4.1105
94.6968	1.2562	99.7231	1.1994	5.29575	3.2242	5.29251	4.1102
94.9745	1.2552	100.001	1.2007	5.3105	3.2245	5.30726	4.1099
95.2522	1.2543	100.279	1.2013	5.32525	3.2245	5.32201	4.1096
95.5299	1.2537	100.556	1.2022	5.34	3.2248	5.33676	4.1096
95.8076	1.2524	100.834	1.2031	5.35475	3.2251	5.35151	4.1093
96.0853	1.2518	101.112	1.2041	5.3695	3.2254	5.36626	4.109
96.363	1.2509	101.39	1.205	5.38425	3.2257	5.38101	4.1086
96.6407	1.2496	101.668	1.2059	5.39899	3.2257	5.39575	4.1086
96.9184	1.2484	101.945	1.2069	5.41374	3.226	5.4105	4.1083
97.1961	1.2475	102.223	1.2078	5.42849	3.2263	5.42525	4.108
97.4738	1.2465	102.501	1.2084	5.44324	3.2266	5.44	4.108
97.7515	1.2456	102.779	1.2093	5.45799	3.2269	5.45464	4.1077
98.0292	1.245	103.056	1.2103	5.47274	3.2273	5.46939	4.1074
98.3069	1.2437	103.334	1.2109	5.48749	3.2273	5.48413	4.1071
98.5846	1.2428	103.612	1.2118	5.50223	3.2276	5.49888	4.1068
98.8623	1.2422	103.89	1.2131	5.51698	3.2279	5.51363	4.1068
99.1401	1.2413	104.168	1.2137	5.53173	3.2282	5.52838	4.1065
99.4178	1.24	104.445	1.2146	5.54648	3.2282	5.54313	4.1062
99.6955	1.2391	104.723	1.2155	5.56123	3.2288	5.55788	4.1062
99.9732	1.2382	105.001	1.2162	5.57609	3.2291	5.57263	4.1055
100.251	1.2372	105.279	1.2171	5.59084	3.2294	5.58737	4.1052
100.529	1.2363	105.556	1.218	5.60559	3.2294	5.60212	4.1049
100.806	1.2354	105.834	1.2186	5.62034	3.2297	5.61687	4.1049
101.084	1.2344	106.112	1.2196	5.63508	3.23	5.63162	4.1046
101.362	1.2335	106.39	1.2205	5.64983	3.2304	5.64637	4.1043
101.639	1.2323	106.668	1.2214	5.66458	3.2307	5.66112	4.104
101.917	1.2313	106.945	1.2224	5.67933	3.231	5.67587	4.104
102.195	1.2307	107.223	1.223	5.69408	3.231	5.69061	4.1037
102.472	1.2295	107.501	1.2236	5.70883	3.2313	5.70536	4.1034
102.75	1.2289	107.779	1.2245	5.72358	3.2313	5.72	4.1034
103.028	1.2279	108.057	1.2251	5.73832	3.2316	5.73475	4.1031
103.306	1.227	108.334	1.2261	5.75307	3.2319	5.7495	4.1028
103.583	1.2261	108.612	1.2267	5.76782	3.2322	5.76425	4.1024
103.861	1.2248	108.89	1.2276	5.78246	3.2325	5.77899	4.1024
104.139	1.2239	109.168	1.2286	5.79732	3.2328	5.79374	4.1021
104.416	1.223	109.445	1.2295	5.81207	3.2328	5.80849	4.1021
104.694	1.222	109.723	1.2301	5.8267	3.2331	5.82324	4.1018
104.972	1.2214	110.001	1.2307	5.84145	3.2335	5.83799	4.1015
105.249	1.2205	110.279	1.2317	5.8562	3.2338	5.85274	4.1012
105.527	1.2196	110.557	1.2323	5.87095	3.2338	5.86749	4.1012
105.805	1.2186	110.834	1.2329	5.8857	3.2341	5.88223	4.1009
106.083	1.2177	111.112	1.2338	5.90045	3.2344	5.89698	4.1006
106.36	1.2165	111.39	1.2344	5.9152	3.2347	5.91173	4.1003
106.638	1.2158	111.668	1.2351	5.92994	3.2347	5.92648	4.1003
106.916	1.2146	111.945	1.2363	5.94469	3.235	5.94123	4.1
107.193	1.214	112.223	1.2369	5.95944	3.2353	5.95598	4.0997
107.471	1.2131	112.501	1.2375	5.97419	3.2356	5.97073	4.0997
107.749	1.2121	112.779	1.2382	5.98894	3.2356	5.98536	4.0993
108.026	1.2112	113.057	1.2388	6.00369	3.2359	6.00011	4.099
108.304	1.2103	113.334	1.2397	6.01844	3.2366	6.01486	4.099
108.582	1.2093	113.612	1.2403	6.03318	3.2369	6.02961	4.0987
108.86	1.2084	113.89	1.241	6.04793	3.2369	6.04436	4.0984
109.137	1.2075	114.168	1.2416	6.06268	3.2372	6.05911	4.0984
109.415	1.2065	114.445	1.2425	6.07743	3.2375	6.07385	4.0978
109.693	1.2056	114.723	1.2428	6.09218	3.2375	6.0886	4.0975
109.971	1.2047	115.001	1.2441	6.10693	3.2378	6.10335	4.0975
110.248	1.2038	115.279	1.2447	6.12168	3.2381	6.1181	4.0972
110.526	1.2028	115.557	1.2453	6.13642	3.2384	6.13285	4.0969
110.804	1.2016	115.834	1.2459	6.15117	3.2387	6.1476	4.0966
111.081	1.201	116.112	1.2465	6.16592	3.2387	6.16235	4.0966
111.359	1.2	116.39	1.2472	6.18067	3.239	6.17709	4.0962
111.637	1.1991	116.668	1.2478	6.19542	3.2393	6.19184	4.0959
111.914	1.1982	116.945	1.2484	6.21017	3.2393	6.20659	4.0959
112.192	1.1972	117.223	1.249	6.22492	3.2397	6.22134	4.0956
112.47	1.1963	117.501	1.2496	6.23966	3.24	6.23609	4.0953
112.748	1.1954	117.779	1.2503	6.25441	3.2403	6.25073	4.0953
113.025	1.1945	118.057	1.2509	6.26916	3.2403	6.26547	4.095
113.303	1.1932	118.335	1.2518	6.28391	3.2406	6.28022	4.0947
113.581	1.1923	118.612	1.2527	6.29866	3.2409	6.29497	4.0947
113.858	1.1917	118.89	1.2531	6.31341	3.2412	6.30972	4.0944
114.136	1.1904	119.168	1.2537	6.32816	3.2412	6.32447	4.0944
114.414	1.1898	119.446	1.2543	6.34291	3.2415	6.33922	4.0941
114.691	1.1889	119.723	1.2549	6.35765	3.2418	6.35397	4.0938
114.969	1.1879	120.001	1.2555	6.3724	3.2418	6.36872	4.0938
115.247	1.187	120.279	1.2562	6.38715	3.2421	6.38346	4.0935
115.525	1.1858	120.557	1.2568	6.4019	3.2424	6.39821	4.0931
115.802	1.1848	120.835	1.2571	6.41665	3.2428	6.41296	4.0931
116.08	1.1839	121.112	1.258	6.4314	3.2428	6.42771	4.0928
116.358	1.183	121.39	1.2583	6.44615	3.2431	6.44246	4.0925
116.635	1.1824	121.668	1.2589	6.46089	3.2434	6.45721	4.0922
116.913	1.1814	121.946	1.2599	6.47564	3.2437	6.47196	4.0922
117.191	1.1805	122.223	1.2602	6.49039	3.2437	6.4867	4.0919
117.468	1.1796	122.501	1.2608	6.50514	3.244	6.50145	4.0916
117.746	1.1786	122.779	1.2614	6.51989	3.2446	6.51609	4.0916
118.024	1.1774	123.057	1.262	6.53453	3.2449	6.53084	4.0913
118.302	1.1765	123.335	1.2624	6.54939	3.2449	6.54559	4.091
118.579	1.1759	123.612	1.263	6.56413	3.2452	6.56034	4.091
118.857	1.1749	123.89	1.2636	6.57888	3.2455	6.57508	4.0907
119.135	1.174	124.168	1.2642	6.59363	3.2455	6.58983	4.0907
119.412	1.1731	124.446	1.2645	6.60838	3.2459	6.60458	4.09
119.69	1.1721	124.723	1.2651	6.62313	3.2462	6.61933	4.0897
119.968	1.1715	125.001	1.2655	6.63788	3.2465	6.63408	4.0897
120.246	1.1703	125.279	1.2661	6.65263	3.2465	6.64883	4.0894
120.523	1.1693	125.557	1.2667	6.66737	3.2468	6.66358	4.0891
120.801	1.1687	125.835	1.2676	6.68212	3.2471	6.67832	4.0891
121.079	1.1678	126.112	1.2679	6.69687	3.2474	6.69307	4.0888
121.356	1.1669	126.39	1.2686	6.71162	3.2474	6.70782	4.0888
121.634	1.1659	126.668	1.2689	6.72637	3.2477	6.72257	4.0885
121.912	1.165	126.946	1.2695	6.74112	3.248	6.73732	4.0882
122.189	1.1644	127.223	1.2698	6.75587	3.248	6.75207	4.0882
122.467	1.1635	127.501	1.2704	6.77061	3.2483	6.76682	4.0879
122.745	1.1622	127.779	1.271	6.78536	3.2486	6.78145	4.0876
123.022	1.1616	128.057	1.2713	6.8	3.249	6.7962	4.0876
123.3	1.1604	128.335	1.272	6.81475	3.2493	6.81095	4.0873
123.578	1.1597	128.612	1.2723	6.8295	3.2493	6.8257	4.0873
123.856	1.1588	128.89	1.2726	6.84425	3.2496	6.84045	4.0869
124.133	1.1579	129.168	1.2732	6.85899	3.2499	6.8552	4.0866
124.411	1.1569	129.446	1.2735	6.87374	3.2499	6.86994	4.0863
124.689	1.1563	129.724	1.2741	6.88849	3.2502	6.88469	4.0863
124.966	1.1554	130.001	1.2751	6.90324	3.2505	6.89944	4.086
125.244	1.1542	130.279	1.2754	6.91799	3.2505	6.91419	4.086
125.522	1.1532	130.557	1.2757	6.93274	3.2508	6.92894	4.0857
125.799	1.1526	130.835	1.276	6.94749	3.2511	6.94369	4.0854
126.077	1.1517	131.112	1.2766	6.96223	3.2514	6.95844	4.0854
126.355	1.1507	131.39	1.2769	6.97698	3.2514	6.97318	4.0851
126.633	1.1498	131.668	1.2775	6.99184	3.2517	6.98793	4.0851
126.91	1.1489	131.946	1.2779	7.00659	3.2524	7.00268	4.0848
127.188	1.1483	132.224	1.2782	7.02134	3.2527	7.01743	4.0848
127.466	1.1473	132.501	1.2785	7.03609	3.253	7.03218	4.0845
127.743	1.1461	132.779	1.2791	7.05073	3.253	7.04682	4.0842
128.021	1.1455	133.057	1.2794	7.06559	3.2533	7.06156	4.0842
128.299	1.1445	133.335	1.28	7.08034	3.2533	7.07631	4.0838
128.577	1.1436	133.612	1.2803	7.09508	3.2536	7.09106	4.0835
128.854	1.1427	133.89	1.2806	7.10983	3.2539	7.10581	4.0835
129.132	1.1421	134.168	1.281	7.12458	3.2542	7.12056	4.0832
129.41	1.1411	134.446	1.2813	7.13933	3.2542	7.13531	4.0832
129.687	1.1402	134.724	1.2819	7.15408	3.2545	7.15006	4.0829
129.965	1.139	135.001	1.2822	7.16883	3.2548	7.1648	4.0823
130.243	1.1383	135.279	1.2825	7.18358	3.2552	7.17955	4.082
130.52	1.1374	135.557	1.2831	7.19832	3.2552	7.1943	4.082
130.798	1.1365	135.835	1.2834	7.21307	3.2555	7.20905	4.0817
131.076	1.1359	136.112	1.2837	7.22771	3.2558	7.2238	4.0817
131.354	1.1349	136.39	1.2841	7.24257	3.2558	7.23855	4.0814
131.631	1.134	136.668	1.2847	7.25732	3.2561	7.2533	4.0814
131.909	1.1331	136.946	1.285	7.27196	3.2561	7.26804	4.0811
132.187	1.1325	137.224	1.2853	7.28682	3.2567	7.28279	4.0811
132.464	1.1312	137.501	1.2856	7.30156	3.2567	7.29754	4.0807
132.742	1.1303	137.779	1.2859	7.31631	3.257	7.31218	4.0804
133.02	1.1294	138.057	1.2862	7.33106	3.2573	7.32693	4.0804
133.298	1.1287	138.335	1.2868	7.34581	3.2573	7.34168	4.0801
133.575	1.1278	138.612	1.2868	7.36056	3.2576	7.35642	4.0798
133.853	1.1272	138.89	1.2875	7.37531	3.2579	7.37117	4.0798
134.131	1.1263	139.168	1.2878	7.39006	3.2579	7.38592	4.0795
134.408	1.1253	139.446	1.2881	7.4048	3.2583	7.40067	4.0795
134.686	1.1244	139.724	1.2884	7.41955	3.2586	7.41542	4.0792
134.964	1.1235	140.001	1.2887	7.4343	3.2586	7.43017	4.0789
135.241	1.1225	140.279	1.289	7.44905	3.2589	7.44492	4.0789
135.519	1.1216	140.557	1.2893	7.4638	3.2592	7.45966	4.0786
135.797	1.121	140.835	1.2896	7.47855	3.2595	7.47441	4.0786
136.075	1.1201	141.112	1.2899	7.4933	3.2595	7.48916	4.0783
136.352	1.1191	141.39	1.2903	7.50804	3.2601	7.50391	4.0783
136.63	1.1185	141.668	1.2909	7.52279	3.2604	7.51866	4.078
136.908	1.1176	141.946	1.2912	7.53754	3.2607	7.53341	4.078
137.185	1.1166	142.224	1.2912	7.55229	3.2607	7.54816	4.0776
137.463	1.116	142.501	1.2915	7.56715	3.261	7.56291	4.0773
137.741	1.1148	142.779	1.2921	7.5819	3.2614	7.57754	4.0773
138.018	1.1142	143.057	1.2924	7.59665	3.2614	7.59229	4.077
138.296	1.1129	143.335	1.2924	7.6114	3.2617	7.60704	4.0767
138.574	1.1123	143.612	1.2927	7.62615	3.262	7.62179	4.0767
138.851	1.1114	143.89	1.293	7.64089	3.262	7.63654	4.0764
139.129	1.1104	144.168	1.2934	7.65564	3.2623	7.65128	4.0764
139.407	1.1098	144.446	1.2937	7.67039	3.2626	7.66603	4.0761
139.685	1.1089	144.724	1.294	7.68514	3.2629	7.68078	4.0761
139.962	1.1083	145.001	1.2943	7.69989	3.2629	7.69553	4.0758
140.24	1.107	145.279	1.2943	7.71464	3.2632	7.71028	4.0755
140.518	1.1061	145.557	1.2946	7.7295	3.2635	7.72503	4.0755
140.795	1.1052	145.835	1.2949	7.74425	3.2635	7.73978	4.0752
141.073	1.1046	146.112	1.2952	7.75899	3.2638	7.75453	4.0752
141.351	1.1036	146.39	1.2952	7.77374	3.2641	7.76927	4.0749
141.629	1.103	146.668	1.2955	7.78849	3.2645	7.78402	4.0742
141.906	1.1021	146.946	1.2958	7.80324	3.2645	7.79877	4.0742
142.184	1.1011	147.224	1.2961	7.81799	3.2648	7.81352	4.0739
142.462	1.0999	147.501	1.2961	7.83274	3.2651	7.82827	4.0739
142.739	1.0993	147.779	1.2965	7.84749	3.2651	7.84291	4.0736
143.017	1.0984	148.057	1.2968	7.86223	3.2654	7.85765	4.0736
143.295	1.0977	148.335	1.2971	7.87698	3.2657	7.8724	4.0733
143.572	1.0968	148.612	1.2971	7.89173	3.2657	7.88715	4.073
143.85	1.0959	148.89	1.2974	7.90648	3.266	7.9019	4.073
144.128	1.0953	149.168	1.2977	7.92123	3.2663	7.91665	4.0727
144.406	1.0943	149.446	1.298	7.93598	3.2666	7.9314	4.0727
144.683	1.0934	149.724	1.298	7.95073	3.2666	7.94615	4.0724
144.961	1.0921	150.001	1.2986	7.96547	3.2669	7.96089	4.0724
145.239	1.0915	150.279	1.2989	7.98011	3.2672	7.97564	4.0721
145.516	1.0906	150.557	1.2989	7.99497	3.2672	7.99039	4.0721
145.794	1.09	150.835	1.2992	8.00972	3.2679	8.00514	4.0718
146.072	1.089	151.112	1.2996	8.02447	3.2682	8.01989	4.0714
146.35	1.0881	151.39	1.2996	8.03922	3.2685	8.03464	4.0714
146.627	1.0875	151.668	1.2999	8.05397	3.2685	8.04939	4.0711
146.905	1.0866	151.946	1.3002	8.06872	3.2688	8.06413	4.0711
147.183	1.0859	152.224	1.3005	8.08346	3.2691	8.07888	4.0708
147.46	1.085	152.501	1.3008	8.09821	3.2691	8.09363	4.0708
147.738	1.0838	152.779	1.3011	8.11296	3.2694	8.10827	4.0705
148.016	1.0832	153.057	1.3011	8.12771	3.2697	8.12302	4.0702
148.293	1.0825	153.335	1.3014	8.14246	3.27	8.13777	4.0702
148.571	1.0816	153.613	1.3014	8.15721	3.27	8.15251	4.0699
148.849	1.0807	153.89	1.3017	8.17196	3.2703	8.16726	4.0699
149.126	1.0797	154.168	1.302	8.1867	3.2707	8.18201	4.0696
149.404	1.0791	154.446	1.302	8.20145	3.2707	8.19676	4.0696
149.682	1.0782	154.724	1.3023	8.2162	3.271	8.21151	4.0693
149.96	1.0776	155.001	1.3027	8.23095	3.2713	8.22626	4.0693
150.237	1.0763	155.279	1.3027	8.24581	3.2713	8.24101	4.069
150.515	1.0754	155.557	1.303	8.26056	3.2716	8.25575	4.069
150.793	1.0748	155.835	1.3033	8.2752	3.2719	8.2705	4.0687
151.071	1.0739	156.113	1.3033	8.29006	3.2719	8.28525	4.0683
151.348	1.0732	156.39	1.3036	8.3048	3.2722	8.3	4.0683
151.626	1.0723	156.668	1.3039	8.31955	3.2725	8.31475	4.068
151.904	1.0714	156.946	1.3039	8.3343	3.2728	8.3295	4.068
152.181	1.0708	157.224	1.3042	8.34905	3.2728	8.34425	4.0677
152.459	1.0698	157.501	1.3045	8.3638	3.2731	8.35899	4.0677
152.737	1.0692	157.779	1.3045	8.37855	3.2731	8.37363	4.0674
153.014	1.068	158.057	1.3048	8.3933	3.2734	8.38838	4.0674
153.292	1.0673	158.335	1.3051	8.40804	3.2738	8.40313	4.0671
153.57	1.0664	158.613	1.3051	8.42279	3.2741	8.41788	4.0665
153.847	1.0658	158.89	1.3054	8.43754	3.2741	8.43263	4.0665
154.125	1.0649	159.168	1.3058	8.45229	3.2744	8.44737	4.0662
154.403	1.0639	159.446	1.3058	8.46704	3.2747	8.46212	4.0662
154.681	1.0633	159.724	1.3064	8.4819	3.2747	8.47687	4.0659
154.958	1.0624	160.001	1.3064	8.49654	3.275	8.49162	4.0659
155.236	1.0618	160.279	1.3067	8.5114	3.2753	8.50637	4.0656
155.514	1.0605	160.557	1.307	8.52615	3.2753	8.52112	4.0656
155.791	1.0599	160.835	1.3073	8.54078	3.2759	8.53587	4.0652
156.069	1.059	161.113	1.3073	8.55553	3.2762	8.55061	4.0652
156.347	1.058	161.39	1.3076	8.57039	3.2765	8.56536	4.0649
156.625	1.0574	161.668	1.3079	8.58514	3.2765	8.58011	4.0649
156.902	1.0565	161.946	1.3082	8.59989	3.2769	8.59486	4.0646
157.18	1.0556	162.224	1.3082	8.61464	3.2772	8.60961	4.0646
157.458	1.0549	162.501	1.3085	8.62939	3.2772	8.62436	4.0643
157.735	1.054	162.779	1.3089	8.64413	3.2775	8.63899	4.064
158.013	1.0528	163.057	1.3089	8.65888	3.2778	8.65374	4.064
158.291	1.0522	163.335	1.3092	8.67363	3.2781	8.66849	4.0637
158.568	1.0515	163.613	1.3095	8.68838	3.2781	8.68324	4.0637
158.846	1.0506	163.89	1.3095	8.70313	3.2784	8.69799	4.0634
159.124	1.0497	164.168	1.3095	8.71788	3.2787	8.71274	4.0634
159.402	1.0491	164.446	1.3098	8.73263	3.2787	8.72749	4.0631
159.679	1.0481	164.724	1.3101	8.74737	3.279	8.74223	4.0631
159.957	1.0475	165.001	1.3104	8.76212	3.2793	8.75698	4.0628
160.235	1.0469	165.279	1.3104	8.77687	3.2793	8.77173	4.0628
160.512	1.046	165.557	1.3107	8.79162	3.2796	8.78648	4.0625
160.79	1.0447	165.835	1.3107	8.80637	3.28	8.80123	4.0625
161.068	1.0441	166.113	1.311	8.82112	3.28	8.81598	4.0621
161.345	1.0432	166.39	1.3113	8.83587	3.2803	8.83073	4.0621
161.623	1.0425	166.668	1.3116	8.85061	3.2806	8.84547	4.0618
161.901	1.0416	166.946	1.3116	8.86536	3.2809	8.86022	4.0618
162.179	1.041	167.224	1.312	8.88022	3.2809	8.87497	4.0615
162.456	1.0401	167.501	1.3123	8.89486	3.2812	8.88972	4.0612
162.734	1.0394	167.779	1.3123	8.90961	3.2812	8.90436	4.0612
163.012	1.0388	168.057	1.3126	8.92436	3.2815	8.91911	4.0609
163.289	1.0379	168.335	1.3126	8.93911	3.2818	8.93385	4.0609
163.567	1.037	168.613	1.3129	8.95385	3.2821	8.9486	4.0606
163.845	1.036	168.89	1.3129	8.9686	3.2821	8.96335	4.0606
164.123	1.0354	169.168	1.3132	8.98335	3.2824	8.9781	4.0603
164.4	1.0345	169.446	1.3135	8.9981	3.2828	8.99285	4.0603
164.678	1.0339	169.724	1.3135	9.01285	3.2828	9.0076	4.06
164.956	1.0329	170.001	1.3144	9.0276	3.2831	9.02235	4.06
165.233	1.0323	170.279	1.3144	9.04246	3.2837	9.03709	4.0597
165.511	1.0317	170.557	1.3147	9.05721	3.2837	9.05184	4.0597
165.789	1.0308	170.835	1.3147	9.07184	3.284	9.06659	4.0593
166.066	1.0295	171.113	1.3151	9.0867	3.2843	9.08134	4.0593
166.344	1.0289	171.39	1.3154	9.10145	3.2846	9.09609	4.0587
166.622	1.028	171.668	1.3154	9.11609	3.2846	9.11084	4.0587
166.899	1.0274	171.946	1.3157	9.13095	3.2849	9.12559	4.0584
167.177	1.0264	172.224	1.316	9.1457	3.2852	9.14034	4.0584
167.455	1.0258	172.501	1.316	9.16045	3.2852	9.15508	4.0581
167.733	1.0249	172.779	1.3163	9.1752	3.2855	9.16972	4.0578
168.01	1.0243	173.057	1.3166	9.18994	3.2859	9.18447	4.0578
168.288	1.0233	173.335	1.3169	9.20469	3.2859	9.19922	4.0575
168.566	1.0227	173.613	1.3169	9.21944	3.2862	9.21397	4.0575
168.844	1.0215	173.89	1.3172	9.23419	3.2865	9.22872	4.0575
169.121	1.0208	174.168	1.3175	9.24894	3.2865	9.24346	4.0572
169.399	1.0199	174.446	1.3178	9.26369	3.2868	9.25821	4.0572
169.677	1.019	174.724	1.3178	9.27844	3.2871	9.27296	4.0569
169.954	1.0184	175.001	1.3182	9.29318	3.2871	9.28771	4.0566
170.232	1.0177	175.279	1.3185	9.30793	3.2874	9.30246	4.0566
170.51	1.0168	175.557	1.3188	9.32268	3.2877	9.31721	4.0562
170.787	1.0159	175.835	1.3188	9.33743	3.288	9.33196	4.0562
171.065	1.0153	176.113	1.3191	9.35218	3.288	9.3467	4.0559
171.343	1.0146	176.39	1.3194	9.36693	3.2883	9.36145	4.0559
171.62	1.0134	176.668	1.3197	9.38168	3.2886	9.3762	4.0556
171.898	1.0125	176.946	1.3197	9.39654	3.2886	9.39095	4.0556
172.176	1.0119	177.224	1.32	9.41128	3.289	9.4057	4.0553
172.454	1.0112	177.501	1.32	9.42603	3.2893	9.42045	4.0553
172.731	1.0103	177.779	1.3203	9.44078	3.2893	9.43508	4.055
173.009	1.0097	178.057	1.3206	9.45553	3.2896	9.44983	4.055
173.287	1.0088	178.335	1.3209	9.47028	3.2899	9.46458	4.0547
173.564	1.0081	178.613	1.3213	9.48503	3.2902	9.47933	4.0547
173.842	1.0072	178.89	1.3213	9.49978	3.2902	9.49408	4.0544
174.12	1.0066	179.168	1.3216	9.51453	3.2905	9.50883	4.0544
174.398	1.0053	179.446	1.3222	9.52927	3.2908	9.52358	4.0541
174.675	1.0047	179.724	1.3222	9.54391	3.2908	9.53832	4.0541
174.953	1.0041	180.001	1.3225	9.55877	3.2914	9.55307	4.0538
175.231	1.0035	180.279	1.3228	9.57352	3.2917	9.56782	4.0538
175.508	1.0026	180.557	1.3231	9.58827	3.2917	9.58257	4.0535
175.786	1.0016	180.835	1.3231	9.60302	3.2921	9.59732	4.0535
176.064	1.001	181.113	1.3234	9.61777	3.2924	9.61207	4.0531
176.341	1.0001	181.39	1.3234	9.63251	3.2924	9.62682	4.0531
176.619	0.9995	181.668	1.3237	9.64726	3.2927	9.64156	4.0528
176.897	0.9982	181.946	1.324	9.66201	3.293	9.65631	4.0528
177.175	0.9976	182.224	1.3244	9.67676	3.293	9.67106	4.0525
177.452	0.9967	182.501	1.3244	9.69151	3.2933	9.68581	4.0525
177.73	0.996	182.779	1.3247	9.70626	3.2936	9.70045	4.0522
178.008	0.9954	183.057	1.325	9.72101	3.2936	9.7152	4.0522
178.285	0.9945	183.335	1.325	9.73575	3.2939	9.72994	4.0519
178.563	0.9936	183.613	1.3253	9.7505	3.2942	9.74469	4.0519
178.841	0.9929	183.89	1.3253	9.76525	3.2945	9.75944	4.0516
179.119	0.9923	184.168	1.3256	9.78	3.2945	9.77419	4.0516
179.396	0.9914	184.446	1.3256	9.79475	3.2948	9.78894	4.051
179.674	0.9902	184.724	1.3259	9.8095	3.2952	9.80369	4.051
179.952	0.9895	185.001	1.3262	9.82425	3.2952	9.81844	4.0507
180.229	0.9886	185.279	1.3262	9.83899	3.2955	9.83318	4.0507
180.507	0.988	185.557	1.3265	9.85374	3.2958	9.84793	4.0504
180.785	0.9871	185.835	1.3268	9.86849	3.2958	9.86268	4.0504
181.062	0.9864	186.113	1.3268	9.88324	3.2961	9.87743	4.05
181.34	0.9855	186.39	1.3271	9.89799	3.2964	9.89218	4.05
181.618	0.9849	186.668	1.3271	9.91274	3.2964	9.90693	4.0497
181.895	0.984	186.946	1.3275	9.92749	3.2967	9.92168	4.0497
182.173	0.9833	187.224	1.3275	9.94223	3.297	9.93642	4.0494
182.451	0.9821	187.501	1.3278	9.95698	3.297	9.95117	4.0494
182.729	0.9815	187.779	1.3281	9.97173	3.2973	9.96581	4.0491
183.006	0.9805	188.057	1.3284	9.98648	3.2976	9.98056	4.0491
183.284	0.9799	188.335	1.3284	10.0012	3.2976	9.99531	4.0488
183.562	0.9793	188.613	1.3287	10.016	3.2979	10.0101	4.0488
183.839	0.9784	188.89	1.3287	10.0307	3.2983	10.0248	4.0485
184.117	0.9778	189.168	1.329	10.0455	3.2983	10.0396	4.0485
184.395	0.9768	189.446	1.3293	10.0602	3.2986	10.0543	4.0482
184.673	0.9762	189.724	1.3293	10.075	3.2989	10.0691	4.0482
184.95	0.9753	190.001	1.3299	10.0897	3.2995	10.0838	4.0479
185.228	0.9743	190.279	1.3302	10.1045	3.2995	10.0985	4.0479
185.506	0.9737	190.557	1.3302	10.1192	3.2998	10.1133	4.0476
185.783	0.9728	190.835	1.3306	10.134	3.3001	10.128	4.0476
186.061	0.9719	191.113	1.3306	10.1488	3.3001	10.1428	4.0473
186.339	0.9712	191.39	1.3309	10.1636	3.3004	10.1575	4.0473
186.617	0.9703	191.668	1.3312	10.1783	3.3007	10.1723	4.0469
186.894	0.9697	191.946	1.3312	10.1931	3.3007	10.187	4.0469
187.172	0.9691	192.224	1.3315	10.2077	3.301	10.2018	4.0466
187.45	0.9681	192.501	1.3318	10.2226	3.3014	10.2165	4.0466
187.727	0.9675	192.779	1.3318	10.2373	3.3014	10.2312	4.0466
188.005	0.9663	193.057	1.3321	10.2521	3.3017	10.2459	4.0463
188.283	0.9657	193.335	1.3324	10.2668	3.302	10.2607	4.046
188.56	0.9647	193.613	1.3324	10.2816	3.302	10.2754	4.046
188.838	0.9641	193.89	1.3327	10.2963	3.3023	10.2902	4.0457
189.116	0.9632	194.168	1.3327	10.3111	3.3026	10.3049	4.0457
189.393	0.9626	194.446	1.3333	10.3258	3.3026	10.3197	4.0454
189.671	0.9619	194.724	1.3333	10.3406	3.3029	10.3344	4.0454
189.949	0.961	195.001	1.3337	10.3553	3.3032	10.3492	4.0451
190.227	0.9604	195.279	1.334	10.3701	3.3032	10.3639	4.0451
190.504	0.9592	195.557	1.334	10.3848	3.3035	10.3787	4.0451
190.782	0.9585	195.835	1.3343	10.3995	3.3038	10.3934	4.0448
191.06	0.9579	196.113	1.3346	10.4144	3.3038	10.4082	4.0448
191.338	0.957	196.39	1.3346	10.4291	3.3041	10.4229	4.0445
191.615	0.9564	196.668	1.3349	10.4439	3.3045	10.4376	4.0445
191.893	0.9557	196.946	1.3352	10.4587	3.3045	10.4524	4.0442
192.171	0.9551	197.224	1.3355	10.4734	3.3048	10.4672	4.0442
192.448	0.9542	197.501	1.3358	10.4882	3.3051	10.4819	4.0438
192.726	0.9536	197.779	1.3358	10.5029	3.3051	10.4965	4.0438
193.004	0.9526	198.057	1.3361	10.5176	3.3054	10.5113	4.0432
193.281	0.952	198.335	1.3364	10.5324	3.3057	10.526	4.0432
193.559	0.9511	198.613	1.3368	10.5472	3.306	10.5408	4.0429
193.837	0.9502	198.89	1.3368	10.5619	3.306	10.5555	4.0429
194.114	0.9495	199.168	1.3371	10.5767	3.3063	10.5703	4.0426
194.392	0.9489	199.446	1.3377	10.5914	3.3066	10.585	4.0426
194.67	0.948	199.724	1.338	10.6061	3.3066	10.5998	4.0423
194.948	0.9474	200.001	1.338	10.6209	3.3072	10.6145	4.042
195.225	0.9464	200.279	1.3383	10.6356	3.3076	10.6293	4.042
195.503	0.9458	200.557	1.3386	10.6504	3.3076	10.644	4.042
195.781	0.9449	200.835	1.3389	10.6651	3.3079	10.6588	4.0417
196.058	0.9443	201.113	1.3389	10.6799	3.3082	10.6735	4.0417
196.336	0.943	201.39	1.3392	10.6946	3.3082	10.6883	4.0414
196.614	0.9424	201.668	1.3395	10.7094	3.3085	10.703	4.0414
196.892	0.9418	201.946	1.3395	10.7241	3.3088	10.7178	4.0411
197.169	0.9409	202.224	1.3399	10.7389	3.3088	10.7325	4.0411
197.447	0.9402	202.501	1.3402	10.7536	3.3091	10.7473	4.0407
197.725	0.9393	202.779	1.3405	10.7684	3.3094	10.7619	4.0407
198.002	0.9387	203.057	1.3408	10.7831	3.3094	10.7767	4.0404
198.28	0.9378	203.335	1.3411	10.7979	3.3097	10.7914	4.0404
198.558	0.9371	203.613	1.3411	10.8126	3.31	10.8062	4.0401
198.835	0.9365	203.89	1.3414	10.8274	3.3103	10.8209	4.0401
199.113	0.9353	204.168	1.3417	10.8421	3.3103	10.8356	4.0401
199.391	0.9347	204.446	1.342	10.8569	3.3107	10.8504	4.0398
199.669	0.9337	204.724	1.342	10.8716	3.311	10.8651	4.0398
199.946	0.9331	205.001	1.3423	10.8864	3.311	10.8799	4.0395
200.224	0.9325	205.279	1.3426	10.9011	3.3113	10.8946	4.0392
200.502	0.9319	205.557	1.343	10.9159	3.3116	10.9094	4.0392
200.779	0.9309	205.835	1.3433	10.9306	3.3116	10.9241	4.0392
201.057	0.9303	206.113	1.3433	10.9454	3.3119	10.9389	4.0389
201.335	0.9294	206.39	1.3436	10.9601	3.3119	10.9536	4.0389
201.613	0.9288	206.668	1.3439	10.9749	3.3122	10.9684	4.0386
201.89	0.9275	206.946	1.3442	10.9896	3.3125	10.9831	4.0386
202.168	0.9269	207.224	1.3445	11.0044	3.3128	10.9979	4.0383
202.446	0.9263	207.501	1.3445	11.0191	3.3128	11.0126	4.038
202.723	0.9257	207.779	1.3448	11.0338	3.3131	11.0273	4.038
203.001	0.9247	208.057	1.3454	11.0486	3.3134	11.042	4.038
203.279	0.9241	208.335	1.3457	11.0633	3.3134	11.0568	4.0376
203.556	0.9232	208.613	1.3457	11.0781	3.3138	11.0715	4.0376
203.834	0.9226	208.89	1.3461	11.0929	3.3141	11.0863	4.0373
204.112	0.9219	209.168	1.3464	11.1076	3.3141	11.101	4.0373
204.389	0.921	209.446	1.3467	11.1224	3.3144	11.1158	4.037
204.667	0.9201	209.724	1.347	11.1371	3.315	11.1305	4.037
204.945	0.9192	210.001	1.347	11.1518	3.315	11.1453	4.0367
205.223	0.9185	210.279	1.3473	11.1666	3.3153	11.16	4.0367
205.5	0.9176	210.557	1.3476	11.1813	3.3156	11.1747	4.0364
205.778	0.917	210.835	1.3479	11.1961	3.3156	11.1895	4.0364
206.056	0.9164	211.113	1.3482	11.2108	3.3159	11.2043	4.0361
206.333	0.9154	211.39	1.3482	11.2256	3.3162	11.219	4.0361
206.611	0.9148	211.668	1.3485	11.2403	3.3162	11.2337	4.0358
206.889	0.9139	211.946	1.3488	11.2551	3.3165	11.2485	4.0358
207.167	0.9133	212.224	1.3488	11.2698	3.3169	11.2632	4.0352
207.444	0.9123	212.501	1.3492	11.2846	3.3169	11.278	4.0352
207.722	0.9114	212.779	1.3495	11.2993	3.3172	11.2926	4.0352
208	0.9108	213.057	1.3498	11.3141	3.3175	11.3074	4.0349
208.277	0.9099	213.335	1.3501	11.3288	3.3175	11.3221	4.0345
208.555	0.9092	213.613	1.3501	11.3436	3.3178	11.3369	4.0345
208.833	0.9083	213.89	1.3504	11.3583	3.3181	11.3516	4.0342
209.111	0.9077	214.168	1.3507	11.3731	3.3181	11.3664	4.0342
209.388	0.9071	214.446	1.351	11.3878	3.3184	11.3811	4.0339
209.666	0.9064	214.724	1.351	11.4026	3.3187	11.3959	4.0339
209.944	0.9055	215.001	1.3513	11.4173	3.3187	11.4106	4.0336
210.221	0.9049	215.279	1.3516	11.4321	3.319	11.4254	4.0336
210.499	0.904	215.557	1.3519	11.4469	3.3193	11.4401	4.0333
210.777	0.903	215.835	1.3519	11.4617	3.3193	11.4549	4.0333
211.054	0.9024	216.113	1.3523	11.4763	3.3196	11.4696	4.0333
211.332	0.9018	216.39	1.3526	11.4912	3.32	11.4844	4.033
211.61	0.9012	216.668	1.3529	11.5059	3.32	11.4991	4.033
211.887	0.9002	216.946	1.3535	11.5206	3.3203	11.5138	4.0327
212.165	0.8996	217.224	1.3535	11.5353	3.3206	11.5286	4.0327
212.443	0.8987	217.501	1.3538	11.5501	3.3206	11.5434	4.0324
212.721	0.8981	217.779	1.3541	11.5648	3.3209	11.558	4.0324
212.998	0.8971	218.057	1.3544	11.5795	3.3212	11.5727	4.0321
213.276	0.8962	218.335	1.3544	11.5943	3.3212	11.5875	4.0321
213.554	0.8956	218.613	1.3547	11.609	3.3215	11.6022	4.0318
213.831	0.8947	218.89	1.355	11.6239	3.3215	11.617	4.0318
214.109	0.894	219.168	1.3554	11.6387	3.3218	11.6317	4.0314
214.387	0.8931	219.446	1.3557	11.6534	3.3221	11.6465	4.0314
214.665	0.8925	219.724	1.3557	11.6682	3.3227	11.6612	4.0311
214.942	0.8916	220.001	1.356	11.6829	3.3227	11.676	4.0311
215.22	0.8909	220.279	1.3563	11.6975	3.3231	11.6907	4.0308
215.498	0.8903	220.557	1.3563	11.7123	3.3234	11.7055	4.0308
215.775	0.8897	220.835	1.3566	11.7271	3.3234	11.7202	4.0305
216.053	0.8885	221.113	1.3569	11.7419	3.3237	11.735	4.0305
216.331	0.8875	221.39	1.3572	11.7567	3.324	11.7497	4.0302
216.608	0.8869	221.668	1.3575	11.7714	3.324	11.7645	4.0302
216.886	0.886	221.946	1.3575	11.7861	3.3243	11.7792	4.0299
217.164	0.8857	222.224	1.3578	11.8009	3.3243	11.794	4.0299
217.442	0.8847	222.501	1.3581	11.8156	3.3246	11.8087	4.0296
217.719	0.8838	222.779	1.3585	11.8304	3.3249	11.8233	4.0296
217.997	0.8832	223.057	1.3588	11.8451	3.3249	11.8381	4.0293
218.275	0.8826	223.335	1.3588	11.8599	3.3252	11.8529	4.0293
218.552	0.8816	223.613	1.3591	11.8746	3.3255	11.8676	4.029
218.83	0.8807	223.89	1.3594	11.8894	3.3258	11.8824	4.029
219.108	0.8801	224.168	1.3597	11.9041	3.3258	11.8971	4.0287
219.386	0.8792	224.446	1.3597	11.9189	3.3262	11.9118	4.0287
219.663	0.8785	224.724	1.36	11.9336	3.3262	11.9266	4.0283
219.941	0.8779	225.001	1.3603	11.9484	3.3265	11.9413	4.0283
220.219	0.8773	225.279	1.3606	11.9631	3.3268	11.9561	4.028
220.496	0.8764	225.557	1.3612	11.9779	3.3268	11.9708	4.028
220.774	0.8758	225.835	1.3616	11.9926	3.3271	11.9856	4.0274
221.052	0.8751	226.113	1.3616	12.0074	3.3274	12.0003	4.0274
221.329	0.8742	226.39	1.3619	12.0222	3.3274	12.0151	4.0271
221.607	0.873	226.668	1.3622	12.0369	3.3277	12.0298	4.0271
221.885	0.8723	226.946	1.3625	12.0516	3.328	12.0446	4.0271
222.162	0.8717	227.224	1.3625	12.0664	3.328	12.0593	4.0268
222.44	0.8711	227.501	1.3628	12.0811	3.3283	12.0741	4.0268
222.718	0.8702	227.779	1.3631	12.0959	3.3283	12.0887	4.0265
222.996	0.8696	228.057	1.3631	12.1107	3.3286	12.1035	4.0262
223.273	0.8686	228.335	1.3634	12.1254	3.3289	12.1182	4.0262
223.551	0.868	228.613	1.3637	12.1401	3.3293	12.133	4.0259
223.829	0.8674	228.89	1.364	12.155	3.3293	12.1477	4.0259
224.106	0.8668	229.168	1.3643	12.1696	3.3296	12.1625	4.0259
224.384	0.8658	229.446	1.3647	12.1844	3.3299	12.1772	4.0256
224.662	0.8649	229.724	1.365	12.1991	3.3299	12.192	4.0256
224.94	0.864	230.001	1.365	12.2139	3.3302	12.2067	4.0252
225.217	0.8634	230.279	1.3653	12.2286	3.3302	12.2215	4.0252
225.495	0.8627	230.557	1.3656	12.2433	3.3308	12.2362	4.0249
225.773	0.8621	230.835	1.3656	12.2581	3.3311	12.2509	4.0249
226.05	0.8612	231.113	1.3659	12.2729	3.3311	12.2657	4.0246
226.328	0.8606	231.39	1.3662	12.2877	3.3314	12.2805	4.0246
226.606	0.8596	231.668	1.3665	12.3024	3.3317	12.2952	4.0243
226.883	0.859	231.946	1.3668	12.3171	3.3317	12.3099	4.0243
227.161	0.8584	232.224	1.3671	12.3318	3.332	12.3247	4.024
227.439	0.8572	232.501	1.3671	12.3466	3.332	12.3394	4.024
227.717	0.8565	232.779	1.3674	12.3613	3.3324	12.3541	4.0237
227.994	0.8559	233.057	1.3678	12.3761	3.3327	12.3688	4.0237
228.272	0.8553	233.335	1.3681	12.3908	3.333	12.3836	4.0234
228.55	0.8544	233.613	1.3684	12.4056	3.333	12.3983	4.0234
228.827	0.8537	233.89	1.3684	12.4203	3.3333	12.4131	4.0231
229.105	0.8531	234.168	1.3693	12.4351	3.3333	12.4278	4.0231
229.383	0.8525	234.446	1.3696	12.4498	3.3336	12.4426	4.0228
229.661	0.8516	234.724	1.3699	12.4647	3.3339	12.4573	4.0228
229.938	0.851	235.001	1.3699	12.4793	3.3339	12.4721	4.0225
230.216	0.8497	235.279	1.3702	12.4942	3.3342	12.4868	4.0225
230.494	0.8491	235.557	1.3705	12.5089	3.3342	12.5016	4.0221
230.771	0.8485	235.835	1.3709	12.5237	3.3345	12.5163	4.0218
231.049	0.8475	236.113	1.3712	12.5384	3.3348	12.5311	4.0218
231.327	0.8469	236.39	1.3715	12.5532	3.3351	12.5458	4.0218
231.604	0.8463	236.668	1.3718	12.5679	3.3351	12.5606	4.0215
231.882	0.8454	236.946	1.3721	12.5827	3.3355	12.5753	4.0215
232.16	0.8451	237.224	1.3721	12.5974	3.3355	12.5901	4.0212
232.438	0.8441	237.501	1.3724	12.6122	3.3358	12.6048	4.0212
232.715	0.8435	237.779	1.3727	12.6269	3.3361	12.6194	4.0209
232.993	0.8426	238.057	1.373	12.6418	3.3361	12.6342	4.0209
233.271	0.8417	238.335	1.3733	12.6565	3.3364	12.6489	4.0206
233.548	0.841	238.613	1.3736	12.6713	3.3367	12.6637	4.0203
233.826	0.8401	238.89	1.374	12.686	3.3367	12.6784	4.0203
234.104	0.8395	239.168	1.3743	12.7007	3.337	12.6932	4.0197
234.381	0.8389	239.446	1.3746	12.7154	3.337	12.7079	4.0197
234.659	0.8382	239.724	1.3749	12.7303	3.3373	12.7227	4.0194
234.937	0.8373	240.002	1.3752	12.745	3.3376	12.7374	4.0194
235.214	0.8367	240.279	1.3755	12.7598	3.3376	12.7522	4.0194
235.492	0.8361	240.557	1.3758	12.7745	3.3379	12.7669	4.019
235.77	0.8351	240.835	1.3761	12.7893	3.3386	12.7817	4.019
236.048	0.8345	241.113	1.3761	12.804	3.3386	12.7964	4.0187
236.325	0.8336	241.39	1.3771	12.8188	3.3389	12.8112	4.0184
236.603	0.8327	241.668	1.3771	12.8335	3.3392	12.8259	4.0184
236.881	0.832	241.946	1.3777	12.8483	3.3392	12.8407	4.0181
237.158	0.8314	242.224	1.3777	12.863	3.3395	12.8554	4.0181
237.436	0.8308	242.502	1.378	12.8778	3.3395	12.8702	4.0181
237.714	0.8299	242.779	1.3783	12.8925	3.3398	12.8848	4.0178
237.992	0.8293	243.057	1.3786	12.9073	3.3401	12.8995	4.0175
238.269	0.8286	243.335	1.3789	12.922	3.3401	12.9143	4.0175
238.547	0.828	243.613	1.3792	12.9368	3.3404	12.9291	4.0172
238.825	0.8274	243.891	1.3795	12.9515	3.3407	12.9438	4.0172
239.102	0.8262	244.168	1.3795	12.9663	3.3407	12.9586	4.0169
239.38	0.8255	244.446	1.3802	12.981	3.341	12.9733	4.0169
239.658	0.8249	244.724	1.3802	12.9959	3.341	12.988	4.0166
239.935	0.824	245.002	1.3808	13.0105	3.3413	13.0028	4.0166
240.213	0.8234	245.279	1.3811	13.0254	3.3417	13.0175	4.0163
240.491	0.8227	245.557	1.3811	13.0401	3.3417	13.0323	4.0163
240.769	0.8221	245.835	1.3817	13.0549	3.342	13.047	4.0159
241.046	0.8215	246.113	1.382	13.0696	3.342	13.0618	4.0159
241.324	0.8206	246.391	1.3823	13.0844	3.3423	13.0765	4.0156
241.602	0.82	246.668	1.3826	13.0991	3.3426	13.0913	4.0156
241.879	0.8193	246.946	1.3829	13.1138	3.3426	13.106	4.0153
242.157	0.8184	247.224	1.3833	13.1286	3.3429	13.1208	4.0153
242.435	0.8175	247.502	1.3836	13.1433	3.3429	13.1355	4.015
242.713	0.8169	247.779	1.3839	13.1581	3.3432	13.1502	4.0147
242.99	0.8162	248.057	1.3842	13.1729	3.3432	13.1649	4.0147
243.268	0.8156	248.335	1.3848	13.1876	3.3435	13.1797	4.0144
243.546	0.8147	248.613	1.3851	13.2023	3.3438	13.1944	4.0144
243.823	0.8141	248.891	1.3854	13.2171	3.3438	13.2092	4.0141
244.101	0.8134	249.168	1.3854	13.2318	3.3441	13.2239	4.0141
244.379	0.8125	249.446	1.386	13.2466	3.3444	13.2387	4.0138
244.656	0.8119	249.724	1.3864	13.2613	3.3444	13.2534	4.0138
244.934	0.8113	250.002	1.3867	13.2761	3.3448	13.2682	4.0135
245.212	0.8103	250.279	1.3867	13.2908	3.3448	13.2829	4.0135
245.489	0.8094	250.557	1.3873	13.3056	3.3451	13.2977	4.0132
245.767	0.8088	250.835	1.3876	13.3203	3.3454	13.3124	4.0128
246.045	0.8082	251.113	1.3879	13.3351	3.3454	13.3271	4.0128
246.323	0.8076	251.391	1.3882	13.3498	3.3457	13.3419	4.0125
246.6	0.8066	251.668	1.3885	13.3646	3.3463	13.3567	4.0125
246.878	0.806	251.946	1.3888	13.3793	3.3463	13.3714	4.0125
247.156	0.8054	252.224	1.3891	13.3941	3.3466	13.3862	4.0122
247.433	0.8048	252.502	1.3895	13.4088	3.3469	13.4009	4.0116
247.711	0.8038	252.779	1.3898	13.4236	3.3469	13.4155	4.0116
247.989	0.8029	253.057	1.3901	13.4383	3.3469	13.4303	4.0113
248.267	0.802	253.335	1.3904	13.4531	3.3472	13.445	4.0113
248.544	0.8014	253.613	1.3907	13.4678	3.3475	13.4598	4.011
248.822	0.8007	253.891	1.391	13.4826	3.3475	13.4745	4.011
249.1	0.8001	254.168	1.3913	13.4973	3.3479	13.4893	4.0107
249.377	0.7992	254.446	1.3916	13.5121	3.3482	13.504	4.0104
249.655	0.7986	254.724	1.3919	13.5268	3.3482	13.5188	4.0104
249.933	0.7979	255.002	1.3929	13.5416	3.3485	13.5335	4.0101
250.21	0.7973	255.279	1.3929	13.5563	3.3485	13.5483	4.0101
250.488	0.7964	255.557	1.3935	13.5711	3.3488	13.563	4.0097
250.766	0.7958	255.835	1.3938	13.5858	3.3488	13.5778	4.0097
251.044	0.7948	256.113	1.3941	13.6006	3.3491	13.5925	4.0094
251.321	0.7939	256.39	1.3944	13.6153	3.3494	13.6073	4.0094
251.599	0.7933	256.668	1.3947	13.6301	3.3494	13.622	4.0091
251.877	0.7927	256.946	1.395	13.6448	3.3497	13.6368	4.0088
252.154	0.7921	257.224	1.3953	13.6595	3.35	13.6515	4.0088
252.432	0.7911	257.502	1.396	13.6743	3.35	13.6663	4.0085
252.71	0.7905	257.779	1.396	13.689	3.3503	13.6809	4.0085
252.988	0.7899	258.057	1.3966	13.7038	3.3503	13.6956	4.0082
253.265	0.789	258.335	1.3969	13.7186	3.3506	13.7104	4.0082
253.543	0.7883	258.613	1.3972	13.7334	3.351	13.7251	4.0079
253.821	0.7877	258.89	1.3975	13.748	3.351	13.7399	4.0076
254.098	0.7868	259.168	1.3981	13.7629	3.3513	13.7546	4.0076
254.376	0.7859	259.446	1.3981	13.7776	3.3513	13.7694	4.0076
254.654	0.7852	259.724	1.3984	13.7924	3.3516	13.7841	4.0073
254.931	0.7846	260.002	1.3991	13.8072	3.3516	13.7989	4.007
255.209	0.7837	260.279	1.3994	13.8219	3.3519	13.8136	4.007
255.487	0.7831	260.557	1.3997	13.8367	3.3522	13.8284	4.0066
255.764	0.7824	260.835	1.4003	13.8514	3.3522	13.8431	4.0063
256.042	0.7818	261.113	1.4009	13.8661	3.3525	13.8579	4.0063
256.32	0.7809	261.39	1.4012	13.8809	3.3525	13.8726	4.0063
256.598	0.7803	261.668	1.4015	13.8956	3.3528	13.8874	4.006
256.875	0.7793	261.946	1.4019	13.9105	3.3528	13.9021	4.0057
257.153	0.7787	262.224	1.4022	13.9253	3.3531	13.9169	4.0057
257.431	0.7778	262.502	1.4025	13.94	3.3534	13.9316	4.0054
257.708	0.7775	262.779	1.4031	13.9548	3.3534	13.9463	4.0054
257.986	0.7765	263.057	1.4034	13.9695	3.3537	13.961	4.0051
258.264	0.7759	263.335	1.4037	13.9842	3.3537	13.9757	4.0051
258.541	0.7753	263.613	1.4043	13.999	3.3544	13.9905	4.0048
258.819	0.7747	263.89	1.4046	14.0137	3.3547	14.0053	4.0045
259.097	0.7741	264.168	1.405	14.0285	3.3547	14.02	4.0045
259.375	0.7731	264.446	1.4056	14.0432	3.355	14.0348	4.0039
259.652	0.7725	264.724	1.4059	14.058	3.355	14.0495	4.0035
259.93	0.7716	265.002	1.4062	14.0727	3.3553	14.0642	4.0035
260.208	0.771	265.279	1.4065	14.0875	3.3553	14.079	4.0032
260.485	0.77	265.557	1.4071	14.1022	3.3556	14.0937	4.0032
260.763	0.7694	265.835	1.4074	14.117	3.3556	14.1085	4.0029
261.041	0.7688	266.113	1.4081	14.1317	3.3559	14.1232	4.0026
261.318	0.7682	266.39	1.4087	14.1465	3.3562	14.138	4.0026
261.596	0.7672	266.668	1.409	14.1612	3.3562	14.1527	4.0023
261.874	0.7666	266.946	1.4096	14.176	3.3565	14.1675	4.0023
262.152	0.766	267.224	1.4099	14.1907	3.3565	14.1822	4.002
262.429	0.7654	267.502	1.4102	14.2055	3.3568	14.197	4.002
262.707	0.7648	267.779	1.4105	14.2202	3.3572	14.2116	4.0017
262.985	0.7635	268.057	1.4112	14.235	3.3572	14.2264	4.0014
263.262	0.7629	268.335	1.4115	14.2497	3.3575	14.2411	4.0014
263.54	0.7623	268.613	1.4118	14.2645	3.3575	14.2559	4.0011
263.818	0.7617	268.89	1.4124	14.2792	3.3578	14.2706	4.0011
264.096	0.7607	269.168	1.4127	14.294	3.3578	14.2854	4.0008
264.373	0.7601	269.446	1.413	14.3087	3.3581	14.3001	4.0004
264.651	0.7595	269.724	1.4136	14.3235	3.3584	14.3149	4.0004
264.929	0.7589	270.002	1.414	14.3382	3.3584	14.3296	4.0001
265.206	0.7579	270.279	1.4143	14.353	3.3587	14.3444	4.0001
265.484	0.7573	270.557	1.4149	14.3677	3.3587	14.3591	3.9998
265.762	0.7567	270.835	1.4152	14.3825	3.359	14.3738	3.9995
266.039	0.7558	271.113	1.4155	14.3972	3.359	14.3886	3.9992
266.317	0.7548	271.39	1.4164	14.412	3.3593	14.4033	3.9992
266.595	0.7542	271.668	1.4167	14.4267	3.3593	14.4181	3.9992
266.873	0.7536	271.946	1.4174	14.4414	3.3596	14.4329	3.9989
267.15	0.753	272.224	1.4177	14.4562	3.3596	14.4476	3.9986
267.428	0.7524	272.502	1.4183	14.471	3.3599	14.4624	3.9986
267.706	0.7514	272.779	1.4186	14.4857	3.3599	14.477	3.9983
267.983	0.7508	273.057	1.4192	14.5005	3.3603	14.4917	3.998
268.261	0.7502	273.335	1.4195	14.5152	3.3606	14.5065	3.998
268.539	0.7496	273.613	1.4198	14.5299	3.3606	14.5212	3.9977
268.817	0.7486	273.89	1.4205	14.5447	3.3609	14.536	3.9973
269.094	0.7477	274.168	1.4208	14.5594	3.3609	14.5507	3.9973
269.372	0.7471	274.446	1.4214	14.5742	3.3612	14.5655	3.997
269.65	0.7465	274.724	1.4217	14.5889	3.3612	14.5802	3.9967
269.927	0.7459	275.002	1.4223	14.6037	3.3615	14.595	3.9967
270.205	0.7449	275.279	1.4226	14.6184	3.3621	14.6097	3.9961
270.483	0.7443	275.557	1.4233	14.6332	3.3621	14.6245	3.9961
270.76	0.7437	275.835	1.4239	14.6479	3.3624	14.6392	3.9958
271.038	0.7431	276.113	1.4245	14.6627	3.3624	14.654	3.9958
271.316	0.7424	276.39	1.4248	14.6774	3.3627	14.6687	3.9955
271.594	0.7415	276.668	1.4254	14.6922	3.3627	14.6835	3.9952
271.871	0.7409	276.946	1.4257	14.7069	3.363	14.6982	3.9952
272.149	0.74	277.224	1.4264	14.7218	3.363	14.713	3.9949
272.427	0.7393	277.502	1.4267	14.7365	3.3634	14.7277	3.9946
272.704	0.7387	277.779	1.4273	14.7513	3.3634	14.7424	3.9946
272.982	0.7381	278.057	1.4276	14.766	3.3637	14.7571	3.9942
273.26	0.7375	278.335	1.4282	14.7808	3.3637	14.7718	3.9939
273.537	0.7366	278.613	1.4288	14.7955	3.364	14.7866	3.9939
273.815	0.7359	278.89	1.4291	14.8103	3.3643	14.8013	3.9936
274.093	0.7353	279.168	1.4298	14.825	3.3643	14.8161	3.9933
274.37	0.7347	279.446	1.4301	14.8398	3.3646	14.8308	3.9933
274.648	0.7341	279.724	1.4307	14.8545	3.3646	14.8456	3.993
274.926	0.7331	280.002	1.431	14.8693	3.3649	14.8603	3.9927
275.204	0.7322	280.279	1.4319	14.884	3.3649	14.8751	3.9927
275.481	0.7316	280.557	1.4326	14.8988	3.3652	14.8898	3.9924
275.759	0.731	280.835	1.4332	14.9135	3.3652	14.9046	3.9924
276.037	0.7304	281.113	1.4335	14.9283	3.3655	14.9193	3.9921
276.315	0.7297	281.39	1.4341	14.943	3.3655	14.9341	3.9918
276.592	0.7291	281.668	1.4344	14.9578	3.3658	14.9488	3.9918
276.87	0.7282	281.946	1.435	14.9725	3.3658	14.9636	3.9915
277.148	0.7276	282.224	1.4357	14.9873	3.3661	14.9783	3.9911
277.425	0.7269	282.502	1.4363	15.002	3.3661	14.9931	3.9911
277.703	0.726	282.779	1.4369	15.0168	3.3665	15.0077	3.9908
277.981	0.7257	283.057	1.4375	15.0315	3.3665	15.0225	3.9905
278.258	0.7251	283.335	1.4378	15.0464	3.3668	15.0372	3.9905
278.536	0.7238	283.613	1.4384	15.061	3.3668	15.052	3.9902
278.814	0.7232	283.891	1.4391	15.0757	3.3671	15.0667	3.9899
279.091	0.7226	284.168	1.4397	15.0906	3.3674	15.0815	3.9896
279.369	0.722	284.446	1.4403	15.1054	3.3674	15.0962	3.9896
279.647	0.7214	284.724	1.4409	15.1201	3.3677	15.111	3.9893
279.925	0.7207	285.002	1.4412	15.1349	3.3677	15.1257	3.9893
280.202	0.7198	285.279	1.4419	15.1496	3.368	15.1404	3.989
280.48	0.7192	285.557	1.4425	15.1644	3.368	15.1552	3.9884
280.758	0.7186	285.835	1.4431	15.1791	3.3683	15.1699	3.9884
281.035	0.718	286.113	1.4437	15.1938	3.3683	15.1847	3.988
281.313	0.7173	286.391	1.444	15.2086	3.3686	15.1994	3.9877
281.591	0.7164	286.668	1.4446	15.2233	3.3686	15.2142	3.9877
281.868	0.7158	286.946	1.4453	15.2381	3.3689	15.2289	3.9874
282.146	0.7149	287.224	1.4459	15.2529	3.3689	15.2437	3.9871
282.424	0.7142	287.502	1.4465	15.2676	3.3692	15.2584	3.9871
282.702	0.7136	287.779	1.4474	15.2823	3.3692	15.2731	3.9868
282.979	0.713	288.057	1.4477	15.2972	3.3699	15.2878	3.9865
283.257	0.7124	288.335	1.4487	15.312	3.3699	15.3026	3.9865
283.535	0.7118	288.613	1.449	15.3267	3.3702	15.3173	3.9862
283.812	0.7111	288.891	1.4496	15.3415	3.3702	15.3321	3.9859
284.09	0.7102	289.168	1.4502	15.3562	3.3705	15.3468	3.9859
284.368	0.7096	289.446	1.4508	15.371	3.3705	15.3616	3.9856
284.646	0.7087	289.724	1.4515	15.3857	3.3708	15.3763	3.9853
284.923	0.708	290.002	1.4521	15.4004	3.3708	15.3911	3.9853
285.201	0.7074	290.279	1.4527	15.4152	3.3711	15.4058	3.9849
285.479	0.7068	290.557	1.4533	15.4299	3.3714	15.4206	3.9846
285.756	0.7059	290.835	1.4539	15.4447	3.3714	15.4353	3.9846
286.034	0.7052	291.113	1.4546	15.4594	3.3714	15.4501	3.9843
286.312	0.7049	291.391	1.4555	15.4742	3.3717	15.4648	3.984
286.589	0.704	291.668	1.4561	15.4889	3.372	15.4795	3.984
286.867	0.7034	291.946	1.4567	15.5037	3.372	15.4943	3.9837
287.145	0.7028	292.224	1.4574	15.5184	3.3723	15.5091	3.9834
287.423	0.7021	292.502	1.458	15.5332	3.3723	15.5238	3.9831
287.7	0.7012	292.779	1.4586	15.5479	3.3723	15.5384	3.9831
287.978	0.7006	293.057	1.4592	15.5627	3.3727	15.5532	3.9828
288.256	0.7	293.335	1.4601	15.5774	3.373	15.5679	3.9828
288.533	0.699	293.613	1.4608	15.5922	3.373	15.5827	3.9825
288.811	0.6984	293.891	1.4614	15.6069	3.3733	15.5974	3.9822
289.089	0.6978	294.168	1.462	15.6217	3.3733	15.6122	3.9822
289.366	0.6972	294.446	1.4632	15.6364	3.3736	15.6269	3.9818
289.644	0.6966	294.724	1.4639	15.6512	3.3736	15.6417	3.9815
289.922	0.6959	295.002	1.4645	15.6659	3.3739	15.6564	3.9815
290.2	0.6953	295.279	1.4651	15.6807	3.3739	15.6712	3.9812
290.477	0.6947	295.557	1.4657	15.6954	3.3742	15.6859	3.9809
290.755	0.6938	295.835	1.4663	15.7102	3.3742	15.7007	3.9803
291.033	0.6928	296.113	1.4673	15.7249	3.3745	15.7154	3.9803
291.31	0.6922	296.391	1.4679	15.7397	3.3745	15.7302	3.98
291.588	0.6916	296.668	1.4685	15.7544	3.3748	15.7449	3.9797
291.866	0.691	296.946	1.4694	15.7692	3.3748	15.7597	3.9797
292.144	0.6904	297.224	1.4701	15.7839	3.3751	15.7744	3.9794
292.421	0.6897	297.502	1.471	15.7987	3.3751	15.7892	3.9791
292.699	0.6891	297.779	1.4716	15.8134	3.3754	15.8038	3.9791
292.977	0.6882	298.057	1.4725	15.8282	3.3754	15.8186	3.9787
293.254	0.6876	298.335	1.4732	15.8429	3.3758	15.8333	3.9784
293.532	0.687	298.613	1.4741	15.8576	3.3758	15.848	3.9781
293.81	0.6863	298.891	1.4747	15.8724	3.3761	15.8628	3.9781
294.087	0.6854	299.168	1.4753	15.8872	3.3761	15.8775	3.9778
294.365	0.6848	299.446	1.476	15.9019	3.3761	15.8923	3.9775
294.643	0.6842	299.724	1.4769	15.9167	3.3764	15.907	3.9775
294.921	0.6835	300.002	1.4775	15.9314	3.3764	15.9218	3.9772
295.198	0.6829	300.279	1.4781	15.9461	3.3767	15.9365	3.9769
295.476	0.6823	300.557	1.4791	15.9609	3.3767	15.9513	3.9769
295.754	0.6817	300.835	1.48	15.9756	3.377	15.966	3.9766
296.031	0.6811	301.113	1.4806	15.9905	3.377	15.9808	3.9763
296.309	0.6801	301.391	1.4815	16.0053	3.3773	15.9955	3.976
296.587	0.6795	301.668	1.4818	16.02	3.3773	16.0103	3.976
296.865	0.6789	301.946	1.4828	16.0347	3.3779	16.025	3.9756
297.142	0.6783	302.224	1.4834	16.0495	3.3779	16.0398	3.9753
297.42	0.6773	302.502	1.4843	16.0641	3.3782	16.0545	3.9753
297.698	0.6767	302.779	1.4849	16.079	3.3782	16.0692	3.975
297.975	0.6761	303.057	1.4856	16.0937	3.3785	16.0839	3.9747
298.253	0.6755	303.335	1.4868	16.1084	3.3785	16.0987	3.9747
298.531	0.6749	303.613	1.4874	16.1231	3.3789	16.1134	3.9744
298.808	0.6742	303.891	1.4884	16.1379	3.3789	16.1282	3.9741
299.086	0.6736	304.168	1.489	16.1526	3.3792	16.1429	3.9738
299.364	0.673	304.446	1.4896	16.1674	3.3792	16.1577	3.9738
299.642	0.6724	304.724	1.4905	16.1821	3.3795	16.1724	3.9735
299.919	0.6718	305.002	1.4911	16.1969	3.3795	16.1871	3.9732
300.197	0.6711	305.279	1.4918	16.2116	3.3798	16.2019	3.9732
300.475	0.6705	305.557	1.4924	16.2264	3.3798	16.2167	3.9725
300.752	0.6696	305.835	1.4933	16.2411	3.3801	16.2314	3.9722
301.03	0.669	306.113	1.4942	16.256	3.3801	16.2462	3.9719
301.308	0.6684	306.391	1.4952	16.2707	3.3804	16.2609	3.9719
301.585	0.6677	306.668	1.4961	16.2855	3.3804	16.2756	3.9716
301.863	0.6671	306.946	1.4967	16.3002	3.3804	16.2904	3.9713
302.141	0.6662	307.224	1.4973	16.315	3.3807	16.3051	3.9713
302.419	0.6656	307.502	1.4983	16.3297	3.3807	16.3199	3.971
302.696	0.6649	307.779	1.4989	16.3445	3.381	16.3345	3.9707
302.974	0.6643	308.057	1.4995	16.3592	3.381	16.3493	3.9707
303.252	0.664	308.335	1.5004	16.374	3.3813	16.364	3.9704
303.529	0.6631	308.613	1.5011	16.3887	3.3813	16.3788	3.9701
303.807	0.6622	308.891	1.5023	16.4035	3.3816	16.3935	3.9698
304.085	0.6615	309.168	1.5029	16.4182	3.3816	16.4083	3.9698
304.363	0.6609	309.446	1.5039	16.433	3.382	16.423	3.9694
304.64	0.6603	309.724	1.5045	16.4477	3.382	16.4378	3.9691
304.918	0.6597	310.002	1.5054	16.4625	3.3823	16.4525	3.9691
305.196	0.6591	310.279	1.506	16.4772	3.3823	16.4673	3.9688
305.473	0.6584	310.557	1.5066	16.492	3.3826	16.482	3.9685
305.751	0.6578	310.835	1.5076	16.5067	3.3826	16.4968	3.9682
306.029	0.6572	311.113	1.5082	16.5215	3.3829	16.5115	3.9682
306.306	0.6566	311.391	1.5091	16.5363	3.3829	16.5263	3.9679
306.584	0.656	311.668	1.5101	16.5511	3.3829	16.541	3.9676
306.862	0.6553	311.946	1.511	16.5658	3.3832	16.5557	3.9673
307.139	0.6547	312.224	1.5116	16.5806	3.3832	16.5705	3.9673
307.417	0.6538	312.502	1.5125	16.5952	3.3835	16.5852	3.967
307.695	0.6529	312.779	1.5135	16.6101	3.3835	16.5999	3.9667
307.973	0.6525	313.057	1.5141	16.6248	3.3838	16.6146	3.9667
308.25	0.6519	313.335	1.515	16.6395	3.3838	16.6294	3.9663
308.528	0.651	313.613	1.5156	16.6543	3.3841	16.6441	3.966
308.806	0.6504	313.891	1.5163	16.669	3.3841	16.6589	3.9657
309.083	0.6498	314.168	1.5172	16.6838	3.3844	16.6736	3.9657
309.361	0.6494	314.446	1.5184	16.6986	3.3844	16.6884	3.9654
309.639	0.6485	314.724	1.519	16.7133	3.3847	16.7031	3.9648
309.916	0.6479	315.002	1.52	16.728	3.3847	16.7179	3.9645
310.194	0.6473	315.279	1.5206	16.7428	3.3847	16.7326	3.9645
310.472	0.647	315.557	1.5212	16.7575	3.3851	16.7474	3.9642
310.75	0.6457	315.835	1.5221	16.7723	3.3851	16.7621	3.9642
311.027	0.6451	316.113	1.5228	16.787	3.3857	16.7769	3.9639
311.305	0.6445	316.391	1.5237	16.8018	3.3857	16.7916	3.9636
311.583	0.6439	316.668	1.5243	16.8165	3.386	16.8064	3.9632
311.861	0.6432	316.946	1.5252	16.8313	3.386	16.8211	3.9632
312.138	0.6426	317.224	1.5262	16.846	3.3863	16.8359	3.9629
312.416	0.642	317.502	1.5271	16.8608	3.3863	16.8506	3.9626
312.694	0.6414	317.779	1.528	16.8755	3.3866	16.8652	3.9623
312.971	0.6408	318.057	1.5287	16.8903	3.3866	16.88	3.9623
313.249	0.6401	318.335	1.5293	16.905	3.3866	16.8947	3.962
313.527	0.6398	318.613	1.5302	16.9198	3.3869	16.9095	3.9617
313.804	0.6386	318.891	1.5308	16.9345	3.3869	16.9243	3.9617
314.082	0.638	319.168	1.5318	16.9493	3.3872	16.939	3.9614
314.36	0.6374	319.446	1.5324	16.9641	3.3872	16.9537	3.9611
314.637	0.6367	319.724	1.5336	16.9788	3.3875	16.9685	3.9608
314.915	0.6361	320.002	1.5342	16.9935	3.3875	16.9832	3.9608
315.193	0.6355	320.279	1.5352	17.0083	3.3878	16.998	3.9605
315.471	0.6349	320.557	1.5358	17.023	3.3878	17.0127	3.9601
315.748	0.6343	320.835	1.5367	17.0378	3.3882	17.0275	3.9601
316.026	0.6339	321.113	1.5373	17.0525	3.3882	17.0422	3.9598
316.304	0.6333	321.391	1.5383	17.0673	3.3882	17.057	3.9595
316.581	0.6324	321.668	1.5389	17.082	3.3885	17.0717	3.9592
316.859	0.6321	321.946	1.5395	17.0968	3.3885	17.0865	3.9592
317.137	0.6315	322.224	1.5404	17.1115	3.3888	17.1012	3.9589
317.414	0.6305	322.502	1.5414	17.1263	3.3888	17.116	3.9586
317.692	0.6299	322.779	1.5423	17.141	3.3891	17.1306	3.9583
317.97	0.6293	323.057	1.5429	17.1558	3.3891	17.1454	3.9583
318.248	0.6287	323.335	1.5438	17.1705	3.3894	17.1601	3.958
318.525	0.6281	323.613	1.5445	17.1852	3.3894	17.1749	3.9577
318.803	0.6274	323.891	1.5451	17.2	3.3894	17.1896	3.9577
319.081	0.6268	324.168	1.546	17.2147	3.3897	17.2044	3.957
319.358	0.6262	324.446	1.5466	17.2295	3.3897	17.2191	3.9567
319.636	0.6256	324.724	1.5476	17.2443	3.39	17.2339	3.9564
319.914	0.625	325.002	1.5482	17.259	3.39	17.2486	3.9564
320.192	0.6243	325.279	1.5494	17.2737	3.3906	17.2633	3.9561
320.469	0.6237	325.557	1.55	17.2885	3.3906	17.2781	3.9558
320.747	0.6228	325.835	1.551	17.3033	3.3909	17.2929	3.9555
321.025	0.6222	326.113	1.5519	17.3181	3.3909	17.3076	3.9552
321.302	0.6215	326.391	1.5525	17.3329	3.3909	17.3224	3.9552
321.58	0.6209	326.668	1.5535	17.3476	3.3913	17.3371	3.9549
321.858	0.6203	326.946	1.5541	17.3623	3.3913	17.3518	3.9546
322.135	0.6197	327.224	1.5547	17.3771	3.3916	17.3666	3.9543
322.413	0.6191	327.502	1.5556	17.3918	3.3916	17.3813	3.9543
322.691	0.6184	327.779	1.5562	17.4066	3.3919	17.396	3.9539
322.969	0.6178	328.057	1.5575	17.4213	3.3919	17.4107	3.9539
323.246	0.6169	328.335	1.5581	17.4361	3.3922	17.4255	3.9533
323.524	0.6166	328.613	1.5587	17.4508	3.3922	17.4402	3.9533
323.802	0.6156	328.891	1.5597	17.4656	3.3925	17.455	3.953
324.079	0.6147	329.168	1.5603	17.4803	3.3925	17.4697	3.953
324.357	0.6144	329.446	1.5612	17.4951	3.3925	17.4845	3.9527
324.635	0.6138	329.724	1.5618	17.5098	3.3928	17.4992	3.9524
324.913	0.6132	330.002	1.5628	17.5246	3.3928	17.514	3.9521
325.19	0.6122	330.279	1.5634	17.5393	3.3931	17.5287	3.9521
325.468	0.6119	330.557	1.5643	17.554	3.3931	17.5435	3.9518
325.746	0.6113	330.835	1.5652	17.5687	3.3934	17.5582	3.9515
326.023	0.6104	331.113	1.5662	17.5835	3.3934	17.573	3.9512
326.301	0.6098	331.391	1.5668	17.5982	3.3934	17.5877	3.9512
326.579	0.6091	331.668	1.5674	17.6131	3.3937	17.6025	3.9508
326.856	0.6085	331.946	1.5683	17.6278	3.3937	17.6172	3.9505
327.134	0.6079	332.224	1.569	17.6426	3.394	17.632	3.9502
327.412	0.6073	332.502	1.5696	17.6573	3.394	17.6467	3.9502
327.69	0.6063	332.779	1.5705	17.6721	3.3944	17.6613	3.9499
327.967	0.606	333.057	1.5711	17.6868	3.3944	17.6761	3.9493
328.245	0.6051	333.335	1.5721	17.7016	3.3944	17.6908	3.949
328.523	0.6048	333.613	1.573	17.7163	3.3947	17.7056	3.949
328.8	0.6042	333.891	1.5739	17.7311	3.395	17.7203	3.9487
329.078	0.6032	334.168	1.5745	17.7458	3.395	17.7351	3.9484
329.356	0.6026	334.446	1.5755	17.7607	3.395	17.7498	3.9484
329.633	0.6023	334.724	1.5761	17.7753	3.3953	17.7646	3.9481
329.911	0.6014	335.002	1.577	17.7902	3.3953	17.7793	3.9477
330.189	0.6011	335.279	1.5776	17.8049	3.3956	17.7941	3.9474
330.467	0.6005	335.557	1.5786	17.8195	3.3956	17.8088	3.9471
330.744	0.5992	335.835	1.5792	17.8344	3.3959	17.8236	3.9471
331.022	0.5989	336.113	1.5798	17.8492	3.3959	17.8383	3.9468
331.3	0.5983	336.391	1.5811	17.8638	3.3959	17.8531	3.9465
331.577	0.5977	336.668	1.5817	17.8787	3.3962	17.8678	3.9462
331.855	0.597	336.946	1.5826	17.8934	3.3962	17.8826	3.9462
332.133	0.5961	337.224	1.5832	17.9082	3.3965	17.8973	3.9459
332.411	0.5958	337.502	1.5842	17.9229	3.3965	17.9121	3.9456
332.688	0.5952	337.779	1.5848	17.9377	3.3965	17.9267	3.9456
332.966	0.5946	338.057	1.5857	17.9524	3.3968	17.9414	3.9453
333.244	0.5939	338.335	1.5863	17.9672	3.3968	17.9562	3.945
333.521	0.5933	338.613	1.5873	17.9819	3.3971	17.9709	3.9446
333.799	0.5927	338.891	1.5879	17.9966	3.3971	17.9857	3.9443
334.077	0.5921	339.168	1.5891	18.0114	3.3975	18.0005	3.9443
334.354	0.5912	339.446	1.5897	18.0262	3.3975	18.0152	3.944
334.632	0.5905	339.724	1.5907	18.0409	3.3978	18.0299	3.9437
334.91	0.5899	340.002	1.5913	18.0556	3.3978	18.0447	3.9437
335.188	0.5893	340.279	1.5922	18.0704	3.3978	18.0594	3.9434
335.465	0.5887	340.557	1.5928	18.0851	3.3981	18.0742	3.9431
335.743	0.5881	340.835	1.5935	18.1	3.3981	18.0889	3.9428
336.021	0.5874	341.113	1.5944	18.1146	3.3987	18.1037	3.9428
336.298	0.5868	341.391	1.5953	18.1294	3.3987	18.1184	3.9425
336.576	0.5862	341.668	1.5962	18.1442	3.399	18.1332	3.9422
336.854	0.5856	341.946	1.5972	18.159	3.399	18.1479	3.9415
337.131	0.585	342.224	1.5978	18.1737	3.399	18.1627	3.9415
337.409	0.5843	342.502	1.5984	18.1885	3.3993	18.1774	3.9412
337.687	0.5834	342.779	1.5993	18.2032	3.3993	18.1921	3.9409
337.964	0.5828	343.057	1.6	18.218	3.3996	18.2068	3.9406
338.242	0.5822	343.335	1.6009	18.2327	3.3996	18.2216	3.9406
338.52	0.5815	343.613	1.6015	18.2475	3.3999	18.2363	3.9403
338.798	0.5809	343.891	1.6024	18.2624	3.3999	18.2511	3.94
339.075	0.58	344.168	1.6034	18.2771	3.3999	18.2658	3.9397
339.353	0.5797	344.446	1.6043	18.2918	3.4002	18.2806	3.9394
339.631	0.5791	344.724	1.6049	18.3066	3.4002	18.2953	3.9394
339.909	0.5784	345.002	1.6059	18.3213	3.4006	18.3101	3.9391
340.186	0.5778	345.279	1.6068	18.336	3.4006	18.3248	3.9388
340.464	0.5772	345.557	1.6074	18.3508	3.4006	18.3395	3.9388
340.742	0.5766	345.835	1.6083	18.3656	3.4009	18.3543	3.9384
341.019	0.5757	346.113	1.609	18.3803	3.4009	18.3691	3.9381
341.297	0.575	346.391	1.6099	18.3951	3.4012	18.3838	3.9378
341.575	0.5744	346.668	1.6105	18.4098	3.4012	18.3986	3.9375
341.852	0.5738	346.946	1.6117	18.4246	3.4015	18.4133	3.9375
342.13	0.5732	347.224	1.6127	18.4393	3.4015	18.428	3.9372
342.408	0.5726	347.502	1.6133	18.4541	3.4018	18.4428	3.9369
342.685	0.5719	347.779	1.6142	18.4688	3.4018	18.4574	3.9366
342.963	0.5713	348.057	1.6148	18.4836	3.4018	18.4722	3.9366
343.241	0.5707	348.335	1.6158	18.4983	3.4021	18.4869	3.9363
343.519	0.5701	348.613	1.6164	18.5131	3.4021	18.5017	3.936
343.796	0.5695	348.891	1.6173	18.5278	3.4024	18.5164	3.936
344.074	0.5688	349.168	1.6179	18.5426	3.4024	18.5312	3.9357
344.352	0.5679	349.446	1.6189	18.5573	3.4024	18.5459	3.9353
344.629	0.5673	349.724	1.6198	18.5721	3.4027	18.5607	3.935
344.907	0.5667	350.002	1.6207	18.5868	3.4027	18.5754	3.9347
345.185	0.566	350.28	1.6217	18.6016	3.403	18.5902	3.9344
345.462	0.5654	350.557	1.6223	18.6163	3.403	18.6049	3.9344
345.74	0.5648	350.835	1.6232	18.6311	3.403	18.6197	3.9341
346.018	0.5642	351.113	1.6241	18.6458	3.4033	18.6344	3.9335
346.296	0.5636	351.391	1.6248	18.6606	3.4033	18.6492	3.9335
346.573	0.5629	351.668	1.6254	18.6753	3.4037	18.6639	3.9332
346.851	0.5626	351.946	1.6263	18.6901	3.4037	18.6787	3.9329
347.129	0.562	352.224	1.6269	18.7048	3.404	18.6934	3.9326
347.406	0.5611	352.502	1.6282	18.7196	3.404	18.7082	3.9322
347.684	0.5602	352.78	1.6291	18.7343	3.404	18.7228	3.9322
347.962	0.5598	353.057	1.6297	18.7491	3.4043	18.7375	3.9319
348.24	0.5592	353.335	1.6307	18.7639	3.4043	18.7523	3.9316
348.517	0.5583	353.613	1.6313	18.7787	3.4046	18.767	3.9313
348.795	0.558	353.891	1.6322	18.7934	3.4046	18.7818	3.9313
349.073	0.5574	354.168	1.6328	18.8082	3.4046	18.7965	3.931
349.35	0.5567	354.446	1.6338	18.8229	3.4049	18.8113	3.9307
349.628	0.5558	354.724	1.6347	18.8377	3.4049	18.826	3.9307
349.906	0.5555	355.002	1.6356	18.8524	3.4052	18.8408	3.9304
350.183	0.5549	355.28	1.6365	18.8671	3.4052	18.8555	3.9301
350.461	0.5543	355.557	1.6372	18.8819	3.4055	18.8703	3.9298
350.739	0.5536	355.835	1.6381	18.8967	3.4055	18.885	3.9298
351.017	0.553	356.113	1.639	18.9114	3.4055	18.8998	3.9295
351.294	0.5521	356.391	1.6396	18.9261	3.4058	18.9145	3.9291
351.572	0.5515	356.668	1.6406	18.9409	3.4058	18.9293	3.9288
351.85	0.5509	356.946	1.6412	18.9556	3.4064	18.944	3.9285
352.127	0.5502	357.224	1.6421	18.9704	3.4064	18.9588	3.9285
352.405	0.5496	357.502	1.6434	18.9851	3.4068	18.9735	3.9282
352.683	0.549	357.78	1.644	18.9999	3.4068	18.9882	3.9279
352.961	0.5484	358.057	1.6446	19.0146	3.4068	19.0029	3.9276
353.238	0.5478	358.335	1.6455	19.0294	3.4071	19.0176	3.9276
353.516	0.5471	358.613	1.6465	19.0441	3.4071	19.0324	3.9273
353.794	0.5465	358.891	1.6471	19.0589	3.4074	19.0471	3.927
354.071	0.5459	359.168	1.648	19.0736	3.4074	19.0619	3.9267
354.349	0.5453	359.446	1.6489	19.0884	3.4074	19.0767	3.9267
354.627	0.5443	359.724	1.6496	19.1032	3.4077	19.0914	3.9264
354.904	0.5437	360.002	1.6502	19.118	3.4077	19.1061	3.9257
355.182	0.5431	360.28	1.6514	19.1327	3.408	19.1209	3.9254
355.46	0.5422	360.557	1.652	19.1475	3.408	19.1356	3.9251
355.738	0.5416	360.835	1.653	19.1622	3.408	19.1504	3.9251
356.015	0.5412	361.113	1.6536	19.177	3.4083	19.1651	3.9248
356.293	0.5403	361.391	1.6545	19.1917	3.4083	19.1799	3.9245
356.571	0.54	361.668	1.6555	19.2065	3.4086	19.1946	3.9242
356.848	0.5391	361.946	1.6561	19.2212	3.4086	19.2094	3.9242
357.126	0.5388	362.224	1.657	19.236	3.4089	19.2241	3.9239
357.404	0.5378	362.502	1.6579	19.2507	3.4089	19.2389	3.9236
357.682	0.5369	362.78	1.6589	19.2655	3.4092	19.2535	3.9233
357.959	0.5363	363.057	1.6595	19.2802	3.4092	19.2683	3.9233
358.237	0.536	363.335	1.6604	19.295	3.4092	19.283	3.9229
358.515	0.535	363.613	1.6613	19.3097	3.4095	19.2978	3.9226
358.792	0.5344	363.891	1.662	19.3245	3.4095	19.3125	3.9223
359.07	0.5338	364.168	1.6629	19.3392	3.4095	19.3273	3.922
359.348	0.5335	364.446	1.6635	19.354	3.4099	19.342	3.922
359.625	0.5326	364.724	1.6644	19.3687	3.4099	19.3568	3.9217
359.903	0.5319	365.002	1.6651	19.3835	3.4102	19.3715	3.9214
360.181	0.5313	365.28	1.666	19.3982	3.4102	19.3863	3.9211
360.459	0.5307	365.557	1.6672	19.413	3.4102	19.401	3.9211
360.736	0.5301	365.835	1.6679	19.4277	3.4105	19.4157	3.9208
361.014	0.5292	366.113	1.6688	19.4425	3.4105	19.4305	3.9205
361.292	0.5285	366.391	1.6697	19.4572	3.4108	19.4453	3.9202
361.569	0.5279	366.668	1.6703	19.472	3.4108	19.46	3.9198
361.847	0.5273	366.946	1.6713	19.4867	3.4111	19.4748	3.9198
362.125	0.5267	367.224	1.6719	19.5016	3.4111	19.4895	3.9195
362.402	0.5261	367.502	1.6728	19.5162	3.4114	19.5042	3.9192
362.68	0.5254	367.78	1.6737	19.531	3.4114	19.5189	3.9189
362.958	0.5245	368.057	1.6747	19.5457	3.4114	19.5336	3.9189
363.236	0.5239	368.335	1.6756	19.5604	3.4117	19.5484	3.9186
363.513	0.5233	368.613	1.6762	19.5752	3.4117	19.5631	3.918
363.791	0.5226	368.891	1.6772	19.5901	3.4117	19.5779	3.9177
364.069	0.522	369.168	1.6781	19.6047	3.412	19.5926	3.9174
364.346	0.5211	369.446	1.6787	19.6194	3.412	19.6074	3.9174
364.624	0.5205	369.724	1.6796	19.6342	3.4123	19.6221	3.9171
364.902	0.5199	370.002	1.6803	19.6489	3.4123	19.6369	3.9167
365.18	0.5192	370.28	1.6812	19.6637	3.4126	19.6516	3.9164
365.457	0.5186	370.557	1.6818	19.6784	3.4126	19.6664	3.9164
365.735	0.518	370.835	1.683	19.6932	3.4126	19.6811	3.9161
366.013	0.5174	371.113	1.684	19.7079	3.413	19.6959	3.9158
366.29	0.5168	371.391	1.6846	19.7227	3.413	19.7106	3.9155
366.568	0.5161	371.668	1.6855	19.7374	3.4133	19.7254	3.9155
366.846	0.5155	371.946	1.6861	19.7522	3.4133	19.7401	3.9152
367.123	0.5149	372.224	1.6871	19.7669	3.4133	19.7549	3.9149
367.401	0.5143	372.502	1.688	19.7817	3.4136	19.7696	3.9146
367.679	0.5133	372.78	1.6889	19.7964	3.4136	19.7843	3.9143
367.957	0.5127	373.057	1.6896	19.8112	3.4142	19.799	3.914
368.234	0.5121	373.335	1.6908	19.8259	3.4142	19.8137	3.914
368.512	0.5115	373.613	1.6917	19.8407	3.4145	19.8285	3.9136
368.79	0.5109	373.891	1.6923	19.8555	3.4145	19.8432	3.9133
369.067	0.5102	374.168	1.693	19.8702	3.4145	19.858	3.913
369.345	0.5096	374.446	1.6942	19.8849	3.4148	19.8727	3.913
369.623	0.509	374.724	1.6948	19.8998	3.4148	19.8875	3.9127
369.9	0.5084	375.002	1.6958	19.9144	3.4151	19.9022	3.9124
370.178	0.5078	375.28	1.6967	19.9293	3.4151	19.917	3.9121
370.456	0.5071	375.557	1.6979	19.944	3.4154	19.9317	3.9118
370.733	0.5065	375.835	1.6985	19.9587	3.4154	19.9465	3.9118
371.011	0.5053	376.113	1.6995	19.9735	3.4157	19.9612	3.9115
371.289	0.5047	376.391	1.7004	19.9883	3.4157	19.976	3.9112
371.567	0.5044	376.668	1.701	20.003	3.4157	19.9907	3.9109
371.844	0.5034	376.946	1.702	20.0178	3.4161	20.0055	3.9109
372.122	0.5028	377.224	1.7026	20.0325	3.4161	20.0202	3.9102
372.4	0.5022	377.502	1.7035	20.0473	3.4161	20.035	3.9099
372.678	0.5016	377.78	1.7044	20.062	3.4164	20.0496	3.9096
372.955	0.5009	378.057	1.7051	20.0768	3.4164	20.0644	3.9096
373.233	0.5003	378.335	1.7063	20.0915	3.4167	20.0791	3.9093
373.511	0.4997	378.613	1.7069	20.1063	3.4167	20.0938	3.909
373.788	0.4991	378.891	1.7078	20.121	3.4167	20.1086	3.9087
374.066	0.4985	379.168	1.7088	20.1358	3.417	20.1233	3.9084
374.344	0.4975	379.446	1.7097	20.1505	3.417	20.1381	3.9081
374.621	0.4969	379.724	1.7103	20.1653	3.4173	20.1529	3.9081
374.899	0.4963	380.002	1.7113	20.18	3.4173	20.1676	3.9078
375.177	0.4954	380.28	1.7122	20.1947	3.4176	20.1823	3.9074
375.454	0.4947	380.557	1.7128	20.2095	3.4176	20.1971	3.9074
375.732	0.4941	380.835	1.714	20.2243	3.4176	20.2118	3.9071
376.01	0.4938	381.113	1.715	20.239	3.4179	20.2266	3.9068
376.288	0.4929	381.391	1.7156	20.2537	3.4179	20.2413	3.9065
376.565	0.4923	381.668	1.7165	20.2685	3.4182	20.2561	3.9062
376.843	0.4916	381.946	1.7175	20.2832	3.4182	20.2708	3.9059
377.121	0.491	382.224	1.7181	20.298	3.4182	20.2856	3.9059
377.398	0.4901	382.502	1.719	20.3127	3.4185	20.3003	3.9056
377.676	0.4895	382.78	1.7196	20.3275	3.4185	20.315	3.9053
377.954	0.4889	383.057	1.7206	20.3422	3.4188	20.3297	3.905
378.231	0.4882	383.335	1.7218	20.357	3.4188	20.3445	3.9046
378.509	0.4876	383.613	1.7227	20.3717	3.4192	20.3592	3.9046
378.787	0.487	383.891	1.7234	20.3865	3.4192	20.374	3.9043
379.065	0.4864	384.168	1.7243	20.4012	3.4192	20.3887	3.904
379.342	0.4854	384.446	1.7252	20.4161	3.4195	20.4035	3.9037
379.62	0.4851	384.724	1.7261	20.4308	3.4195	20.4182	3.9034
379.898	0.4842	385.002	1.7268	20.4456	3.4198	20.433	3.9034
380.175	0.4836	385.28	1.7277	20.4603	3.4198	20.4477	3.9031
380.453	0.483	385.557	1.7286	20.4751	3.4198	20.4625	3.9028
380.731	0.482	385.835	1.7296	20.4898	3.4201	20.4772	3.9022
381.009	0.4814	386.113	1.7305	20.5046	3.4201	20.492	3.9019
381.286	0.4808	386.391	1.7311	20.5193	3.4204	20.5067	3.9019
381.564	0.4802	386.668	1.732	20.5341	3.4204	20.5215	3.9015
381.842	0.4796	386.946	1.733	20.5488	3.4204	20.5362	3.9012
382.119	0.4789	387.224	1.7339	20.5636	3.4207	20.551	3.9012
382.397	0.478	387.502	1.7348	20.5783	3.4207	20.5657	3.9009
382.675	0.4774	387.78	1.7354	20.5932	3.421	20.5803	3.9006
382.952	0.4768	388.057	1.7364	20.6078	3.421	20.5951	3.9003
383.23	0.4761	388.335	1.7373	20.6226	3.4213	20.6098	3.9
383.508	0.4755	388.613	1.7382	20.6374	3.4213	20.6246	3.9
383.786	0.4749	388.891	1.7392	20.6522	3.4213	20.6393	3.8997
384.063	0.474	389.168	1.7401	20.6669	3.4219	20.6541	3.8994
384.341	0.4734	389.446	1.7407	20.6817	3.4219	20.6688	3.8991
384.619	0.4727	389.724	1.7416	20.6964	3.4223	20.6836	3.8988
384.896	0.4721	390.002	1.7426	20.7112	3.4223	20.6983	3.8988
385.174	0.4712	390.28	1.7432	20.7259	3.4223	20.7131	3.8984
385.452	0.4706	390.557	1.7441	20.7407	3.4226	20.7278	3.8981
385.729	0.4699	390.835	1.7454	20.7554	3.4226	20.7426	3.8978
386.007	0.4693	391.113	1.746	20.7702	3.4229	20.7573	3.8975
386.285	0.4687	391.391	1.7469	20.7849	3.4229	20.7721	3.8975
386.563	0.4681	391.668	1.7478	20.7997	3.4232	20.7868	3.8972
386.84	0.4671	391.946	1.7485	20.8144	3.4232	20.8016	3.8969
387.118	0.4662	392.224	1.7494	20.8292	3.4235	20.8163	3.8966
387.396	0.4656	392.502	1.7503	20.8439	3.4235	20.8311	3.8966
387.673	0.465	392.78	1.7513	20.8587	3.4235	20.8457	3.8963
387.951	0.4644	393.057	1.7519	20.8734	3.4238	20.8605	3.896
388.229	0.4637	393.335	1.7531	20.8882	3.4238	20.8752	3.8957
388.507	0.4631	393.613	1.7537	20.9029	3.4241	20.8899	3.8953
388.784	0.4625	393.891	1.7547	20.9176	3.4241	20.9047	3.895
389.062	0.4619	394.169	1.7556	20.9324	3.4241	20.9194	3.8944
389.34	0.4609	394.446	1.7562	20.9472	3.4244	20.9342	3.8944
389.617	0.4606	394.724	1.7571	20.9619	3.4244	20.9489	3.8941
389.895	0.4597	395.002	1.7581	20.9766	3.4247	20.9637	3.8938
390.173	0.4588	395.28	1.759	20.9914	3.4247	20.9784	3.8935
390.45	0.4582	395.558	1.7596	21.0062	3.425	20.9932	3.8935
390.728	0.4572	395.835	1.7609	21.0209	3.425	21.0079	3.8932
391.006	0.4566	396.113	1.7618	21.0356	3.425	21.0227	3.8929
391.284	0.4563	396.391	1.7624	21.0504	3.4254	21.0374	3.8926
391.561	0.4554	396.669	1.7633	21.0651	3.4254	21.0522	3.8926
391.839	0.4547	396.946	1.7643	21.0799	3.4254	21.0669	3.8922
392.117	0.4538	397.224	1.7649	21.0946	3.4257	21.0817	3.8919
392.394	0.4532	397.502	1.7658	21.1094	3.4257	21.0964	3.8916
392.672	0.4529	397.78	1.7668	21.1241	3.426	21.1111	3.8916
392.95	0.452	398.058	1.7674	21.1389	3.426	21.1258	3.8913
393.228	0.4513	398.335	1.7686	21.1536	3.4263	21.1406	3.891
393.505	0.4504	398.613	1.7695	21.1684	3.4263	21.1553	3.8907
393.783	0.4498	398.891	1.7702	21.1831	3.4266	21.1701	3.8904
394.061	0.4489	399.169	1.7711	21.198	3.4266	21.1848	3.8901
394.338	0.4482	399.446	1.7717	21.2127	3.4266	21.1995	3.8901
394.616	0.4476	399.724	1.773	21.2275	3.4269	21.2143	3.8898
394.894	0.447	400.002	1.7736	21.2422	3.4269	21.2291	3.8895
395.171	0.4464	400.28	1.7745	21.257	3.4272	21.2438	3.8891
395.449	0.4458	400.558	1.7751	21.2717	3.4272	21.2585	3.8888
395.727	0.4448	400.835	1.7764	21.2865	3.4272	21.2733	3.8888
396.005	0.4442	401.113	1.7773	21.3012	3.4275	21.288	3.8885
396.282	0.4436	401.391	1.7779	21.316	3.4275	21.3028	3.8882
396.56	0.4427	401.669	1.7788	21.3307	3.4278	21.3175	3.8879
396.838	0.442	401.946	1.7798	21.3455	3.4278	21.3323	3.8876
397.115	0.4414	402.224	1.7804	21.3602	3.4281	21.347	3.8876
397.393	0.4405	402.502	1.7813	21.375	3.4281	21.3618	3.8873
397.671	0.4399	402.78	1.7823	21.3897	3.4285	21.3764	3.8867
397.949	0.4392	403.058	1.7832	21.4045	3.4285	21.3912	3.8867
398.226	0.4386	403.335	1.7841	21.4192	3.4285	21.4059	3.8864
398.504	0.438	403.613	1.785	21.434	3.4288	21.4207	3.886
398.782	0.4371	403.891	1.786	21.4487	3.4288	21.4354	3.8857
399.059	0.4368	404.169	1.7866	21.4635	3.4291	21.4502	3.8854
399.337	0.4358	404.446	1.7875	21.4782	3.4291	21.4649	3.8851
399.615	0.4349	404.724	1.7885	21.493	3.4294	21.4797	3.8851
399.892	0.4343	405.002	1.7894	21.5078	3.4294	21.4944	3.8848
400.17	0.4334	405.28	1.79	21.5226	3.43	21.5092	3.8845
400.448	0.4327	405.558	1.7909	21.5373	3.43	21.5239	3.8845
400.726	0.4321	405.835	1.7922	21.5521	3.43	21.5387	3.8842
401.003	0.4315	406.113	1.7931	21.5668	3.4303	21.5534	3.8839
401.281	0.4306	406.391	1.7937	21.5816	3.4303	21.5682	3.8836
401.559	0.4299	406.669	1.7947	21.5963	3.4306	21.5829	3.8833
401.836	0.4293	406.946	1.7956	21.6111	3.4306	21.5977	3.8829
402.114	0.4287	407.224	1.7962	21.6258	3.4306	21.6124	3.8829
402.392	0.4281	407.502	1.7971	21.6406	3.4309	21.6272	3.8826
402.669	0.4272	407.78	1.7981	21.6553	3.4309	21.6418	3.8823
402.947	0.4262	408.058	1.799	21.6701	3.4312	21.6565	3.882
403.225	0.4256	408.335	1.8002	21.6848	3.4312	21.6713	3.882
403.502	0.425	408.613	1.8009	21.6995	3.4316	21.686	3.8817
403.78	0.4241	408.891	1.8018	21.7143	3.4316	21.7008	3.8814
404.058	0.4234	409.169	1.8027	21.7291	3.4316	21.7155	3.8811
404.336	0.4228	409.446	1.8036	21.7438	3.4319	21.7303	3.8808
404.613	0.4222	409.724	1.8043	21.7585	3.4319	21.745	3.8808
404.891	0.4216	410.002	1.8052	21.7733	3.4322	21.7598	3.8805
405.169	0.4206	410.28	1.8061	21.788	3.4322	21.7745	3.8802
405.447	0.42	410.558	1.8071	21.8028	3.4325	21.7893	3.8798
405.724	0.4188	410.835	1.808	21.8175	3.4325	21.804	3.8798
406.002	0.4182	411.113	1.8089	21.8323	3.4325	21.8188	3.8789
406.28	0.4175	411.391	1.8098	21.847	3.4328	21.8335	3.8789
406.557	0.4166	411.669	1.8108	21.8618	3.4328	21.8483	3.8786
406.835	0.416	411.946	1.8117	21.8765	3.4331	21.863	3.8783
407.113	0.4154	412.224	1.8126	21.8913	3.4331	21.8778	3.8783
407.39	0.4148	412.502	1.8136	21.906	3.4334	21.8925	3.878
407.668	0.4141	412.78	1.8142	21.9208	3.4334	21.9072	3.8777
407.946	0.4132	413.058	1.8154	21.9355	3.4337	21.9219	3.8774
408.224	0.4126	413.335	1.8164	21.9503	3.4337	21.9367	3.8771
408.501	0.4117	413.613	1.8173	21.965	3.4337	21.9514	3.8771
408.779	0.4107	413.891	1.8182	21.9798	3.434	21.9661	3.8767
409.057	0.4101	414.169	1.8191	21.9945	3.434	21.9809	3.8764
409.334	0.4095	414.446	1.8201	22.0093	3.4343	21.9956	3.8761
409.612	0.4086	414.724	1.821	22.024	3.4343	22.0104	3.8758
409.89	0.4079	415.002	1.8219	22.0388	3.4347	22.0251	3.8758
410.167	0.4073	415.28	1.8232	22.0535	3.4347	22.0399	3.8755
410.445	0.4067	415.558	1.8241	22.0683	3.435	22.0546	3.8752
410.723	0.4061	415.835	1.8244	22.083	3.435	22.0694	3.8749
411	0.4051	416.113	1.8253	22.0978	3.435	22.0841	3.8749
411.278	0.4045	416.391	1.8263	22.1125	3.4353	22.0989	3.8746
411.556	0.4036	416.669	1.8272	22.1273	3.4353	22.1136	3.8743
411.834	0.403	416.946	1.8284	22.142	3.4356	22.1284	3.874
412.111	0.4024	417.224	1.8294	22.1568	3.4356	22.1431	3.874
412.389	0.4017	417.502	1.8303	22.1716	3.4359	22.1579	3.8736
412.667	0.4008	417.78	1.8312	22.1863	3.4359	22.1725	3.8733
412.944	0.4002	418.058	1.8322	22.201	3.4359	22.1873	3.873
413.222	0.3996	418.335	1.8331	22.2159	3.4362	22.202	3.873
413.5	0.3986	418.613	1.834	22.2306	3.4362	22.2168	3.8727
413.777	0.398	418.891	1.835	22.2454	3.4365	22.2315	3.8724
414.055	0.3974	419.169	1.8362	22.2601	3.4365	22.2463	3.8721
414.333	0.3962	419.446	1.8371	22.2749	3.4368	22.261	3.8721
414.611	0.3955	419.724	1.8381	22.2896	3.4368	22.2757	3.8718
414.888	0.3946	420.002	1.839	22.3044	3.4368	22.2905	3.8715
415.166	0.394	420.28	1.8399	22.3191	3.4371	22.3053	3.8709
415.444	0.3934	420.558	1.8408	22.3339	3.4371	22.32	3.8705
415.721	0.3924	420.835	1.8418	22.3486	3.4378	22.3347	3.8702
415.999	0.3918	421.113	1.8427	22.3634	3.4378	22.3495	3.8702
416.277	0.3912	421.391	1.8443	22.3781	3.4381	22.3642	3.8699
416.555	0.3906	421.669	1.8449	22.3928	3.4381	22.379	3.8696
416.832	0.39	421.946	1.8458	22.4076	3.4384	22.3937	3.8696
417.11	0.389	422.224	1.847	22.4224	3.4384	22.4085	3.8693
417.388	0.3881	422.502	1.848	22.4371	3.4387	22.4232	3.869
417.665	0.3872	422.78	1.8489	22.4518	3.4387	22.4379	3.8687
417.943	0.3865	423.058	1.8498	22.4666	3.439	22.4526	3.8684
418.221	0.3859	423.335	1.8514	22.4813	3.439	22.4674	3.8684
418.498	0.385	423.613	1.8523	22.4961	3.439	22.4821	3.8681
418.776	0.3844	423.891	1.8532	22.5108	3.4393	22.4969	3.8678
419.054	0.3838	424.169	1.8542	22.5256	3.4393	22.5116	3.8674
419.332	0.3828	424.446	1.8551	22.5403	3.4393	22.5264	3.8674
419.609	0.3822	424.724	1.856	22.5551	3.4396	22.5411	3.8671
419.887	0.3813	425.002	1.8573	22.5698	3.4396	22.5559	3.8668
420.165	0.3803	425.28	1.8582	22.5846	3.4399	22.5706	3.8665
420.442	0.3797	425.558	1.8594	22.5993	3.4399	22.5854	3.8665
420.72	0.3788	425.835	1.8604	22.6141	3.4402	22.6001	3.8662
420.998	0.3782	426.113	1.8616	22.6288	3.4402	22.6149	3.8659
421.276	0.3772	426.391	1.8625	22.6437	3.4406	22.6296	3.8656
421.553	0.3766	426.669	1.8635	22.6583	3.4406	22.6444	3.8653
421.831	0.376	426.946	1.8647	22.6732	3.4409	22.6591	3.8653
422.109	0.3751	427.224	1.866	22.6879	3.4409	22.6739	3.865
422.386	0.3745	427.502	1.8672	22.7026	3.4409	22.6886	3.8647
422.664	0.3735	427.78	1.8681	22.7173	3.4412	22.7032	3.8647
422.942	0.3726	428.058	1.8694	22.7321	3.4412	22.718	3.8643
423.219	0.372	428.335	1.8703	22.7468	3.4415	22.7327	3.864
423.497	0.371	428.613	1.8715	22.7616	3.4415	22.7475	3.864
423.775	0.3707	428.891	1.8728	22.7763	3.4418	22.7622	3.8637
424.053	0.3698	429.169	1.874	22.7911	3.4418	22.777	3.8631
424.33	0.3689	429.446	1.8753	22.8058	3.4421	22.7917	3.8628
424.608	0.3683	429.724	1.8765	22.8207	3.4421	22.8065	3.8628
424.886	0.3676	430.002	1.8774	22.8354	3.4424	22.8212	3.8625
425.163	0.367	430.28	1.8787	22.8502	3.4424	22.836	3.8622
425.441	0.3661	430.558	1.8799	22.8649	3.4424	22.8507	3.8619
425.719	0.3655	430.835	1.8808	22.8797	3.4427	22.8655	3.8616
425.997	0.3645	431.113	1.8824	22.8944	3.4427	22.8802	3.8616
426.274	0.3639	431.391	1.8836	22.9092	3.443	22.895	3.8612
426.552	0.363	431.669	1.8849	22.9239	3.443	22.9097	3.8609
426.83	0.3624	431.946	1.8858	22.9387	3.4433	22.9245	3.8606
427.107	0.3617	432.224	1.887	22.9534	3.4433	22.9392	3.8606
427.385	0.3611	432.502	1.8883	22.9682	3.4433	22.954	3.8603
427.663	0.3605	432.78	1.8895	22.9829	3.4437	22.9686	3.86
427.94	0.3599	433.058	1.8911	22.9977	3.4437	22.9834	3.86
428.218	0.3593	433.335	1.8923	23.0124	3.444	22.9981	3.8597
428.496	0.3586	433.613	1.8936	23.0273	3.444	23.0129	3.8594
428.774	0.358	433.891	1.8948	23.042	3.4443	23.0276	3.8594
429.051	0.3571	434.169	1.8963	23.0568	3.4443	23.0423	3.8591
429.329	0.3565	434.446	1.8973	23.0715	3.4446	23.0571	3.8588
429.607	0.3559	434.724	1.8988	23.0863	3.4446	23.0718	3.8585
429.884	0.3555	435.002	1.9004	23.101	3.4449	23.0866	3.8581
430.162	0.3552	435.28	1.9016	23.1157	3.4449	23.1013	3.8581
430.44	0.3549	435.558	1.9029	23.1305	3.4449	23.1161	3.8578
430.717	0.3546	435.835	1.9044	23.1453	3.4455	23.1308	3.8575
430.995	0.3543	436.113	1.906	23.16	3.4455	23.1456	3.8575
431.273	0.354	436.391	1.9075	23.1749	3.4458	23.1603	3.8572
431.55	0.354	436.669	1.9087	23.1895	3.4458	23.1751	3.8569
431.828	0.354	436.946	1.91	23.2042	3.4461	23.1898	3.8566
432.106	0.3543	437.224	1.9115	23.2191	3.4461	23.2046	3.8566
432.384	0.3546	437.502	1.9134	23.2339	3.4464	23.2193	3.8563
432.661	0.3555	437.78	1.9149	23.2486	3.4464	23.234	3.856
432.939	0.3562	438.058	1.9162	23.2633	3.4468	23.2487	3.856
433.217	0.3571	438.335	1.9177	23.2781	3.4468	23.2635	3.8554
433.495	0.3586	438.613	1.9193	23.2929	3.4471	23.2782	3.855
433.772	0.3599	438.891	1.9208	23.3076	3.4471	23.293	3.8547
434.05	0.3617	439.169	1.9227	23.3224	3.4474	23.3077	3.8547
434.328	0.3636	439.446	1.9242	23.3371	3.4474	23.3225	3.8544
434.605	0.3661	439.724	1.9258	23.3518	3.4474	23.3372	3.8541
434.883	0.3683	440.002	1.9273	23.3666	3.4477	23.352	3.8541
435.161	0.3707	440.28	1.9292	23.3813	3.4477	23.3667	3.8538
435.438	0.3738	440.558	1.9308	23.3961	3.448	23.3815	3.8535
435.716	0.3766	440.835	1.9323	23.4108	3.448	23.3962	3.8535
435.994	0.3791	441.113	1.9342	23.4256	3.4483	23.4109	3.8532
436.272	0.3822	441.391	1.9357	23.4403	3.4483	23.4257	3.8529
436.549	0.385	441.669	1.9376	23.4551	3.4486	23.4404	3.8526
436.827	0.3875	441.946	1.9394	23.4698	3.4486	23.4552	3.8526
437.105	0.3903	442.224	1.941	23.4846	3.4489	23.4699	3.8523
437.382	0.3924	442.502	1.9428	23.4993	3.4489	23.4847	3.8519
437.66	0.3946	442.78	1.945	23.5141	3.4489	23.4993	3.8516
437.938	0.3971	443.058	1.9466	23.5288	3.4492	23.5141	3.8516
438.215	0.3989	443.335	1.9484	23.5436	3.4492	23.5288	3.8513
438.493	0.4005	443.613	1.9506	23.5583	3.4495	23.5436	3.851
438.771	0.402	443.891	1.9528	23.5731	3.4495	23.5583	3.851
439.048	0.4033	444.169	1.9546	23.5878	3.4499	23.5731	3.8507
439.326	0.4048	444.446	1.9568	23.6026	3.4499	23.5878	3.8504
439.604	0.4061	444.724	1.9587	23.6174	3.4502	23.6026	3.8501
439.882	0.407	445.002	1.9611	23.6322	3.4502	23.6173	3.8501
440.159	0.4079	445.28	1.9633	23.6469	3.4505	23.6321	3.8498
440.437	0.4086	445.558	1.9652	23.6617	3.4505	23.6468	3.8495
440.715	0.4092	445.835	1.9673	23.6764	3.4508	23.6616	3.8495
440.992	0.4098	446.113	1.9698	23.6912	3.4508	23.6763	3.8492
441.27	0.4104	446.391	1.9723	23.7059	3.4511	23.6911	3.8492
441.548	0.4107	446.669	1.9745	23.7207	3.4511	23.7058	3.8488
441.825	0.411	446.946	1.9769	23.7354	3.4514	23.7206	3.8485
442.103	0.411	447.224	1.9794	23.7502	3.4514	23.7353	3.8482
442.381	0.4113	447.502	1.9819	23.7649	3.4517	23.7501	3.8482
442.659	0.4113	447.78	1.9847	23.7797	3.4517	23.7647	3.8476
442.936	0.4113	448.058	1.9872	23.7944	3.4517	23.7794	3.8473
443.214	0.411	448.335	1.9897	23.8092	3.452	23.7942	3.8473
443.492	0.411	448.613	1.9928	23.8239	3.452	23.8089	3.847
443.769	0.4107	448.891	1.9955	23.8387	3.4523	23.8237	3.8467
444.047	0.4104	449.169	1.998	23.8534	3.4523	23.8384	3.8467
444.325	0.4101	449.446	2.0011	23.8682	3.4526	23.8532	3.8464
444.603	0.4098	449.724	2.0039	23.8829	3.4526	23.8679	3.8461
444.88	0.4095	450.002	2.0073	23.8976	3.4533	23.8827	3.8461
445.158	0.4092	450.28	2.0101	23.9124	3.4533	23.8974	3.8457
445.436	0.4086	450.558	2.0132	23.9272	3.4536	23.9122	3.8454
445.713	0.4079	450.835	2.0163	23.942	3.4536	23.9269	3.8454
445.991	0.4073	451.113	2.0194	23.9568	3.4539	23.9417	3.8451
446.269	0.4067	451.391	2.0231	23.9715	3.4539	23.9564	3.8448
446.546	0.4061	451.669	2.0262	23.9863	3.4539	23.9712	3.8448
446.824	0.4051	451.946	2.0296	24.001	3.4542	23.9859	3.8445
447.102	0.4039	452.224	2.0334	24.0158	3.4542	24.0007	3.8442
447.38	0.4033	452.502	2.0371	24.0305	3.4545	24.0154	3.8442
447.657	0.4024	452.78	2.0408	24.0452	3.4548	24.0301	3.8439
447.935	0.4014	453.058	2.0445	24.0599	3.4548	24.0448	3.8436
448.213	0.4005	453.335	2.0486	24.0746	3.4548	24.0596	3.8436
448.49	0.3996	453.613	2.0523	24.0895	3.4551	24.0743	3.8433
448.768	0.3986	453.891	2.0566	24.1041	3.4551	24.0891	3.843
449.046	0.3977	454.169	2.0607	24.1189	3.4554	24.1038	3.8426
449.324	0.3962	454.446	2.065	24.1337	3.4554	24.1185	3.8426
449.601	0.3952	454.724	2.0693	24.1484	3.4557	24.1333	3.8423
449.879	0.394	455.002	2.0737	24.1632	3.4557	24.148	3.8423
450.157	0.3927	455.28	2.0783	24.178	3.4557	24.1628	3.842
450.434	0.3915	455.558	2.083	24.1926	3.4561	24.1775	3.8417
450.712	0.3906	455.835	2.0879	24.2074	3.4564	24.1923	3.8417
450.99	0.3893	456.113	2.0929	24.2222	3.4564	24.207	3.8414
451.267	0.3878	456.391	2.0979	24.2369	3.4564	24.2218	3.8411
451.545	0.3865	456.669	2.1031	24.2517	3.4567	24.2365	3.8411
451.823	0.3853	456.947	2.1084	24.2665	3.457	24.2513	3.8408
452.101	0.3841	457.224	2.1137	24.2812	3.457	24.266	3.8405
452.378	0.3825	457.502	2.1192	24.296	3.4573	24.2808	3.8405
452.656	0.3813	457.78	2.1251	24.3107	3.4573	24.2954	3.8402
452.934	0.3797	458.058	2.1307	24.3255	3.4573	24.3102	3.8395
453.211	0.3785	458.335	2.1369	24.3402	3.4576	24.3249	3.8395
453.489	0.3769	458.613	2.1434	24.355	3.4576	24.3397	3.8392
453.767	0.3757	458.891	2.1499	24.3697	3.4579	24.3544	3.8392
454.045	0.3741	459.169	2.1568	24.3845	3.4579	24.3692	3.8389
454.322	0.3726	459.447	2.1639	24.3992	3.4582	24.3839	3.8386
454.6	0.371	459.724	2.1713	24.414	3.4582	24.3987	3.8386
454.878	0.3695	460.002	2.1788	24.4287	3.4585	24.4134	3.8383
455.155	0.3683	460.28	2.1865	24.4435	3.4585	24.4282	3.838
455.433	0.3667	460.558	2.1946	24.4582	3.4588	24.4429	3.838
455.711	0.3648	460.835	2.2026	24.4731	3.4588	24.4577	3.8377
455.988	0.3633	461.113	2.2113	24.4878	3.4592	24.4724	3.8377
456.266	0.3621	461.391	2.22	24.5025	3.4592	24.4871	3.8374
456.544	0.3605	461.669	2.2293	24.5173	3.4595	24.5019	3.8371
456.822	0.359	461.947	2.2386	24.5321	3.4595	24.5166	3.8371
457.099	0.3571	462.224	2.2488	24.5467	3.4598	24.5314	3.8368
457.377	0.3555	462.502	2.2588	24.5616	3.4598	24.5462	3.8368
457.655	0.354	462.78	2.2693	24.5763	3.4601	24.5608	3.8364
457.932	0.3521	463.03	2.2795	24.5909	3.4601	24.5755	3.8361
458.21	0.3506	463.058	2.2808	24.6057	3.4601	24.5903	3.8361
458.488	0.3487	463.308	2.291	24.6205	3.4604	24.605	3.8358
458.765	0.3472	463.335	2.2922	24.6352	3.4604	24.6198	3.8358
459.043	0.3456	463.585	2.3031	24.6499	3.4607	24.6345	3.8355
459.321	0.3438	463.613	2.3043	24.6647	3.4607	24.6493	3.8352
459.599	0.3419	463.863	2.3152	24.6794	3.4613	24.664	3.8352
459.876	0.34	463.891	2.3164	24.6942	3.4613	24.6788	3.8349
460.154	0.3385	464.113	2.327	24.7089	3.4616	24.6935	3.8349
460.432	0.3366	464.169	2.3294	24.7237	3.4616	24.7083	3.8346
460.709	0.3351	464.391	2.34	24.7384	3.4619	24.723	3.8343
460.987	0.3329	464.447	2.3431	24.7533	3.4619	24.7378	3.8343
461.265	0.3311	464.669	2.3539	24.7679	3.4623	24.7525	3.834
461.542	0.3292	464.724	2.3567	24.7827	3.4623	24.7673	3.8337
461.82	0.3276	464.919	2.367	24.7974	3.4626	24.782	3.8337
462.098	0.3258	465.002	2.371	24.8123	3.4626	24.7968	3.8333
462.375	0.3239	465.197	2.3815	24.827	3.4629	24.8115	3.8333
462.653	0.3224	465.28	2.3859	24.8418	3.4629	24.8261	3.833
462.931	0.3205	465.474	2.3964	24.8564	3.4632	24.8409	3.833
463.209	0.3187	465.558	2.4011	24.8712	3.4632	24.8556	3.8327
463.486	0.3168	465.752	2.4119	24.8859	3.4635	24.8704	3.8324
463.764	0.3149	465.835	2.4166	24.9007	3.4635	24.8851	3.8324
464.042	0.3134	466.03	2.4277	24.9154	3.4635	24.8999	3.8318
464.319	0.3115	466.113	2.4324	24.9303	3.4638	24.9146	3.8318
464.597	0.3093	466.308	2.4438	24.945	3.4641	24.9294	3.8315
464.875	0.3075	466.391	2.4485	24.9598	3.4641	24.9441	3.8312
465.152	0.3059	466.585	2.4603	24.9745	3.4641	24.9589	3.8312
465.43	0.3041	466.669	2.4649	24.9893	3.4644	24.9736	3.8309
465.708	0.3022	466.863	2.4764	25.004	3.4644	24.9884	3.8309
465.986	0.3004	466.947	2.4807	25.0188	3.4647	25.0031	3.8306
466.041	0.3	467.141	2.4922	25.0335	3.4647	25.0179	3.8306
		467.224	2.4968	25.0483	3.465	25.0326	3.8302
		467.28	2.5003	25.063	3.465	25.0474	3.8299
				25.0778	3.4654	25.0621	3.8299
				25.0926	3.4654	25.0769	3.8296
				25.1074	3.4657	25.0915	3.8296
				25.1221	3.4657	25.1063	3.8293
				25.1369	3.466	25.121	3.829
				25.1516	3.466	25.1358	3.829
				25.1664	3.4663	25.1505	3.8287
				25.1811	3.4663	25.1653	3.8287
				25.1959	3.4666	25.18	3.8284
				25.2106	3.4666	25.1947	3.8284
				25.2254	3.4669	25.2095	3.8281
				25.2401	3.4669	25.2243	3.8281
				25.2549	3.4672	25.239	3.8278
				25.2696	3.4672	25.2537	3.8275
				25.2844	3.4675	25.2685	3.8275
				25.2991	3.4675	25.2832	3.8271
				25.3138	3.4678	25.298	3.8271
				25.3286	3.4678	25.3127	3.8268
				25.3434	3.4681	25.3275	3.8268
				25.3581	3.4681	25.3422	3.8265
				25.3728	3.4685	25.3569	3.8265
				25.3876	3.4685	25.3716	3.8262
				25.4023	3.4691	25.3864	3.8262
				25.417	3.4691	25.4011	3.8259
				25.4317	3.4694	25.4159	3.8259
				25.4466	3.4694	25.4306	3.8256
				25.4613	3.4694	25.4454	3.8253
				25.4761	3.4697	25.4601	3.8253
				25.4908	3.4697	25.4749	3.8253
				25.5056	3.47	25.4896	3.825
				25.5203	3.4703	25.5044	3.8247
				25.5351	3.4703	25.5191	3.8247
				25.5498	3.4706	25.5339	3.824
				25.5646	3.4706	25.5486	3.824
				25.5793	3.4706	25.5633	3.8237
				25.5941	3.4709	25.5781	3.8237
				25.6088	3.4709	25.5928	3.8234
				25.6236	3.4712	25.6076	3.8234
				25.6383	3.4712	25.6222	3.8231
				25.6531	3.4716	25.637	3.8231
				25.6678	3.4719	25.6517	3.8228
				25.6826	3.4719	25.6665	3.8228
				25.6973	3.4719	25.6812	3.8225
				25.7121	3.4722	25.696	3.8225
				25.7268	3.4722	25.7107	3.8222
				25.7416	3.4725	25.7255	3.8222
				25.7563	3.4728	25.7402	3.8219
				25.7711	3.4728	25.755	3.8219
				25.7858	3.4728	25.7697	3.8216
				25.8006	3.4731	25.7845	3.8213
				25.8153	3.4734	25.7992	3.8213
				25.8301	3.4734	25.814	3.8213
				25.8448	3.4734	25.8287	3.8209
				25.8595	3.4737	25.8435	3.8209
				25.8743	3.4737	25.8582	3.8206
				25.8891	3.474	25.873	3.8206
				25.9038	3.474	25.8876	3.8203
				25.9185	3.4743	25.9023	3.82
				25.9333	3.4743	25.9171	3.82
				25.948	3.4747	25.9318	3.82
				25.9628	3.4747	25.9466	3.8197
				25.9775	3.475	25.9613	3.8197
				25.9923	3.4753	25.9761	3.8194
				26.007	3.4753	25.9908	3.8194
				26.0218	3.4753	26.0056	3.8191
				26.0365	3.4756	26.0203	3.8191
				26.0513	3.4756	26.0351	3.8188
				26.066	3.4759	26.0498	3.8188
				26.0808	3.4759	26.0646	3.8185
				26.0956	3.4762	26.0793	3.8185
				26.1104	3.4768	26.0941	3.8182
				26.1251	3.4768	26.1088	3.8182
				26.1399	3.4768	26.1236	3.8178
				26.1546	3.4771	26.1383	3.8178
				26.1694	3.4771	26.153	3.8175
				26.1841	3.4774	26.1677	3.8175
				26.1989	3.4774	26.1825	3.8175
				26.2136	3.4778	26.1972	3.8172
				26.2284	3.4778	26.212	3.8172
				26.2431	3.4781	26.2267	3.8169
				26.2579	3.4781	26.2415	3.8163
				26.2726	3.4784	26.2562	3.8163
				26.2874	3.4787	26.2709	3.8163
				26.3021	3.4787	26.2857	3.816
				26.317	3.4787	26.3005	3.8157
				26.3316	3.479	26.3152	3.8157
				26.3464	3.479	26.3299	3.8157
				26.3611	3.4793	26.3447	3.8154
				26.3759	3.4793	26.3594	3.8154
				26.3906	3.4796	26.3742	3.8151
				26.4055	3.4796	26.3889	3.8151
				26.4202	3.4799	26.4037	3.8147
				26.435	3.4799	26.4183	3.8147
				26.4497	3.4802	26.4331	3.8147
				26.4645	3.4802	26.4478	3.8144
				26.4792	3.4805	26.4626	3.8144
				26.494	3.4805	26.4773	3.8141
				26.5087	3.4809	26.4921	3.8141
				26.5235	3.4809	26.5068	3.8138
				26.5382	3.4812	26.5216	3.8138
				26.553	3.4812	26.5363	3.8135
				26.5677	3.4815	26.5511	3.8135
				26.5825	3.4815	26.5658	3.8132
				26.5972	3.4818	26.5806	3.8132
				26.612	3.4818	26.5953	3.8132
				26.6267	3.4821	26.6101	3.8129
				26.6414	3.4821	26.6248	3.8129
				26.6562	3.4824	26.6395	3.8126
				26.671	3.4824	26.6543	3.8126
				26.6857	3.4827	26.669	3.8126
				26.7005	3.4827	26.6837	3.8123
				26.7152	3.483	26.6984	3.8123
				26.7299	3.483	26.7132	3.812
				26.7447	3.4833	26.7279	3.812
				26.7594	3.4833	26.7427	3.8116
				26.7742	3.4836	26.7574	3.8116
				26.7889	3.4836	26.7722	3.8113
				26.8038	3.484	26.7869	3.8113
				26.8185	3.484	26.8017	3.8113
				26.8333	3.4843	26.8164	3.811
				26.848	3.4843	26.8312	3.811
				26.8628	3.4849	26.8459	3.8107
				26.8775	3.4849	26.8607	3.8107
				26.8923	3.4852	26.8754	3.8107
				26.907	3.4852	26.8902	3.8104
				26.9218	3.4855	26.9049	3.8104
				26.9365	3.4855	26.9197	3.8101
				26.9513	3.4858	26.9344	3.8101
				26.966	3.4858	26.949	3.8098
				26.9808	3.4861	26.9638	3.8098
				26.9955	3.4861	26.9785	3.8095
				27.0103	3.4864	26.9933	3.8095
				27.025	3.4864	27.008	3.8095
				27.0398	3.4867	27.0228	3.8092
				27.0545	3.4867	27.0375	3.8092
				27.0693	3.4871	27.0523	3.8089
				27.084	3.4871	27.067	3.8089
				27.0988	3.4874	27.0818	3.8089
				27.1135	3.4874	27.0965	3.8082
				27.1283	3.4877	27.1113	3.8082
				27.143	3.4877	27.126	3.8079
				27.1579	3.488	27.1408	3.8079
				27.1726	3.488	27.1555	3.8079
				27.1874	3.4883	27.1703	3.8076
				27.2021	3.4883	27.185	3.8076
				27.2169	3.4886	27.1998	3.8073
				27.2316	3.4886	27.2144	3.8073
				27.2464	3.4889	27.2292	3.8073
				27.2611	3.4889	27.2439	3.807
				27.2759	3.4892	27.2587	3.807
				27.2906	3.4892	27.2734	3.807
				27.3054	3.4895	27.2882	3.8067
				27.3202	3.4895	27.3029	3.8067
				27.335	3.4898	27.3177	3.8064
				27.3497	3.4898	27.3324	3.8064
				27.3645	3.4902	27.3471	3.8064
				27.3792	3.4902	27.3619	3.8061
				27.3941	3.4905	27.3767	3.8061
				27.4088	3.4905	27.3914	3.8058
				27.4236	3.4908	27.4062	3.8058
				27.4383	3.4908	27.4209	3.8058
				27.4531	3.4911	27.4356	3.8054
				27.4678	3.4911	27.4504	3.8054
				27.4827	3.4914	27.4651	3.8051
				27.4974	3.4914	27.4798	3.8051
				27.5122	3.4917	27.4945	3.8051
				27.5269	3.4917	27.5093	3.8048
				27.5417	3.492	27.524	3.8048
				27.5564	3.492	27.5388	3.8045
				27.5712	3.4926	27.5535	3.8045
				27.5859	3.4926	27.5683	3.8045
				27.6007	3.4929	27.583	3.8045
				27.6154	3.4929	27.5978	3.8042
				27.6302	3.4933	27.6125	3.8042
				27.6449	3.4933	27.6273	3.8039
				27.6598	3.4936	27.642	3.8039
				27.6745	3.4936	27.6568	3.8036
				27.6893	3.4939	27.6715	3.8036
				27.704	3.4939	27.6863	3.8036
				27.7188	3.4942	27.701	3.8033
				27.7335	3.4942	27.7157	3.8033
				27.7483	3.4945	27.7305	3.8033
				27.763	3.4945	27.7451	3.803
				27.7778	3.4948	27.7599	3.803
				27.7925	3.4948	27.7746	3.8027
				27.8073	3.4951	27.7894	3.8027
				27.822	3.4951	27.8041	3.8027
				27.8368	3.4954	27.8189	3.8023
				27.8515	3.4957	27.8336	3.8023
				27.8663	3.4957	27.8484	3.8023
				27.881	3.4957	27.8631	3.802
				27.8957	3.496	27.8779	3.802
				27.9105	3.496	27.8926	3.802
				27.9252	3.4964	27.9074	3.8017
				27.94	3.4964	27.9221	3.8017
				27.9548	3.4967	27.9369	3.8017
				27.9695	3.4967	27.9516	3.8014
				27.9842	3.497	27.9664	3.8014
				27.999	3.497	27.9811	3.8011
				28.0137	3.4973	27.9959	3.8011
				28.0285	3.4973	28.0105	3.8011
				28.0432	3.4976	28.0252	3.8005
				28.058	3.4976	28.04	3.8005
				28.0727	3.4979	28.0547	3.8002
				28.0875	3.4979	28.0695	3.8002
				28.1022	3.4982	28.0843	3.8002
				28.117	3.4982	28.099	3.8002
				28.1317	3.4985	28.1137	3.7999
				28.1465	3.4985	28.1285	3.7999
				28.1612	3.4988	28.1432	3.7996
				28.176	3.4988	28.158	3.7996
				28.1907	3.4991	28.1727	3.7996
				28.2055	3.4991	28.1875	3.7992
				28.2202	3.4995	28.2022	3.7992
				28.235	3.4995	28.217	3.7992
				28.2497	3.4998	28.2317	3.7989
				28.2645	3.4998	28.2465	3.7989
				28.2792	3.5004	28.2612	3.7989
				28.294	3.5004	28.2759	3.7986
				28.3087	3.5007	28.2906	3.7986
				28.3236	3.5007	28.3054	3.7986
				28.3383	3.501	28.3201	3.7983
				28.3531	3.5013	28.3349	3.7983
				28.3678	3.5013	28.3496	3.7983
				28.3825	3.5013	28.3644	3.798
				28.3973	3.5016	28.3791	3.798
				28.4121	3.5016	28.3939	3.798
				28.4268	3.5019	28.4086	3.7977
				28.4416	3.5019	28.4233	3.7977
				28.4563	3.5022	28.4381	3.7977
				28.4711	3.5022	28.4529	3.7974
				28.4858	3.5026	28.4676	3.7974
				28.5006	3.5026	28.4824	3.7974
				28.5153	3.5029	28.4971	3.7971
				28.5301	3.5029	28.5118	3.7971
				28.5448	3.5032	28.5266	3.7971
				28.5596	3.5032	28.5412	3.7968
				28.5743	3.5035	28.556	3.7968
				28.5891	3.5035	28.5707	3.7965
				28.6038	3.5038	28.5855	3.7965
				28.6185	3.5038	28.6002	3.7965
				28.6333	3.5041	28.615	3.7965
				28.648	3.5041	28.6297	3.7961
				28.6628	3.5044	28.6445	3.7961
				28.6775	3.5044	28.6592	3.7961
				28.6923	3.5047	28.674	3.7958
				28.707	3.5047	28.6887	3.7958
				28.7218	3.505	28.7035	3.7958
				28.7365	3.505	28.7182	3.7955
				28.7513	3.5053	28.733	3.7955
				28.766	3.5053	28.7477	3.7952
				28.7808	3.5057	28.7625	3.7952
				28.7955	3.5057	28.7772	3.7952
				28.8103	3.506	28.792	3.7949
				28.825	3.506	28.8066	3.7949
				28.8398	3.5063	28.8213	3.7949
				28.8546	3.5063	28.8361	3.7949
				28.8694	3.5066	28.8508	3.7949
				28.8841	3.5066	28.8656	3.7946
				28.8989	3.5069	28.8803	3.7946
				28.9136	3.5069	28.8951	3.7943
				28.9284	3.5072	28.9098	3.7943
				28.9431	3.5072	28.9246	3.7943
				28.9579	3.5075	28.9393	3.794
				28.9726	3.5075	28.9541	3.794
				28.9874	3.5081	28.9688	3.794
				29.0021	3.5081	28.9836	3.794
				29.0169	3.5084	28.9983	3.7937
				29.0316	3.5084	29.0131	3.7937
				29.0464	3.5088	29.0278	3.7937
				29.0611	3.5088	29.0426	3.7934
				29.0759	3.5091	29.0573	3.7934
				29.0906	3.5091	29.072	3.7934
				29.1054	3.5094	29.0867	3.7927
				29.1201	3.5097	29.1014	3.7927
				29.1349	3.5097	29.1162	3.7927
				29.1496	3.5097	29.1309	3.7924
				29.1644	3.51	29.1457	3.7924
				29.1791	3.51	29.1605	3.7924
				29.1939	3.5103	29.1752	3.7921
				29.2086	3.5103	29.1899	3.7921
				29.2233	3.5106	29.2047	3.7921
				29.2381	3.5106	29.2194	3.7921
				29.2528	3.5109	29.2342	3.7918
				29.2676	3.5109	29.2489	3.7918
				29.2824	3.5112	29.2637	3.7918
				29.2971	3.5112	29.2784	3.7915
				29.3118	3.5115	29.2932	3.7915
				29.3266	3.5115	29.3079	3.7915
				29.3413	3.5119	29.3227	3.7912
				29.3561	3.5119	29.3373	3.7912
				29.3708	3.5122	29.3521	3.7912
				29.3856	3.5122	29.3668	3.7912
				29.4003	3.5125	29.3816	3.7909
				29.4151	3.5125	29.3963	3.7909
				29.4298	3.5128	29.4111	3.7906
				29.4446	3.5128	29.4258	3.7906
				29.4594	3.5131	29.4406	3.7906
[truncated: 4,591 more rows]

## Sheet: 6c
Capacity (mAh/g)	Cell voltage(V)	Capacity (mAh/g)	Cell voltage(V)
0	1.0785	0	3.8643
0.0232	1.094	0.0309714	3.851
0.0386286	1.1073	0.0618286	3.8383
0.0541714	1.1194	0.0928	3.8275
0.0696	1.1312	0.131429	3.816
0.0850286	1.1421	0.170057	3.8054
0.100571	1.1523	0.216457	3.794
0.123771	1.1666	0.270629	3.7819
0.146971	1.1799	0.3248	3.7707
0.170057	1.1926	0.378857	3.7605
0.193257	1.2044	0.433029	3.7503
0.216457	1.2155	0.494857	3.7394
0.239657	1.2258	0.556686	3.7289
0.270629	1.2391	0.618629	3.7189
0.3016	1.2509	0.688229	3.7081
0.332457	1.263	0.757829	3.6976
0.363429	1.2738	0.827314	3.6876
0.3944	1.2844	0.904686	3.6768
0.425257	1.2949	0.982057	3.6662
0.464	1.3073	1.06709	3.6551
0.502629	1.3194	1.15211	3.6442
0.541257	1.3312	1.23714	3.6337
0.579886	1.343	1.32229	3.6235
0.618629	1.3544	1.40731	3.6132
0.657257	1.3659	1.50011	3.603
0.695886	1.3767	1.59291	3.5925
0.734629	1.3879	1.68571	3.5822
0.773257	1.3981	1.78617	3.5717
0.811886	1.4084	1.88674	3.5615
0.858286	1.4202	1.9872	3.5509
0.904686	1.4313	2.09543	3.5404
0.951086	1.4425	2.20377	3.5301
0.997486	1.4527	2.312	3.5196
1.05166	1.4642	2.428	3.5091
1.10571	1.475	2.53623	3.4991
1.15989	1.4853	2.65223	3.4889
1.22171	1.4961	2.77589	3.4784
1.28354	1.507	2.89966	3.4675
1.35314	1.5178	3.03109	3.457
1.43051	1.5293	3.16251	3.4464
1.50777	1.5398	3.28629	3.4362
1.59291	1.5507	3.42549	3.4257
1.67794	1.5612	3.55691	3.4157
1.77074	1.5718	3.696	3.4052
1.8712	1.5826	3.84297	3.3947
1.97177	1.5931	3.98217	3.3847
2.07234	1.6031	4.12903	3.3739
2.18057	1.6133	4.28377	3.3637
2.2888	1.6235	4.43063	3.3537
2.41257	1.6341	4.58526	3.3435
2.53623	1.6446	4.73989	3.3333
2.66	1.6551	4.90229	3.3227
2.78366	1.6651	5.07246	3.3122
2.92286	1.6756	5.23486	3.302
3.05429	1.6861	5.41269	3.2914
3.19349	1.6964	5.59051	3.2812
3.34034	1.7069	5.76057	3.271
3.47954	1.7171	5.93074	3.261
3.62651	1.7274	6.11623	3.2508
3.77337	1.7376	6.29417	3.2406
3.928	1.7478	6.48743	3.2304
4.07497	1.7581	6.67303	3.2204
4.23737	1.7686	6.86629	3.2102
4.39966	1.7792	7.06731	3.1997
4.56206	1.7897	7.26846	3.1897
4.72446	1.7999	7.47714	3.1795
4.89463	1.8105	7.68594	3.1693
5.05691	1.8207	7.90251	3.1591
5.23486	1.8312	8.11897	3.1488
5.40491	1.8412	8.3432	3.1386
5.57509	1.8514	8.56743	3.1284
5.75291	1.8616	8.79943	3.1184
5.93074	1.8718	9.04686	3.1082
6.1008	1.8818	9.28663	3.0977
6.2864	1.892	9.54171	3.0877
6.47977	1.9022	9.79691	3.0775
6.66526	1.9125	10.0598	3.0673
6.85863	1.923	10.3304	3.0571
7.05966	1.9332	10.6011	3.0471
7.25291	1.9432	10.8718	3.0366
7.45406	1.9534	11.1656	3.0264
7.66274	1.9636	11.4439	3.0164
7.87154	1.9738	11.7455	3.0056
8.08034	1.9841	12.0471	2.9954
8.30457	1.9943	12.3331	2.9854
8.5288	2.0045	12.627	2.9752
8.75303	2.0145	12.9208	2.965
8.97726	2.0247	13.2146	2.9547
9.22469	2.0352	13.524	2.9442
9.46446	2.0452	13.8255	2.934
9.71189	2.0554	14.1425	2.9234
9.96709	2.0656	14.4595	2.9132
10.2299	2.0758	14.7688	2.903
10.5006	2.0861	15.0858	2.8927
10.779	2.0963	15.4106	2.8825
11.065	2.1065	15.7277	2.8723
11.3434	2.1165	16.0601	2.8621
11.6373	2.1267	16.3849	2.8521
11.9465	2.1369	16.7174	2.8419
12.2635	2.1471	17.0499	2.8317
12.5651	2.1571	17.3978	2.8214
12.8899	2.1673	17.7458	2.8112
13.2224	2.1775	18.0861	2.801
13.5471	2.1875	18.4417	2.7907
13.8797	2.1977	18.8051	2.7805
14.2275	2.2079	19.1608	2.7703
14.5833	2.2181	19.5398	2.7601
14.9158	2.2281	19.9186	2.7501
15.2714	2.2383	20.3053	2.7399
15.6272	2.2485	20.6995	2.7297
15.9829	2.2588	21.1017	2.7194
16.3539	2.269	21.527	2.7092
16.7251	2.2792	21.96	2.699
17.0963	2.2894	22.4085	2.6888
17.452	2.2994	22.8647	2.6788
17.8309	2.3096	23.3363	2.6686
18.2098	2.3198	23.8622	2.6584
18.5887	2.3301	24.3725	2.6484
18.9753	2.3403	24.937	2.6382
19.3619	2.3505	25.4937	2.628
19.7486	2.3608	26.0891	2.6178
20.1429	2.371	26.6845	2.6078
20.5373	2.3812	27.3109	2.5976
20.9315	2.3914	27.9758	2.5874
21.3027	2.4014	28.6562	2.5771
21.7048	2.4116	29.3213	2.5669
22.107	2.4218	29.9785	2.5567
22.5013	2.4321	30.6358	2.5465
22.9111	2.4423	31.2544	2.5365
23.3209	2.4525	31.8421	2.5263
23.723	2.4631	32.4297	2.5161
24.1328	2.4736	32.9864	2.5058
24.5504	2.4838	33.5122	2.4956
24.9601	2.4944	34.0379	2.4854
25.3699	2.5046	34.5561	2.4751
25.7952	2.5148	35.0432	2.4649
26.205	2.5248	35.5536	2.4547
26.6149	2.535	36.0561	2.4445
27.0247	2.5452	36.5433	2.4345
27.4345	2.5554	37.0304	2.4243
27.8211	2.5654	37.5254	2.4141
28.231	2.5756	38.0125	2.4038
28.633	2.5858	38.4765	2.3936
29.0351	2.5964	38.9713	2.3834
29.4295	2.6066	39.443	2.3732
29.8315	2.6168	39.9069	2.3629
30.2259	2.6271	40.3553	2.3527
30.6126	2.6373	40.8038	2.3425
31.0146	2.6475	41.2368	2.3325
31.4013	2.6578	41.6622	2.3223
31.7879	2.668	42.0951	2.3121
32.1899	2.6782	42.5281	2.3018
32.5766	2.6884	42.9303	2.2916
32.9478	2.6984	43.371	2.2814
33.3344	2.7086	43.804	2.2712
33.7209	2.7188	44.1984	2.2612
34.1307	2.7291	44.6314	2.251
34.5097	2.7393	45.0643	2.2408
34.904	2.7495	45.4974	2.2305
35.3061	2.7597	45.9226	2.2203
35.685	2.7697	46.3557	2.2101
36.0949	2.7799	46.7965	2.1999
36.5047	2.7901	47.2139	2.1899
36.9222	2.8007	47.6702	2.1797
37.3398	2.8109	48.1186	2.1695
37.7805	2.8211	48.5594	2.1592
38.2135	2.8311	49.0079	2.149
38.6465	2.8413	49.4641	2.1388
39.1105	2.8515	49.9126	2.1285
39.5744	2.8617	50.3533	2.1183
39.9997	2.8717	50.8095	2.1081
40.4714	2.8819	51.2579	2.0979
40.9353	2.8921	51.6987	2.0879
41.4147	2.9027	52.155	2.0777
41.8942	2.9129	52.6189	2.0675
42.3736	2.9231	53.0597	2.0572
42.8453	2.9334	53.5235	2.047
43.3091	2.9436	53.9875	2.0368
43.7963	2.9538	54.436	2.0265
44.2834	2.964	54.8768	2.0163
44.7397	2.974	55.3329	2.0061
45.2267	2.9842	55.7815	1.9959
45.7062	2.9944	56.2067	1.9859
46.1702	3.0047	56.6552	1.9757
46.6573	3.0149	57.1114	1.9655
47.1289	3.0251	57.5445	1.9552
47.6007	3.0354	58.0007	1.945
48.0569	3.0456	58.4491	1.9348
48.513	3.0558	58.9054	1.9242
48.9693	3.066	59.3538	1.914
49.3869	3.076	59.8101	1.9038
49.8275	3.0862	60.2663	1.8932
50.2683	3.0964	60.7225	1.883
50.6858	3.1067	61.1864	1.8728
51.1034	3.1169	61.6349	1.8625
51.5133	3.1271	62.0833	1.8523
51.9309	3.1374	62.5473	1.8421
52.3174	3.1476	63.0112	1.8319
52.7195	3.1578	63.452	1.8219
53.1138	3.168	63.9159	1.8117
53.485	3.178	64.3799	1.8015
53.8717	3.1882	64.8361	1.7912
54.2659	3.1984	65.2923	1.781
54.6449	3.209	65.7486	1.7708
55.0392	3.2192	66.1893	1.7606
55.4336	3.2294	66.6223	1.7506
55.828	3.2397	67.0707	1.7404
56.2145	3.2499	67.5038	1.7302
56.6089	3.2601	67.9214	1.7199
57.0033	3.2703	68.3466	1.7097
57.3744	3.2803	68.7565	1.6995
57.7688	3.2905	69.1507	1.6892
58.1786	3.3007	69.5529	1.679
58.5653	3.311	69.9395	1.6688
58.9673	3.3212	70.3262	1.6582
59.3771	3.3314	70.6973	1.648
59.787	3.3417	71.0685	1.6378
60.189	3.3519	71.4319	1.6276
60.6375	3.3621	71.7643	1.6176
61.1555	3.3723	72.12	1.6074
61.7278	3.3823	72.468	1.5972
62.4392	3.3928	72.8005	1.5869
63.1429	3.403	73.1407	1.5767
63.7923	3.413	73.4809	1.5662
64.4032	3.4232	73.8057	1.5559
64.929	3.4334	74.1305	1.5457
65.4471	3.4437	74.4552	1.5355
65.9574	3.4539	74.78	1.5252
66.4291	3.4641	75.0816	1.515
66.9162	3.4743	75.3909	1.5048
67.3802	3.4843	75.7001	1.4946
67.8829	3.4945	75.9785	1.4846
68.3622	3.5047	76.2723	1.4741
68.8648	3.515	76.5585	1.4639
69.3829	3.5252	76.8214	1.4539
69.8777	3.5354	77.0766	1.4437
70.3881	3.5456	77.324	1.4335
70.8752	3.5556	77.5559	1.4233
71.3934	3.5661	77.757	1.4133
71.8882	3.5763	77.9581	1.4031
72.3521	3.5863	78.1437	1.3929
72.847	3.5965	78.3059	1.3823
73.2955	3.6067	78.4607	1.3718
73.7672	3.617	78.5998	1.3612
74.2234	3.6272	78.7158	1.351
74.6565	3.6374	78.8318	1.3402
75.0894	3.6476	78.9323	1.3302
75.507	3.6576	79.0251	1.3197
75.9168	3.6678	79.1179	1.3092
76.3189	3.678	79.203	1.2989
76.7133	3.6883	79.288	1.2881
77.0999	3.6985	79.3654	1.2779
77.4633	3.7087	79.4426	1.2676
77.819	3.7189	79.52	1.2571
78.167	3.7289	79.5973	1.2462
78.5072	3.7391	79.6746	1.2357
78.8397	3.7493	79.7519	1.2245
79.1645	3.7593	79.8293	1.2134
79.4815	3.7695	79.8989	1.2034
79.7753	3.7797	79.9685	1.1932
80.0691	3.7899	80.0381	1.1827
80.3398	3.7999	80.1077	1.1718
80.6104	3.8104	80.1773	1.1607
80.8656	3.8206	80.2391	1.1507
81.1053	3.8306	80.3009	1.1405
81.3449	3.8408	80.3627	1.13
81.5615	3.851	80.4247	1.1194
81.7779	3.8612	80.4865	1.1089
81.9713	3.8712	80.5483	1.0977
82.1646	3.8814	80.6102	1.0869
82.3502	3.8919	80.6721	1.0754
82.5202	3.9019	80.7339	1.0646
82.6904	3.9121	80.7958	1.0537
82.845	3.9223	80.8577	1.0425
82.9997	3.9329	80.9195	1.032
83.1466	3.9434	80.9814	1.0215
83.2858	3.9539	81.0432	1.0109
83.4173	3.9639	81.1051	1.0004
83.5487	3.9744	81.1128	0.9991
83.6725	3.9846
83.7885	3.9946
83.8579	4.0004

## Sheet: 6d
Cycle number	Discharge capacity (mAh/g)	Coulombic efficiency (%)
1	78.0585	87.901
2	78.7926	93.53
3	79.5046	94.492
4	81.1128	96.726
5	80.8726	97.948
6	80.7175	98.285
7	80.648	98.563
8	81.0667	98.275
9	80.6392	98.245
10	80.3218	98.569
11	80.2887	98.826
12	80.5945	98.657
13	80.5554	98.412
14	80.3033	98.46
15	80.037	98.673
16	80.0728	98.684
17	79.9546	98.576
18	79.8037	98.627
19	79.6347	98.614
20	79.6089	98.771
21	79.4986	98.452
22	79.2491	98.547
23	79.2415	98.593
24	79.299	98.343
25	79.2458	97.943
26	78.7666	97.905
27	78.3552	98.224
28	78.6451	98.12
29	78.6925	97.378
30	78.259	97.439
31	77.8453	97.629
32	78.2289	97.731
33	78.6546	96.335
34	78.1902	96.332
35	77.4008	96.667
36	76.8593	97.288
37	76.8912	97.166
38	76.435	96.703
39	75.6147	97.071
40	75.4761	97.728
